# Supplementary material for: Temperature downshifts induce biofilm formation in Pseudomonas aeruginosa through the SiaABCD signal and functional module
Source: J Biol Chem. 2025 Dec 22;302(2):111086. doi: 10.1016/j.jbc.2025.111086 (PMC12834913; doi:10.1016/j.jbc.2025.111086)
Supplement: Data S1 [file mmc1.xlsx]

## Sheet: RAWdata
Chromosome	Locus	Name	CDS	Start	End	Strait	Parent	Product	gene	locus	sample_1	sample_2	status	value_1	value_2	log2(fold_change)	test_stat	p_value	q_value	significant
CP011857.1	ACG06_13980	acetyltransferase	CDS	2940216	2941229	.	gene-ACG06_13980	acetyltransferase	ACG06_13980	CP011857.1:2940215-2941229	37°C	RT	OK	159.178	0.551381	-8.17338	-4.54193	0.2404	0.315175	no
CP011857.1	ACG06_16890	TonB-dependent_receptor	CDS	3629297	3631258	.	gene-ACG06_16890	TonB-dependent_receptor	ACG06_16890	CP011857.1:3624652-3631258	37°C	RT	OK	58.7497	0.229508	-7.99989	-2.53677	0.0346	0.0695864	no
CP011857.1	ACG06_31565	carbonate_dehydratase	CDS	6800853	6801413	.	gene-ACG06_31565	carbonate_dehydratase	ACG06_31565	CP011857.1:6799959-6801413	37°C	RT	OK	81.8776	0.42429	-7.59228	-1.82268	0.07075	0.121007	no
CP011857.1	ACG06_16885	cobalamin_biosynthesis_protein_CobN	CDS	3625452	3629297	.	gene-ACG06_16885	cobalamin_biosynthesis_protein_CobN	ACG06_16885	CP011857.1:3624652-3631258	37°C	RT	OK	28.5121	0.166985	-7.41572	-3.21329	0.04725	0.0877744	no
CP011857.1	ACG06_25240	divalent_cation_transporter	CDS	5412373	5413275	.	gene-ACG06_25240	divalent_cation_transporter	ACG06_25240	CP011857.1:5412372-5413275	37°C	RT	OK	228.101	1.34651	-7.4043	-4.79492	0.0348	0.0698326	no
CP011857.1	ACG06_13995	ANT76382.1	CDS	2943350	2956378	.	gene-ACG06_13995	peptide_synthase	ACG06_13995	CP011857.1:2943349-2956378	37°C	RT	OK	94.2047	0.69238	-7.08809	-17.3829	5e-05	0.000255099	yes
CP011857.1	ACG06_07850	heme_acquisition_protein_HasAp	CDS	1646462	1647079	.	gene-ACG06_07850	heme_acquisition_protein_HasAp	ACG06_07850	CP011857.1:1646461-1647079	37°C	RT	OK	491.006	3.68044	-7.05972	-7.09005	0.00265	0.00861489	yes
CP011857.1	ACG06_27925	TonB-dependent_receptor	CDS	5979220	5981346	.	gene-ACG06_27925	TonB-dependent_receptor	ACG06_27925	CP011857.1:5979219-5981346	37°C	RT	OK	108.824	0.826284	-7.04114	-6.66026	0.00265	0.00861489	yes
CP011857.1	ACG06_20560	hypothetical_protein	CDS	4417151	4418395	.	gene-ACG06_20560	hypothetical_protein	ACG06_20560	CP011857.1:4417150-4418395	37°C	RT	OK	83.727	0.739734	-6.82254	-4.07788	0.03	0.0618192	no
CP011857.1	ACG06_14130	N(5)-hydroxyornithine_transformylase_PvdF	CDS	3009800	3010627	.	gene-ACG06_14130	N(5)-hydroxyornithine_transformylase_PvdF	ACG06_14130	CP011857.1:3009799-3010627	37°C	RT	OK	222.359	2.00314	-6.79448	-5.58713	0.00015	0.000702601	yes
CP011857.1	ACG06_06960	50S_ribosomal_protein_L31	CDS	1447830	1448093	.	gene-ACG06_06960	50S_ribosomal_protein_L31	ACG06_06960	CP011857.1:1447829-1448245	37°C	RT	OK	688.682	7.14798	-6.59016	-5.94768	0.2198	0.293188	no
CP011857.1	ACG06_13990	thioesterase	CDS	2942513	2943277	.	gene-ACG06_13990	thioesterase	ACG06_13990	CP011857.1:2942512-2943277	37°C	RT	OK	54.2633	0.566883	-6.58078	-2.63886	0.221	0.294177	no
CP011857.1	ACG06_14115	lipase	CDS	3004194	3005159	.	gene-ACG06_14115	lipase	ACG06_14115	CP011857.1:3004193-3005159	37°C	RT	OK	59.1828	0.62302	-6.56976	-3.48554	0.24655	0.320373	no
CP011857.1	ACG06_25255	ANT78518.1	CDS	5414425	5415801	.	gene-ACG06_25255	aspartate_ammonia-lyase	aspA	CP011857.1:5414424-5416189	37°C	RT	OK	201.835	2.16632	-6.54179	-8.58249	5e-05	0.000255099	yes
CP011857.1	ACG06_20540	serine_3-dehydrogenase	CDS	4410741	4412180	.	gene-ACG06_20540	serine_3-dehydrogenase	ACG06_20540	CP011857.1:4410740-4412180	37°C	RT	OK	53.7667	0.600694	-6.48394	-3.68436	0.01945	0.0435961	yes
CP011857.1	ACG06_14185	acyl-homoserine_lactone_acylase_subunit_beta	CDS	3024132	3026330	.	gene-ACG06_14185	acyl-homoserine_lactone_acylase_subunit_beta	ACG06_14185	CP011857.1:3024131-3026330	37°C	RT	OK	39.8031	0.474148	-6.3914	-4.28652	0.04575	0.0859675	no
CP011857.1	ACG06_20550	hemolysin_D	CDS	4413988	4415286	.	gene-ACG06_20550	hemolysin_D	ACG06_20550	CP011857.1:4413987-4417064	37°C	RT	OK	10.7459	0.130341	-6.36535	-1.14709	0.214	0.286766	no
CP011857.1	ACG06_13855	enterochelin_esterase	CDS	2908895	2910475	.	gene-ACG06_13855	enterochelin_esterase	ACG06_13855	CP011857.1:2908894-2910475	37°C	RT	OK	27.4355	0.343121	-6.32119	-3.44298	0.2404	0.315175	no
CP011857.1	ACG06_16325	iron_utilization_protein	CDS	3499723	3500679	.	gene-ACG06_16325	iron_utilization_protein	ACG06_16325	CP011857.1:3499048-3500679	37°C	RT	OK	178.612	2.24828	-6.31186	-5.92796	0.00105	0.00395204	yes
CP011857.1	ACG06_08275	FAD-dependent_monooxygenase	CDS	1730040	1731206	.	gene-ACG06_08275	FAD-dependent_monooxygenase	ACG06_08275	CP011857.1:1728714-1738261	37°C	RT	OK	11.6897	0.147246	-6.31087	-1.14524	0.25035	0.321882	no
CP011857.1	ACG06_27920	hypothetical_protein	CDS	5978399	5979190	.	gene-ACG06_27920	hypothetical_protein	ACG06_27920	CP011857.1:5976264-5979190	37°C	RT	OK	122.113	1.6925	-6.17291	-4.45729	0.00435	0.0130572	yes
CP011857.1	ACG06_14050	2%2C4-diaminobutyrate_4-aminotransferase	CDS	2967686	2969095	.	gene-ACG06_14050	2%2C4-diaminobutyrate_4-aminotransferase	ACG06_14050	CP011857.1:2967685-2969095	37°C	RT	OK	135.916	1.90201	-6.15905	-6.8199	5e-05	0.000255099	yes
CP011857.1	ACG06_31555	N-acetylmuramoyl-L-alanine_amidase	CDS	6798667	6799860	.	gene-ACG06_31555	N-acetylmuramoyl-L-alanine_amidase	ACG06_31555	CP011857.1:6798272-6799860	37°C	RT	OK	90.7774	1.30892	-6.11588	-4.11186	0.0813	0.135137	no
CP011857.1	ACG06_14125	cyclic_peptide_transporter	CDS	3007857	3009509	.	gene-ACG06_14125	cyclic_peptide_transporter	ACG06_14125	CP011857.1:3007856-3009509	37°C	RT	OK	42.9275	0.620181	-6.11307	-3.57421	0.04575	0.0859675	no
CP011857.1	ACG06_31560	GTP_cyclohydrolase	CDS	6799960	6800856	.	gene-ACG06_31560	GTP_cyclohydrolase	ACG06_31560	CP011857.1:6799959-6801413	37°C	RT	OK	64.3558	0.952711	-6.07789	-3.79635	0.15585	0.221798	no
CP011857.1	ACG06_25245	ANT78516.1	CDS	5413324	5413935	.	gene-ACG06_25245	superoxide_dismutase	ACG06_25245	CP011857.1:5413323-5413935	37°C	RT	OK	243.723	3.7517	-6.02155	-5.8808	0.00265	0.00861489	yes
CP011857.1	ACG06_31540	4-hydroxytetrahydrobiopterin_dehydratase	CDS	6796539	6797741	.	gene-ACG06_31540	4-hydroxytetrahydrobiopterin_dehydratase	ACG06_31540	CP011857.1:6795900-6797741	37°C	RT	OK	106.578	1.67909	-5.98809	-5.72314	0.00525	0.0151892	yes
CP011857.1	ACG06_31535	hypothetical_protein	CDS	6795901	6796542	.	gene-ACG06_31535	hypothetical_protein	ACG06_31535	CP011857.1:6795900-6797741	37°C	RT	OK	97.2389	1.53253	-5.98755	-3.64057	0.2113	0.283983	no
CP011857.1	ACG06_14140	class_V_aminotransferase	CDS	3011578	3012861	.	gene-ACG06_14140	class_V_aminotransferase	ACG06_14140	CP011857.1:3011577-3012861	37°C	RT	OK	40.2469	0.636253	-5.98313	-3.31785	0.00265	0.00861489	yes
CP011857.1	ACG06_04310	zinc-binding_protein	CDS	898406	898990	.	gene-ACG06_04310	zinc-binding_protein	ACG06_04310	CP011857.1:898405-898990	37°C	RT	OK	64.4107	1.04219	-5.94962	-3.21542	0.2445	0.318975	no
CP011857.1	ACG06_03685	AMP-dependent_synthetase	CDS	764677	766320	.	gene-ACG06_03685	AMP-dependent_synthetase	ACG06_03685	CP011857.1:762192-766320	37°C	RT	OK	236.665	3.88006	-5.93062	-8.62405	5e-05	0.000255099	yes
CP011857.1	ACG06_14180	ornithine_monooxygenase	CDS	3022588	3023919	.	gene-ACG06_14180	ornithine_monooxygenase	ACG06_14180	CP011857.1:3022587-3023919	37°C	RT	OK	387.577	6.7616	-5.84097	-13.3425	5e-05	0.000255099	yes
CP011857.1	ACG06_04255	aldehyde_dehydrogenase	CDS	887638	889125	.	gene-ACG06_04255	aldehyde_dehydrogenase	ACG06_04255	CP011857.1:887637-889125	37°C	RT	OK	131.888	2.30986	-5.83536	-7.64688	5e-05	0.000255099	yes
CP011857.1	ACG06_13985	RNA_polymerase_sigma70	CDS	2941306	2941869	.	gene-ACG06_13985	RNA_polymerase_sigma70	ACG06_13985	CP011857.1:2941305-2941869	37°C	RT	OK	76.5885	1.38846	-5.78557	-3.60811	0.1533	0.219035	no
CP011857.1	ACG06_16340	hypothetical_protein	CDS	3502621	3502878	.	gene-ACG06_16340	hypothetical_protein	ACG06_16340	CP011857.1:3502369-3502878	37°C	RT	OK	178.217	3.26052	-5.77239	-4.22873	0.1126	0.175199	no
CP011857.1	ACG06_20545	peptidase	CDS	4412539	4413984	.	gene-ACG06_20545	peptidase	ACG06_20545	CP011857.1:4412538-4413984	37°C	RT	NOTEST	6.29117	0.115566	-5.76654	0	1	1	no
CP011857.1	ACG06_25260	FagA_protein	CDS	5415794	5416189	.	gene-ACG06_25260	FagA_protein	ACG06_25260	CP011857.1:5414424-5416189	37°C	RT	OK	91.5247	1.69613	-5.75385	-2.15696	0.15735	0.223492	no
CP011857.1	ACG06_03670	salicylate_biosynthesis_isochorismate_synthase	CDS	762193	763623	.	gene-ACG06_03670	salicylate_biosynthesis_isochorismate_synthase	ACG06_03670	CP011857.1:762192-766320	37°C	RT	OK	410.523	7.68979	-5.73837	-14.3269	5e-05	0.000255099	yes
CP011857.1	ACG06_03680	enantio-pyochelin_biosynthetic_protein_PchC	CDS	763925	764680	.	gene-ACG06_03680	enantio-pyochelin_biosynthetic_protein_PchC	ACG06_03680	CP011857.1:762192-766320	37°C	RT	OK	223.775	4.29281	-5.70398	-6.23944	0.0001	0.000482195	yes
CP011857.1	ACG06_25250	tetratricopeptide_repeat-containing_protein	CDS	5413948	5414397	.	gene-ACG06_25250	tetratricopeptide_repeat-containing_protein	ACG06_25250	CP011857.1:5413947-5414397	37°C	RT	OK	137.852	2.69579	-5.67627	-3.36431	0.01945	0.0435961	yes
CP011857.1	ACG06_16880	biopolymer_transporter_ExbD	CDS	3624979	3625455	.	gene-ACG06_16880	biopolymer_transporter_ExbD	ACG06_16880	CP011857.1:3624652-3631258	37°C	RT	OK	26.3063	0.524961	-5.64706	-1.40217	0.22445	0.297845	no
CP011857.1	ACG06_27910	membrane_protein	CDS	5976265	5977119	.	gene-ACG06_27910	membrane_protein	ACG06_27910	CP011857.1:5976264-5979190	37°C	RT	OK	48.6714	1.03305	-5.5581	-2.88558	0.1807	0.249475	no
CP011857.1	ACG06_19650	ANT77453.1	CDS	4214879	4215388	.	gene-ACG06_19650	ureidoglycolate_hydrolase	ACG06_19650	CP011857.1:4214878-4215388	37°C	RT	OK	38.9515	0.830776	-5.55108	-2.33212	0.20895	0.28136	no
CP011857.1	ACG06_14105	hypothetical_protein	CDS	2976759	2989166	.	gene-ACG06_14105	hypothetical_protein	ACG06_14105	CP011857.1:2976758-2989166	37°C	RT	OK	38.8257	0.831018	-5.54599	-14.6713	5e-05	0.000255099	yes
CP011857.1	ACG06_14055	antibiotic_synthesis_protein_MbtH	CDS	2969173	2969391	.	gene-ACG06_14055	antibiotic_synthesis_protein_MbtH	ACG06_14055	CP011857.1:2969172-2969391	37°C	RT	OK	384.692	8.38398	-5.51992	-4.44779	0.00265	0.00861489	yes
CP011857.1	ACG06_03715	glycosyl_transferase_family_2	CDS	780128	781852	.	gene-ACG06_03715	glycosyl_transferase_family_2	ACG06_03715	CP011857.1:767633-781852	37°C	RT	OK	302.472	6.65791	-5.50559	-7.65956	5e-05	0.000255099	yes
CP011857.1	ACG06_16875	hypothetical_protein	CDS	3624653	3624979	.	gene-ACG06_16875	hypothetical_protein	ACG06_16875	CP011857.1:3624652-3631258	37°C	RT	OK	41.2587	0.925719	-5.47798	-1.56354	0.2202	0.293528	no
CP011857.1	ACG06_14110	peptide_synthase	CDS	2989167	3004145	.	gene-ACG06_14110	peptide_synthase	ACG06_14110	CP011857.1:2989166-3004145	37°C	RT	OK	46.9638	1.07246	-5.45255	-18.1249	5e-05	0.000255099	yes
CP011857.1	ACG06_14150	PvdJ/PvdD/PvdP-like_protein	CDS	3014444	3016090	.	gene-ACG06_14150	PvdJ/PvdD/PvdP-like_protein	ACG06_14150	CP011857.1:3014443-3016090	37°C	RT	OK	41.0653	0.938834	-5.4509	-4.46794	5e-05	0.000255099	yes
CP011857.1	ACG06_07860	hemolysin_D	CDS	1649084	1650415	.	gene-ACG06_07860	hemolysin_D	ACG06_07860	CP011857.1:1647296-1652047	37°C	RT	NOTEST	6.02684	0.145469	-5.37262	0	1	1	no
CP011857.1	ACG06_03675	ANT79768.1	CDS	763620	763925	.	gene-ACG06_03675	isochorismate-pyruvate_lyase	ACG06_03675	CP011857.1:762192-766320	37°C	RT	OK	405.817	9.80173	-5.37165	-5.1982	0.0052	0.0150808	yes
CP011857.1	ACG06_14525	FAD-dependent_oxidoreductase	CDS	3104779	3106077	.	gene-ACG06_14525	FAD-dependent_oxidoreductase	ACG06_14525	CP011857.1:3104778-3106077	37°C	RT	OK	89.2695	2.16904	-5.36304	-7.30061	5e-05	0.000255099	yes
CP011857.1	ACG06_03700	peptide_synthetase	CDS	771947	777376	.	gene-ACG06_03700	peptide_synthetase	ACG06_03700	CP011857.1:767633-781852	37°C	RT	OK	524.293	13.0288	-5.3306	-23.2049	5e-05	0.000255099	yes
CP011857.1	ACG06_12475	acyl-CoA_dehydrogenase	CDS	2592154	2593287	.	gene-ACG06_12475	acyl-CoA_dehydrogenase	ACG06_12475	CP011857.1:2592153-2594777	37°C	RT	NOTEST	5.81785	0.15218	-5.25664	0	1	1	no
CP011857.1	ACG06_07485	MFS_transporter	CDS	1570042	1570929	.	gene-ACG06_07485	MFS_transporter	ACG06_07485	CP011857.1:1570041-1570929	37°C	RT	OK	29.7041	0.7771	-5.25642	-3.53245	0.11135	0.173629	no
CP011857.1	ACG06_10670	lipase_chaperone	CDS	2244844	2245866	.	gene-ACG06_10670	lipase_chaperone	ACG06_10670	CP011857.1:2244843-2245866	37°C	RT	OK	7.21665	0.189645	-5.24996	-1.0866	0.1277	0.192052	no
CP011857.1	ACG06_31545	molecular_chaperone_DnaK	CDS	6797756	6798160	.	gene-ACG06_31545	molecular_chaperone_DnaK	ACG06_31545	CP011857.1:6797755-6798160	37°C	RT	OK	81.4724	2.16988	-5.23062	-3.20735	0.1533	0.219035	no
CP011857.1	ACG06_14060	thioesterase	CDS	2969446	2970156	.	gene-ACG06_14060	thioesterase	ACG06_14060	CP011857.1:2969445-2970156	37°C	RT	OK	181.388	4.84149	-5.22748	-6.76887	5e-05	0.000255099	yes
CP011857.1	ACG06_03705	oxidoreductase	CDS	777373	778422	.	gene-ACG06_03705	oxidoreductase	ACG06_03705	CP011857.1:767633-781852	37°C	RT	OK	533.498	14.4866	-5.20269	-14.4015	5e-05	0.000255099	yes
CP011857.1	ACG06_27915	hypothetical_protein	CDS	5977101	5978402	.	gene-ACG06_27915	hypothetical_protein	ACG06_27915	CP011857.1:5976264-5979190	37°C	RT	OK	67.2588	1.83235	-5.19796	-5.28203	0.00015	0.000702601	yes
CP011857.1	ACG06_26385	hypothetical_protein	CDS	5638162	5638386	.	gene-ACG06_26385	hypothetical_protein	ACG06_26385	CP011857.1:5638161-5638386	37°C	RT	OK	312.447	8.70852	-5.16504	-2.84942	0.01945	0.0435961	yes
CP011857.1	ACG06_16320	methylase	CDS	3499049	3499723	.	gene-ACG06_16320	methylase	ACG06_16320	CP011857.1:3499048-3500679	37°C	RT	OK	138.176	3.95438	-5.12691	-4.71463	0.00125	0.00459439	yes
CP011857.1	ACG06_03695	peptide_synthetase	CDS	767634	771950	.	gene-ACG06_03695	peptide_synthetase	ACG06_03695	CP011857.1:767633-781852	37°C	RT	OK	489.395	14.3284	-5.09405	-20.3059	5e-05	0.000255099	yes
CP011857.1	ACG06_29245	ANT79274.1	CDS	6292607	6294136	.	gene-ACG06_29245	histidine_ammonia-lyase	ACG06_29245	CP011857.1:6292606-6294136	37°C	RT	OK	18.4115	0.555453	-5.0508	-2.84962	0.00265	0.00861489	yes
CP011857.1	ACG06_20505	ANT77619.1	CDS	4402589	4403311	.	gene-ACG06_20505	glutamine_ABC_transporter_ATP-binding_protein	glnQ	CP011857.1:4401947-4403311	37°C	RT	OK	9.0614	0.277899	-5.0271	-0.859076	0.12065	0.184614	no
CP011857.1	ACG06_16460	maleylacetoacetate_isomerase	CDS	3527396	3528034	.	gene-ACG06_16460	maleylacetoacetate_isomerase	ACG06_16460	CP011857.1:3526100-3528034	37°C	RT	OK	22.1495	0.67948	-5.0267	-1.58253	0.10195	0.162488	no
CP011857.1	ACG06_14190	hypothetical_protein	CDS	3026511	3026834	.	gene-ACG06_14190	hypothetical_protein	ACG06_14190	CP011857.1:3026510-3026834	37°C	RT	OK	66.0381	2.02807	-5.02512	-3.02374	0.23025	0.30375	no
CP011857.1	ACG06_14160	macrolide_ABC_transporter_ATP-binding_protein	CDS	3017569	3019560	.	gene-ACG06_14160	macrolide_ABC_transporter_ATP-binding_protein	ACG06_14160	CP011857.1:3017568-3020735	37°C	RT	OK	27.021	0.881856	-4.93739	-3.84742	0.0458	0.0859675	no
CP011857.1	ACG06_20530	chemotaxis_protein	CDS	4408461	4410086	.	gene-ACG06_20530	chemotaxis_protein	ACG06_20530	CP011857.1:4408460-4410086	37°C	RT	NOTEST	3.02619	0.10148	-4.89824	0	1	1	no
CP011857.1	ACG06_08285	ANT79804.1	CDS	1738806	1739348	.	gene-ACG06_08285	Clp_protease	ACG06_08285	CP011857.1:1738805-1739348	37°C	RT	OK	133.643	4.66024	-4.84184	-4.63259	0.00265	0.00861489	yes
CP011857.1	ACG06_19190	FAD-binding_molybdopterin_dehydrogenase	CDS	4111912	4113366	.	gene-ACG06_19190	FAD-binding_molybdopterin_dehydrogenase	ACG06_19190	CP011857.1:4111911-4115758	37°C	RT	OK	41.8756	1.48064	-4.82181	-3.65913	0.01765	0.0404423	yes
CP011857.1	ACG06_08110	fucose-binding_lectin	CDS	1695439	1695786	.	gene-ACG06_08110	fucose-binding_lectin	ACG06_08110	CP011857.1:1695438-1695786	37°C	RT	OK	24.4748	0.865457	-4.82169	-1.36847	0.1277	0.192052	no
CP011857.1	ACG06_23080	TonB-dependent_receptor	CDS	4957202	4959265	.	gene-ACG06_23080	TonB-dependent_receptor	ACG06_23080	CP011857.1:4957201-4959265	37°C	RT	OK	59.0029	2.11745	-4.80038	-7.14846	5e-05	0.000255099	yes
CP011857.1	ACG06_19645	ANT77452.1	CDS	4213826	4214824	.	gene-ACG06_19645	allantoicase	ACG06_19645	CP011857.1:4213825-4214824	37°C	RT	OK	37.6048	1.36053	-4.78868	-4.18551	0.04575	0.0859675	no
CP011857.1	ACG06_03710	multidrug_ABC_transporter_permease	CDS	778419	780131	.	gene-ACG06_03710	multidrug_ABC_transporter_permease	ACG06_03710	CP011857.1:767633-781852	37°C	RT	OK	323.237	11.7965	-4.77616	-13.6315	5e-05	0.000255099	yes
CP011857.1	ACG06_31570	ANT79712.1	CDS	6801416	6802753	.	gene-ACG06_31570	dihydroorotase	ACG06_31570	CP011857.1:6801415-6802753	37°C	RT	OK	50.1238	1.83737	-4.76978	-5.05574	5e-05	0.000255099	yes
CP011857.1	ACG06_13605	hypothetical_protein	CDS	2836858	2837475	.	gene-ACG06_13605	hypothetical_protein	ACG06_13605	CP011857.1:2836857-2837475	37°C	RT	OK	42.893	1.60545	-4.73969	-2.6353	0.0055	0.0157982	yes
CP011857.1	ACG06_03690	AraC_family_transcriptional_regulator	CDS	766550	767440	.	gene-ACG06_03690	AraC_family_transcriptional_regulator	ACG06_03690	CP011857.1:766549-767440	37°C	RT	OK	58.1638	2.23681	-4.70061	-4.47275	0.00265	0.00861489	yes
CP011857.1	ACG06_02335	acyl-CoA_dehydrogenase	CDS	510906	512087	.	gene-ACG06_02335	acyl-CoA_dehydrogenase	ACG06_02335	CP011857.1:510905-512087	37°C	RT	OK	239.014	9.28331	-4.68631	-12.3132	5e-05	0.000255099	yes
CP011857.1	ACG06_27050	XRE_family_transcriptional_regulator	CDS	5795172	5795477	.	gene-ACG06_27050	XRE_family_transcriptional_regulator	ACG06_27050	CP011857.1:5795171-5795477	37°C	RT	OK	24.0699	0.949435	-4.66402	-1.24312	0.11475	0.177319	no
CP011857.1	ACG06_29215	ANT79269.1	CDS	6285618	6286826	.	gene-ACG06_29215	imidazolonepropionase	ACG06_29215	CP011857.1:6284824-6288355	37°C	RT	OK	18.6482	0.737459	-4.66033	-2.05403	0.10295	0.1638	no
CP011857.1	ACG06_10290	hypothetical_protein	CDS	2168872	2169120	.	gene-ACG06_10290	hypothetical_protein	ACG06_10290	CP011857.1:2168871-2169120	37°C	RT	OK	35.9068	1.4472	-4.63292	-1.46094	0.11475	0.177319	no
CP011857.1	ACG06_15305	glycosyl_hydrolase	CDS	3264097	3265059	.	gene-ACG06_15305	glycosyl_hydrolase	ACG06_15305	CP011857.1:3264096-3265059	37°C	RT	NOTEST	4.84709	0.200938	-4.5923	0	1	1	no
CP011857.1	ACG06_20510	hypothetical_protein	CDS	4403337	4404371	.	gene-ACG06_20510	hypothetical_protein	ACG06_20510	CP011857.1:4403336-4404371	37°C	RT	OK	8.07754	0.338377	-4.57721	-1.66901	0.20895	0.28136	no
CP011857.1	ACG06_04200	usher_protein	CDS	872362	874830	.	gene-ACG06_04200	usher_protein	ACG06_04200	CP011857.1:872361-875567	37°C	RT	NOTEST	3.05383	0.129204	-4.56289	0	1	1	no
CP011857.1	ACG06_14145	peptidase_M19	CDS	3012884	3014230	.	gene-ACG06_14145	peptidase_M19	ACG06_14145	CP011857.1:3012883-3014230	37°C	RT	OK	33.7461	1.44491	-4.54567	-4.14534	0.00265	0.00861489	yes
CP011857.1	ACG06_16895	methyltransferase_type_12	CDS	3631426	3632235	.	gene-ACG06_16895	methyltransferase_type_12	ACG06_16895	CP011857.1:3631425-3632235	37°C	RT	OK	43.532	1.9236	-4.50019	-3.59648	0.04575	0.0859675	no
CP011857.1	ACG06_03725	protein_fptB	CDS	784106	784387	.	gene-ACG06_03725	protein_fptB	ACG06_03725	CP011857.1:781943-784387	37°C	RT	OK	181.131	8.1807	-4.46867	-3.49084	0.034	0.0686095	no
CP011857.1	ACG06_06045	oxidoreductase	CDS	1272139	1273245	.	gene-ACG06_06045	oxidoreductase	ACG06_06045	CP011857.1:1272138-1273245	37°C	RT	OK	38.3228	1.73423	-4.46583	-3.92922	0.00265	0.00861489	yes
CP011857.1	ACG06_14135	chromophore_maturation_protein_PvdO	CDS	3010695	3011549	.	gene-ACG06_14135	chromophore_maturation_protein_PvdO	ACG06_14135	CP011857.1:3010694-3011549	37°C	RT	OK	39.7631	1.81446	-4.45381	-4.09812	0.04575	0.0859675	no
CP011857.1	ACG06_12535	LuxR_family_transcriptional_regulator	CDS	2605637	2606443	.	gene-ACG06_12535	LuxR_family_transcriptional_regulator	ACG06_12535	CP011857.1:2605636-2606443	37°C	RT	OK	8.78119	0.403895	-4.44237	-1.43298	0.16705	0.234039	no
CP011857.1	ACG06_28285	ABC_transporter_ATP-binding_protein	CDS	6059209	6059925	.	gene-ACG06_28285	ABC_transporter_ATP-binding_protein	ACG06_28285	CP011857.1:6059208-6062068	37°C	RT	OK	10.9583	0.50991	-4.42563	-1.49205	0.2133	0.286254	no
CP011857.1	ACG06_09715	ribosome_modulation_factor	CDS	2046540	2046752	.	gene-ACG06_09715	ribosome_modulation_factor	ACG06_09715	CP011857.1:2046539-2046752	37°C	RT	OK	2569.05	121.259	-4.40507	-10.7654	5e-05	0.000255099	yes
CP011857.1	ACG06_30620	hypothetical_protein	CDS	6593189	6593572	.	gene-ACG06_30620	hypothetical_protein	ACG06_30620	CP011857.1:6593188-6593572	37°C	RT	OK	64.1833	3.10124	-4.37128	-2.40277	0.00265	0.00861489	yes
CP011857.1	ACG06_29230	ABC_transporter_permease	CDS	6289179	6290030	.	gene-ACG06_29230	ABC_transporter_permease	ACG06_29230	CP011857.1:6289178-6290030	37°C	RT	OK	13.8714	0.670285	-4.3712	-2.4052	0.2404	0.315175	no
CP011857.1	ACG06_19625	guanine_permease	CDS	4210027	4211376	.	gene-ACG06_19625	guanine_permease	ACG06_19625	CP011857.1:4210026-4211376	37°C	RT	OK	23.1986	1.12164	-4.37035	-3.39267	5e-05	0.000255099	yes
CP011857.1	ACG06_04685	hypothetical_protein	CDS	972022	972453	.	gene-ACG06_04685	hypothetical_protein	ACG06_04685	CP011857.1:972021-972453	37°C	RT	OK	85.0578	4.16679	-4.35144	-4.67338	0.04575	0.0859675	no
CP011857.1	ACG06_04260	APC_family_amino_acid_permease	CDS	889293	890783	.	gene-ACG06_04260	APC_family_amino_acid_permease	ACG06_04260	CP011857.1:889292-891336	37°C	RT	OK	29.9947	1.4897	-4.33162	-4.77803	0.0019	0.00654283	yes
CP011857.1	ACG06_26755	hypothetical_protein	CDS	5727448	5727654	.	gene-ACG06_26755	hypothetical_protein	ACG06_26755	CP011857.1:5727447-5727654	37°C	RT	OK	90.8425	4.51496	-4.33058	-3.23113	0.20895	0.28136	no
CP011857.1	ACG06_07500	acyl-homoserine-lactone_synthase	CDS	1573305	1573910	.	gene-ACG06_07500	acyl-homoserine-lactone_synthase	ACG06_07500	CP011857.1:1573304-1573910	37°C	RT	OK	63.9993	3.2809	-4.28589	-3.53767	0.00265	0.00861489	yes
CP011857.1	ACG06_20555	peptidase	CDS	4415283	4417064	.	gene-ACG06_20555	peptidase	ACG06_20555	CP011857.1:4413987-4417064	37°C	RT	OK	20.3665	1.06914	-4.25168	-4.22195	0.00095	0.00361723	yes
CP011857.1	ACG06_17110	isoquinoline_1-oxidoreductase	CDS	3675025	3675486	.	gene-ACG06_17110	isoquinoline_1-oxidoreductase	ACG06_17110	CP011857.1:3675024-3675486	37°C	RT	OK	9.10465	0.479104	-4.24819	-0.91592	0.11475	0.177319	no
CP011857.1	ACG06_14255	hypothetical_protein	CDS	3039001	3039573	.	gene-ACG06_14255	hypothetical_protein	ACG06_14255	CP011857.1:3039000-3039573	37°C	RT	OK	8.96662	0.481165	-4.21996	-1.2047	0.16705	0.234039	no
CP011857.1	ACG06_26680	hemagglutination_protein	CDS	5706606	5713553	.	gene-ACG06_26680	hemagglutination_protein	ACG06_26680	CP011857.1:5706605-5713553	37°C	RT	OK	91.2571	4.89842	-4.21955	-21.1488	5e-05	0.000255099	yes
CP011857.1	ACG06_17935	superfamily_II_DNA/RNA_helicase%2C_SNF2_family_protein	CDS	3857198	3857539	.	gene-ACG06_17935	superfamily_II_DNA/RNA_helicase%2C_SNF2_family_protein	ACG06_17935	CP011857.1:3857197-3857539	37°C	RT	OK	113.859	6.1356	-4.21391	-4.34135	0.04575	0.0859675	no
CP011857.1	ACG06_03720	amino_acid_ABC_transporter_substrate-binding_protein	CDS	781944	784106	.	gene-ACG06_03720	amino_acid_ABC_transporter_substrate-binding_protein	ACG06_03720	CP011857.1:781943-784387	37°C	RT	OK	307.77	16.677	-4.20592	-20.6173	5e-05	0.000255099	yes
CP011857.1	ACG06_14000	hypothetical_protein	CDS	2956864	2957376	.	gene-ACG06_14000	hypothetical_protein	ACG06_14000	CP011857.1:2956863-2957376	37°C	RT	OK	12.6197	0.691393	-4.19003	-1.42888	0.16705	0.234039	no
CP011857.1	ACG06_21615	membrane_protein	CDS	4640415	4641047	.	gene-ACG06_21615	membrane_protein	ACG06_21615	CP011857.1:4640414-4641047	37°C	RT	OK	224.411	12.4512	-4.17179	-8.27018	5e-05	0.000255099	yes
CP011857.1	ACG06_22410	2-methylcitrate_dehydratase	CDS	4794743	4796095	.	gene-ACG06_22410	2-methylcitrate_dehydratase	ACG06_22410	CP011857.1:4794742-4796095	37°C	RT	NOTEST	2.21524	0.124494	-4.15331	0	1	1	no
CP011857.1	ACG06_09340	ANT75504.1	CDS	1956443	1957867	.	gene-ACG06_09340	isopropylmalate_isomerase	ACG06_09340	CP011857.1:1956442-1957867	37°C	RT	OK	145.646	8.34656	-4.12514	-11.1459	5e-05	0.000255099	yes
CP011857.1	ACG06_14095	thiamine_pyrophosphate-binding_protein	CDS	2974693	2975232	.	gene-ACG06_14095	thiamine_pyrophosphate-binding_protein	ACG06_14095	CP011857.1:2973809-2976440	37°C	RT	OK	23.7946	1.36739	-4.12113	-1.85774	0.1897	0.259681	no
CP011857.1	ACG06_14520	hypothetical_protein	CDS	3104381	3104746	.	gene-ACG06_14520	hypothetical_protein	ACG06_14520	CP011857.1:3104380-3104746	37°C	RT	OK	96.2409	5.54376	-4.11771	-4.27642	0.04575	0.0859675	no
CP011857.1	ACG06_01460	membrane_protein	CDS	319795	320310	.	gene-ACG06_01460	membrane_protein	ACG06_01460	CP011857.1:319794-320310	37°C	RT	OK	14.1808	0.817188	-4.11713	-1.68542	0.20895	0.28136	no
CP011857.1	ACG06_22100	hypothetical_protein	CDS	4729328	4729519	.	gene-ACG06_22100	hypothetical_protein	ACG06_22100	CP011857.1:4729327-4729519	37°C	RT	OK	230.247	13.3866	-4.10433	-3.91965	0.01015	0.0257286	yes
CP011857.1	ACG06_15405	acyl-CoA_dehydrogenase	CDS	3289384	3290556	.	gene-ACG06_15405	acyl-CoA_dehydrogenase	ACG06_15405	CP011857.1:3288616-3290556	37°C	RT	NOTEST	2.51471	0.146383	-4.10257	0	1	1	no
CP011857.1	ACG06_19635	allantoinase	CDS	4212370	4213296	.	gene-ACG06_19635	allantoinase	ACG06_19635	CP011857.1:4212369-4213808	37°C	RT	OK	39.3943	2.29633	-4.10059	-3.57933	0.08385	0.138672	no
CP011857.1	ACG06_13250	chemotaxis_protein	CDS	2751083	2752690	.	gene-ACG06_13250	chemotaxis_protein	ACG06_13250	CP011857.1:2751082-2752690	37°C	RT	OK	29.6895	1.74177	-4.09132	-5.56638	0.0001	0.000482195	yes
CP011857.1	ACG06_29235	histidine_ABC_transporter_substrate-binding_protein	CDS	6290055	6291023	.	gene-ACG06_29235	histidine_ABC_transporter_substrate-binding_protein	ACG06_29235	CP011857.1:6290054-6291023	37°C	RT	OK	15.6275	0.923514	-4.08081	-2.24423	0.00265	0.00861489	yes
CP011857.1	ACG06_17330	hypothetical_protein	CDS	3731191	3731418	.	gene-ACG06_17330	hypothetical_protein	ACG06_17330	CP011857.1:3731190-3731418	37°C	RT	OK	42.5088	2.54644	-4.06121	-1.97442	0.16705	0.234039	no
CP011857.1	ACG06_19580	RNA_polymerase_sigma_factor	CDS	4202409	4202936	.	gene-ACG06_19580	RNA_polymerase_sigma_factor	ACG06_19580	CP011857.1:4201428-4202936	37°C	RT	OK	53.0115	3.20248	-4.04904	-3.11423	0.0598	0.105795	no
CP011857.1	ACG06_14290	type_VI_secretion_protein	CDS	3047419	3047964	.	gene-ACG06_14290	type_VI_secretion_protein	ACG06_14290	CP011857.1:3047418-3047964	37°C	RT	OK	12.7227	0.776853	-4.03362	-1.56912	0.16705	0.234039	no
CP011857.1	ACG06_15600	SAM-dependent_methyltransferase	CDS	3331050	3332000	.	gene-ACG06_15600	SAM-dependent_methyltransferase	ACG06_15600	CP011857.1:3329689-3332214	37°C	RT	NOTEST	3.04723	0.186914	-4.02705	0	1	1	no
CP011857.1	ACG06_06970	LuxR_family_transcriptional_regulator	CDS	1448273	1449058	.	gene-ACG06_06970	LuxR_family_transcriptional_regulator	ACG06_06970	CP011857.1:1448272-1449058	37°C	RT	OK	83.4384	5.14029	-4.02079	-5.20879	5e-05	0.000255099	yes
CP011857.1	ACG06_24410	secretin	CDS	5244101	5245285	.	gene-ACG06_24410	secretin	ACG06_24410	CP011857.1:5244100-5245285	37°C	RT	NOTEST	2.67109	0.164566	-4.02069	0	1	1	no
CP011857.1	ACG06_28290	ABC_transporter	CDS	6059922	6060794	.	gene-ACG06_28290	ABC_transporter	ACG06_28290	CP011857.1:6059208-6062068	37°C	RT	OK	9.12891	0.572866	-3.99417	-1.84137	0.06065	0.106723	no
CP011857.1	ACG06_00605	cytochrome_B561	CDS	138371	139444	.	gene-ACG06_00605	cytochrome_B561	ACG06_00605	CP011857.1:138370-139444	37°C	RT	NOTEST	2.56224	0.162054	-3.98286	0	1	1	no
CP011857.1	ACG06_19720	ANT77467.1	CDS	4231975	4232865	.	gene-ACG06_19720	tartronate_semialdehyde_reductase	ACG06_19720	CP011857.1:4231974-4232865	37°C	RT	OK	9.05547	0.5765	-3.9734	-1.91201	0.2445	0.318975	no
CP011857.1	ACG06_01105	ANT73940.1	CDS	245190	246053	.	gene-ACG06_01105	malonate_decarboxylase_subunit_beta	ACG06_01105	CP011857.1:244897-246856	37°C	RT	OK	12.4744	0.799123	-3.96441	-1.77322	0.1566	0.222514	no
CP011857.1	ACG06_04120	alcohol_dehydrogenase	CDS	855721	857400	.	gene-ACG06_04120	alcohol_dehydrogenase	ACG06_04120	CP011857.1:855720-857400	37°C	RT	OK	36.2885	2.32718	-3.96286	-5.31007	5e-05	0.000255099	yes
CP011857.1	ACG06_10675	lactonizing_lipase	CDS	2245916	2246851	.	gene-ACG06_10675	lactonizing_lipase	ACG06_10675	CP011857.1:2245915-2246851	37°C	RT	OK	24.444	1.5891	-3.9432	-2.96022	0.0458	0.0859675	no
CP011857.1	ACG06_26675	hemolysin_activation/secretion_protein	CDS	5704837	5706543	.	gene-ACG06_26675	hemolysin_activation/secretion_protein	ACG06_26675	CP011857.1:5704836-5706543	37°C	RT	OK	90.3243	5.87708	-3.94194	-9.84589	5e-05	0.000255099	yes
CP011857.1	ACG06_14005	hypothetical_protein	CDS	2957958	2958272	.	gene-ACG06_14005	hypothetical_protein	ACG06_14005	CP011857.1:2957957-2958272	37°C	RT	OK	27.4671	1.79875	-3.93264	-1.98942	0.20895	0.28136	no
CP011857.1	ACG06_14285	EvpB_family_type_VI_secretion_protein	CDS	3045912	3047396	.	gene-ACG06_14285	EvpB_family_type_VI_secretion_protein	ACG06_14285	CP011857.1:3045911-3047396	37°C	RT	OK	11.3041	0.74383	-3.92572	-2.68406	0.0458	0.0859675	no
CP011857.1	ACG06_27880	membrane_protein	CDS	5971367	5971822	.	gene-ACG06_27880	membrane_protein	ACG06_27880	CP011857.1:5971366-5971822	37°C	RT	OK	7.37591	0.488467	-3.91649	-0.846812	0.1175	0.181024	no
CP011857.1	ACG06_11355	hypothetical_protein	CDS	2356389	2356715	.	gene-ACG06_11355	hypothetical_protein	ACG06_11355	CP011857.1:2356388-2356715	37°C	RT	OK	37.2818	2.47721	-3.91168	-2.2327	0.24655	0.320373	no
CP011857.1	ACG06_16745	hypothetical_protein	CDS	3589877	3590899	.	gene-ACG06_16745	hypothetical_protein	ACG06_16745	CP011857.1:3589876-3590899	37°C	RT	NOTEST	2.58578	0.172655	-3.90463	0	1	1	no
CP011857.1	ACG06_02490	nitrate_reductase	CDS	544217	545764	.	gene-ACG06_02490	nitrate_reductase	ACG06_02490	CP011857.1:544216-545764	37°C	RT	OK	21.8397	1.46095	-3.90197	-3.92162	5e-05	0.000255099	yes
CP011857.1	ACG06_07795	ABC_transporter_permease	CDS	1636430	1637527	.	gene-ACG06_07795	ABC_transporter_permease	ACG06_07795	CP011857.1:1636429-1638521	37°C	RT	OK	33.5251	2.24847	-3.89823	-3.11691	0.0052	0.0150808	yes
CP011857.1	ACG06_29220	histidine_ammonia-lyase	CDS	6286823	6288355	.	gene-ACG06_29220	histidine_ammonia-lyase	ACG06_29220	CP011857.1:6284824-6288355	37°C	RT	OK	10.0678	0.675427	-3.89781	-2.68743	0.11965	0.183239	no
CP011857.1	ACG06_19195	xanthine_dehydrogenase	CDS	4113359	4115758	.	gene-ACG06_19195	xanthine_dehydrogenase	ACG06_19195	CP011857.1:4111911-4115758	37°C	RT	OK	17.38	1.16801	-3.8953	-3.42573	0.0006	0.00243928	yes
CP011857.1	ACG06_14205	hypothetical_protein	CDS	3029121	3029363	.	gene-ACG06_14205	hypothetical_protein	ACG06_14205	CP011857.1:3029120-3029363	37°C	RT	OK	150.339	10.2284	-3.87757	-3.64778	0.0458	0.0859675	no
CP011857.1	ACG06_25440	lysine_transporter_LysE	CDS	5461919	5462551	.	gene-ACG06_25440	lysine_transporter_LysE	ACG06_25440	CP011857.1:5461918-5462551	37°C	RT	OK	105.778	7.26454	-3.86402	-6.10973	0.0001	0.000482195	yes
CP011857.1	ACG06_07790	amino_acid_dehydrogenase	CDS	1635263	1636288	.	gene-ACG06_07790	amino_acid_dehydrogenase	ACG06_07790	CP011857.1:1635262-1636288	37°C	RT	OK	44.1284	3.03275	-3.86301	-4.69038	0.00015	0.000702601	yes
CP011857.1	ACG06_14225	ABC_transporter_permease	CDS	3033358	3034632	.	gene-ACG06_14225	ABC_transporter_permease	ACG06_14225	CP011857.1:3033357-3034632	37°C	RT	NOTEST	5.77103	0.407164	-3.82515	0	1	1	no
CP011857.1	ACG06_11990	arginyl-tRNA-protein_transferase	CDS	2494467	2495174	.	gene-ACG06_11990	arginyl-tRNA-protein_transferase	ACG06_11990	CP011857.1:2494466-2495174	37°C	RT	OK	20.3463	1.43984	-3.82078	-2.12279	0.0055	0.0157982	yes
CP011857.1	ACG06_16345	hypothetical_protein	CDS	3502953	3503252	.	gene-ACG06_16345	hypothetical_protein	ACG06_16345	CP011857.1:3502952-3503252	37°C	RT	OK	17.2549	1.22707	-3.81371	-1.2387	0.12775	0.192052	no
CP011857.1	ACG06_03730	hypothetical_protein	CDS	784389	785894	.	gene-ACG06_03730	hypothetical_protein	ACG06_03730	CP011857.1:784388-787131	37°C	RT	OK	158.771	11.3442	-3.80692	-7.63926	5e-05	0.000255099	yes
CP011857.1	ACG06_09345	3-isopropylmalate_dehydratase	CDS	1957879	1958517	.	gene-ACG06_09345	3-isopropylmalate_dehydratase	ACG06_09345	CP011857.1:1957878-1958517	37°C	RT	OK	101.659	7.28964	-3.80174	-5.18103	5e-05	0.000255099	yes
CP011857.1	ACG06_14120	TonB-dependent_receptor	CDS	3005259	3007685	.	gene-ACG06_14120	TonB-dependent_receptor	ACG06_14120	CP011857.1:3005258-3007685	37°C	RT	OK	90.9909	6.55182	-3.79576	-12.5395	5e-05	0.000255099	yes
CP011857.1	ACG06_16495	succinyl-CoA:3-ketoacid-CoA_transferase	CDS	3536600	3537256	.	gene-ACG06_16495	succinyl-CoA:3-ketoacid-CoA_transferase	ACG06_16495	CP011857.1:3536599-3537256	37°C	RT	OK	8.16741	0.590276	-3.79042	-1.45858	0.20895	0.28136	no
CP011857.1	ACG06_19640	OHCU_decarboxylase	CDS	4213293	4213808	.	gene-ACG06_19640	OHCU_decarboxylase	ACG06_19640	CP011857.1:4212369-4213808	37°C	RT	OK	22.8963	1.66175	-3.78434	-2.26639	0.22655	0.299792	no
CP011857.1	ACG06_03735	MFS_transporter	CDS	785887	787131	.	gene-ACG06_03735	MFS_transporter	ACG06_03735	CP011857.1:784388-787131	37°C	RT	OK	181.664	13.2359	-3.77874	-7.18556	5e-05	0.000255099	yes
CP011857.1	ACG06_11460	3-demethylubiquinone-9_3-methyltransferase	CDS	2379096	2379575	.	gene-ACG06_11460	3-demethylubiquinone-9_3-methyltransferase	ACG06_11460	CP011857.1:2379095-2379575	37°C	RT	NOTEST	6.16164	0.453048	-3.76558	0	1	1	no
CP011857.1	ACG06_26580	hypothetical_protein	CDS	5686385	5686891	.	gene-ACG06_26580	hypothetical_protein	ACG06_26580	CP011857.1:5686384-5686891	37°C	RT	OK	680.974	50.3174	-3.75847	-13.7781	5e-05	0.000255099	yes
CP011857.1	ACG06_16315	thiamine_pyrophosphate-binding_protein	CDS	3497383	3499041	.	gene-ACG06_16315	thiamine_pyrophosphate-binding_protein	ACG06_16315	CP011857.1:3497382-3499041	37°C	RT	OK	21.0282	1.55625	-3.75618	-3.95922	0.00035	0.00152075	yes
CP011857.1	ACG06_31580	hypothetical_protein	CDS	6804129	6804527	.	gene-ACG06_31580	hypothetical_protein	ACG06_31580	CP011857.1:6804128-6806548	37°C	RT	OK	9.11267	0.680051	-3.74416	-0.961715	0.24885	0.321506	no
CP011857.1	ACG06_20520	ketoglutarate_semialdehyde_dehydrogenase	CDS	4405532	4407112	.	gene-ACG06_20520	ketoglutarate_semialdehyde_dehydrogenase	ACG06_20520	CP011857.1:4405531-4407112	37°C	RT	NOTEST	5.69466	0.425664	-3.74182	0	1	1	no
CP011857.1	ACG06_18500	AMP-binding_protein	CDS	3966233	3967900	.	gene-ACG06_18500	AMP-binding_protein	ACG06_18500	CP011857.1:3966232-3967900	37°C	RT	OK	11.6757	0.890978	-3.71198	-2.8711	0.0008	0.00310517	yes
CP011857.1	ACG06_14090	hypothetical_protein	CDS	2974367	2974696	.	gene-ACG06_14090	hypothetical_protein	ACG06_14090	CP011857.1:2973809-2976440	37°C	RT	OK	33.797	2.58524	-3.70852	-1.5357	0.13495	0.200202	no
CP011857.1	ACG06_16850	chemotaxis_protein	CDS	3617228	3618523	.	gene-ACG06_16850	chemotaxis_protein	ACG06_16850	CP011857.1:3617227-3618523	37°C	RT	OK	15.7776	1.21757	-3.69581	-2.98007	0.0031	0.00987286	yes
CP011857.1	ACG06_15670	biotin_carboxylase	CDS	3340612	3341709	.	gene-ACG06_15670	biotin_carboxylase	ACG06_15670	CP011857.1:3339838-3341709	37°C	RT	NOTEST	4.15432	0.321302	-3.69261	0	1	1	no
CP011857.1	ACG06_03315	zinc-binding_protein	CDS	702197	702535	.	gene-ACG06_03315	zinc-binding_protein	ACG06_03315	CP011857.1:702196-702535	37°C	RT	OK	26.0777	2.02182	-3.68909	-1.8953	0.24655	0.320373	no
CP011857.1	ACG06_04265	hypothetical_protein	CDS	890758	891336	.	gene-ACG06_04265	hypothetical_protein	ACG06_04265	CP011857.1:889292-891336	37°C	RT	OK	24.6846	1.91708	-3.68663	-2.02529	0.2394	0.314485	no
CP011857.1	ACG06_23685	Clp_protease_ClpC	CDS	5079659	5082508	.	gene-ACG06_23685	Clp_protease_ClpC	ACG06_23685	CP011857.1:5079658-5082508	37°C	RT	OK	353.687	27.516	-3.68413	-26.3369	5e-05	0.000255099	yes
CP011857.1	ACG06_26060	TniB	CDS	5577848	5578756	.	gene-ACG06_26060	TniB	ACG06_26060	CP011857.1:5576633-5578756	37°C	RT	OK	29.2097	2.27302	-3.68377	-2.91109	0.0035	0.0109341	yes
CP011857.1	ACG06_00990	porin	CDS	220667	222025	.	gene-ACG06_00990	porin	ACG06_00990	CP011857.1:220666-222025	37°C	RT	NOTEST	2.86619	0.226489	-3.66162	0	1	1	no
CP011857.1	ACG06_20885	nitrate_reductase	CDS	4488449	4488616	.	gene-ACG06_20885	nitrate_reductase	ACG06_20885	CP011857.1:4488448-4488616	37°C	RT	OK	163.531	12.9225	-3.66161	-3.565	0.2445	0.318975	no
CP011857.1	ACG06_18550	HxlR_family_transcriptional_regulator	CDS	3978825	3979265	.	gene-ACG06_18550	HxlR_family_transcriptional_regulator	ACG06_18550	CP011857.1:3978824-3979265	37°C	RT	OK	46.9911	3.71568	-3.66069	-3.1535	0.04655	0.0869223	no
CP011857.1	ACG06_11615	hypothetical_protein	CDS	2410125	2411243	.	gene-ACG06_11615	hypothetical_protein	ACG06_11615	CP011857.1:2410124-2411243	37°C	RT	OK	18.1155	1.43803	-3.65506	-2.9554	0.00365	0.0112659	yes
CP011857.1	ACG06_19445	protease	CDS	4172251	4174179	.	gene-ACG06_19445	protease	ACG06_19445	CP011857.1:4172250-4174179	37°C	RT	OK	11.9914	0.953244	-3.65301	-3.1198	0.0042	0.0126597	yes
CP011857.1	ACG06_16050	hypothetical_protein	CDS	3428028	3428876	.	gene-ACG06_16050	hypothetical_protein	ACG06_16050	CP011857.1:3428027-3430415	37°C	RT	NOTEST	3.36092	0.268266	-3.64712	0	1	1	no
CP011857.1	ACG06_04295	lipoprotein	CDS	895809	896327	.	gene-ACG06_04295	lipoprotein	ACG06_04295	CP011857.1:895808-896327	37°C	RT	OK	27.1682	2.1764	-3.6419	-1.99076	0.00275	0.00888386	yes
CP011857.1	ACG06_16955	iron_dicitrate_transport_regulator_FecR	CDS	3643323	3644273	.	gene-ACG06_16955	iron_dicitrate_transport_regulator_FecR	ACG06_16955	CP011857.1:3642819-3644273	37°C	RT	OK	28.5944	2.29579	-3.63867	-3.54617	0.0004	0.00170106	yes
CP011857.1	ACG06_04300	peptide_ABC_transporter_permease	CDS	896345	897610	.	gene-ACG06_04300	peptide_ABC_transporter_permease	ACG06_04300	CP011857.1:896344-897610	37°C	RT	OK	37.1911	2.99048	-3.63651	-5.12079	5e-05	0.000255099	yes
CP011857.1	ACG06_22345	hypothetical_protein	CDS	4781379	4781639	.	gene-ACG06_22345	hypothetical_protein	ACG06_22345	CP011857.1:4781378-4781639	37°C	RT	OK	19.4243	1.57105	-3.62807	-1.25806	0.1283	0.192712	no
CP011857.1	ACG06_16995	2%2C3-dihydro-3-hydroxyanthranilate_isomerase	CDS	3652601	3653437	.	gene-ACG06_16995	2%2C3-dihydro-3-hydroxyanthranilate_isomerase	ACG06_16995	CP011857.1:3652600-3653437	37°C	RT	NOTEST	2.68831	0.217896	-3.62499	0	1	1	no
CP011857.1	ACG06_07730	aldolase	CDS	1621479	1622258	.	gene-ACG06_07730	aldolase	ACG06_07730	CP011857.1:1621478-1623151	37°C	RT	OK	22.4978	1.83026	-3.61966	-2.83421	0.1768	0.244842	no
CP011857.1	ACG06_24725	amino_acid_transporter_LysE	CDS	5308629	5309231	.	gene-ACG06_24725	amino_acid_transporter_LysE	ACG06_24725	CP011857.1:5308628-5309231	37°C	RT	NOTEST	5.12317	0.417715	-3.61645	0	1	1	no
CP011857.1	ACG06_21120	MFS_transporter	CDS	4540165	4541433	.	gene-ACG06_21120	MFS_transporter	ACG06_21120	CP011857.1:4540164-4542802	37°C	RT	NOTEST	2.11562	0.175329	-3.59295	0	1	1	no
CP011857.1	ACG06_15750	alpha-1%2C4-glucan:maltose-1-phosphate_maltosyltransferase	CDS	3364558	3366552	.	gene-ACG06_15750	alpha-1%2C4-glucan:maltose-1-phosphate_maltosyltransferase	ACG06_15750	CP011857.1:3364557-3366552	37°C	RT	NOTEST	1.73481	0.145274	-3.57792	0	1	1	no
CP011857.1	ACG06_11510	spermidine/putrescine_ABC_transporter_substrate-binding_protein	CDS	2389161	2390252	.	gene-ACG06_11510	spermidine/putrescine_ABC_transporter_substrate-binding_protein	ACG06_11510	CP011857.1:2389160-2390252	37°C	RT	NOTEST	5.20827	0.438293	-3.57084	0	1	1	no
CP011857.1	ACG06_15365	ANT76632.1	CDS	3280827	3282251	.	gene-ACG06_15365	gamma-aminobutyraldehyde_dehydrogenase	ACG06_15365	CP011857.1:3280826-3282251	37°C	RT	NOTEST	2.79088	0.234936	-3.57038	0	1	1	no
CP011857.1	ACG06_17805	universal_stress_protein_UspA	CDS	3834533	3835030	.	gene-ACG06_17805	universal_stress_protein_UspA	ACG06_17805	CP011857.1:3834532-3835030	37°C	RT	OK	37.0126	3.12526	-3.56597	-2.37079	0.04655	0.0869223	no
CP011857.1	ACG06_16455	fumarylacetoacetase	CDS	3526101	3527399	.	gene-ACG06_16455	fumarylacetoacetase	ACG06_16455	CP011857.1:3526100-3528034	37°C	RT	OK	16.9658	1.43718	-3.56132	-3.13775	0.0008	0.00310517	yes
CP011857.1	ACG06_23680	heat-shock_protein_Hsp20	CDS	5078995	5079564	.	gene-ACG06_23680	heat-shock_protein_Hsp20	ACG06_23680	CP011857.1:5078994-5079564	37°C	RT	OK	564.384	48.0687	-3.55351	-13.2466	5e-05	0.000255099	yes
CP011857.1	ACG06_08565	transcriptional_regulator	CDS	1800512	1800895	.	gene-ACG06_08565	transcriptional_regulator	ACG06_08565	CP011857.1:1800511-1800895	37°C	RT	OK	8.7056	0.746998	-3.54277	-0.945838	0.12835	0.192712	no
CP011857.1	ACG06_05005	type_V_secretory_pathway%2C_adhesin_AidA	CDS	1040745	1042670	.	gene-ACG06_05005	type_V_secretory_pathway%2C_adhesin_AidA	ACG06_05005	CP011857.1:1040744-1042670	37°C	RT	OK	44.1078	3.79744	-3.53793	-7.51222	5e-05	0.000255099	yes
CP011857.1	ACG06_12555	monooxygenase	CDS	2612104	2613252	.	gene-ACG06_12555	monooxygenase	ACG06_12555	CP011857.1:2612103-2613252	37°C	RT	NOTEST	3.77018	0.324694	-3.53748	0	1	1	no
CP011857.1	ACG06_00600	hypothetical_protein	CDS	137728	138306	.	gene-ACG06_00600	hypothetical_protein	ACG06_00600	CP011857.1:136970-138306	37°C	RT	NOTEST	4.0397	0.348703	-3.53418	0	1	1	no
CP011857.1	ACG06_24530	outer_membrane_assembly_lipoprotein_YfiO	CDS	5270725	5271531	.	gene-ACG06_24530	outer_membrane_assembly_lipoprotein_YfiO	ACG06_24530	CP011857.1:5270724-5271531	37°C	RT	OK	7.90738	0.683501	-3.53218	-1.93037	0.24965	0.321736	no
CP011857.1	ACG06_12650	copper_resistance_protein_CopB	CDS	2635133	2635888	.	gene-ACG06_12650	copper_resistance_protein_CopB	ACG06_12650	CP011857.1:2635132-2635888	37°C	RT	NOTEST	3.19142	0.277009	-3.52619	0	1	1	no
CP011857.1	ACG06_15665	permease	CDS	3339839	3340615	.	gene-ACG06_15665	permease	ACG06_15665	CP011857.1:3339838-3341709	37°C	RT	NOTEST	3.17885	0.276128	-3.5251	0	1	1	no
CP011857.1	ACG06_14300	type_VI_secretion_protein	CDS	3048709	3050040	.	gene-ACG06_14300	type_VI_secretion_protein	ACG06_14300	CP011857.1:3048708-3050040	37°C	RT	OK	14.7382	1.28739	-3.51704	-2.68523	0.0034	0.0107052	yes
CP011857.1	ACG06_13365	acyl-CoA_dehydrogenase	CDS	2776196	2777425	.	gene-ACG06_13365	acyl-CoA_dehydrogenase	ACG06_13365	CP011857.1:2776195-2777425	37°C	RT	OK	37.3869	3.28247	-3.50968	-4.8945	5e-05	0.000255099	yes
CP011857.1	ACG06_19655	membrane_protein	CDS	4215437	4216714	.	gene-ACG06_19655	membrane_protein	ACG06_19655	CP011857.1:4215436-4216714	37°C	RT	OK	36.7099	3.23604	-3.50387	-5.59774	5e-05	0.000255099	yes
CP011857.1	ACG06_14305	type_VI_secretion_system_protein_ImpK	CDS	3050058	3050816	.	gene-ACG06_14305	type_VI_secretion_system_protein_ImpK	ACG06_14305	CP011857.1:3050057-3055725	37°C	RT	NOTEST	6.27971	0.557589	-3.49342	0	1	1	no
CP011857.1	ACG06_15610	membrane_protein	CDS	3332376	3332984	.	gene-ACG06_15610	membrane_protein	ACG06_15610	CP011857.1:3332375-3332984	37°C	RT	OK	8.06579	0.725212	-3.47534	-1.37241	0.16705	0.234039	no
CP011857.1	ACG06_12530	ABC_transporter_substrate-binding_protein	CDS	2604381	2605484	.	gene-ACG06_12530	ABC_transporter_substrate-binding_protein	ACG06_12530	CP011857.1:2604380-2605484	37°C	RT	OK	10.0619	0.909496	-3.46769	-2.0254	0.0462	0.086448	no
CP011857.1	ACG06_16910	radical_SAM_protein	CDS	3634607	3635305	.	gene-ACG06_16910	radical_SAM_protein	ACG06_16910	CP011857.1:3634463-3635305	37°C	RT	OK	14.1057	1.29341	-3.44703	-1.99021	0.22995	0.303622	no
CP011857.1	ACG06_13795	peptide_ABC_transporter_substrate-binding_protein	CDS	2875891	2876889	.	gene-ACG06_13795	peptide_ABC_transporter_substrate-binding_protein	ACG06_13795	CP011857.1:2875375-2876889	37°C	RT	OK	23.9072	2.21338	-3.43312	-2.60155	0.0087	0.0227412	yes
CP011857.1	ACG06_22490	4-hydroxyphenylpyruvate_dioxygenase	CDS	4812165	4813238	.	gene-ACG06_22490	4-hydroxyphenylpyruvate_dioxygenase	ACG06_22490	CP011857.1:4812164-4813238	37°C	RT	OK	48.2072	4.46627	-3.43211	-5.12467	5e-05	0.000255099	yes
CP011857.1	ACG06_11625	ANT75936.1	CDS	2412518	2414758	.	gene-ACG06_11625	outer_membrane_receptor_protein	ACG06_11625	CP011857.1:2412517-2414758	37°C	RT	NOTEST	3.59548	0.334323	-3.42687	0	1	1	no
CP011857.1	ACG06_06040	peptidase_M4	CDS	1270473	1271969	.	gene-ACG06_06040	peptidase_M4	ACG06_06040	CP011857.1:1270472-1271969	37°C	RT	OK	19.0609	1.77255	-3.42672	-3.91659	0.0004	0.00170106	yes
CP011857.1	ACG06_12840	hypothetical_protein	CDS	2676013	2676645	.	gene-ACG06_12840	hypothetical_protein	ACG06_12840	CP011857.1:2676012-2676645	37°C	RT	OK	89.3091	8.35833	-3.41752	-5.36714	5e-05	0.000255099	yes
CP011857.1	ACG06_25860	hypothetical_protein	CDS	5545833	5546030	.	gene-ACG06_25860	hypothetical_protein	ACG06_25860	CP011857.1:5545832-5546030	37°C	RT	OK	26.9935	2.54105	-3.40911	-1.40618	0.12105	0.185069	no
CP011857.1	ACG06_20940	dienelactone_hydrolase	CDS	4499297	4500085	.	gene-ACG06_20940	dienelactone_hydrolase	ACG06_20940	CP011857.1:4499296-4500085	37°C	RT	OK	7.44853	0.702732	-3.40591	-1.87009	0.24965	0.321736	no
CP011857.1	ACG06_16840	FAD-binding_molybdopterin_dehydrogenase	CDS	3615560	3616549	.	gene-ACG06_16840	FAD-binding_molybdopterin_dehydrogenase	ACG06_16840	CP011857.1:3613355-3617058	37°C	RT	NOTEST	4.36657	0.417395	-3.38702	0	1	1	no
CP011857.1	ACG06_19340	hypothetical_protein	CDS	4149482	4149820	.	gene-ACG06_19340	hypothetical_protein	ACG06_19340	CP011857.1:4149481-4149820	37°C	RT	OK	16.4716	1.5756	-3.38601	-1.62622	0.20905	0.281389	no
CP011857.1	ACG06_22890	hypothetical_protein	CDS	4912840	4913112	.	gene-ACG06_22890	hypothetical_protein	ACG06_22890	CP011857.1:4912839-4913112	37°C	RT	OK	12.4009	1.1889	-3.38275	-0.969574	0.1216	0.185357	no
CP011857.1	ACG06_07845	ligand-gated_channel	CDS	1643725	1646376	.	gene-ACG06_07845	ligand-gated_channel	ACG06_07845	CP011857.1:1643724-1646376	37°C	RT	OK	10.0434	0.966475	-3.37738	-3.96511	0.0004	0.00170106	yes
CP011857.1	ACG06_02330	CoA-transferase	CDS	509563	510786	.	gene-ACG06_02330	CoA-transferase	ACG06_02330	CP011857.1:509562-510786	37°C	RT	OK	32.8394	3.1618	-3.37661	-4.62732	5e-05	0.000255099	yes
CP011857.1	ACG06_19335	dehydrogenase	CDS	4148949	4149299	.	gene-ACG06_19335	dehydrogenase	ACG06_19335	CP011857.1:4148948-4149299	37°C	RT	OK	8.68452	0.844887	-3.36162	-0.929759	0.13315	0.198103	no
CP011857.1	ACG06_15350	alpha/beta_hydrolase	CDS	3277141	3278016	.	gene-ACG06_15350	alpha/beta_hydrolase	ACG06_15350	CP011857.1:3275617-3278016	37°C	RT	NOTEST	2.35308	0.229319	-3.35913	0	1	1	no
CP011857.1	ACG06_11350	hypothetical_protein	CDS	2356128	2356304	.	gene-ACG06_11350	hypothetical_protein	ACG06_11350	CP011857.1:2356127-2356304	37°C	RT	OK	87.8455	8.56973	-3.35765	-3.107	0.16715	0.234088	no
CP011857.1	ACG06_02310	phenylhydantoinase	CDS	504476	505915	.	gene-ACG06_02310	phenylhydantoinase	ACG06_02310	CP011857.1:504475-505915	37°C	RT	OK	11.1935	1.09663	-3.35152	-2.5981	0.00475	0.0140472	yes
CP011857.1	ACG06_16580	quinonprotein_alcohol_dehydrogenase	CDS	3553477	3555348	.	gene-ACG06_16580	quinonprotein_alcohol_dehydrogenase	ACG06_16580	CP011857.1:3553476-3555348	37°C	RT	NOTEST	0.884714	0.0869891	-3.3463	0	1	1	no
CP011857.1	ACG06_08250	3-oxoacyl-ACP_synthase	CDS	1725132	1726124	.	gene-ACG06_08250	3-oxoacyl-ACP_synthase	ACG06_08250	CP011857.1:1725131-1726124	37°C	RT	OK	11.2006	1.10269	-3.34448	-1.8871	0.04645	0.0868256	no
CP011857.1	ACG06_26400	cation_transporter	CDS	5641528	5641833	.	gene-ACG06_26400	cation_transporter	ACG06_26400	CP011857.1:5641527-5641833	37°C	RT	OK	28.7566	2.84831	-3.33572	-2.43046	0.24965	0.321736	no
CP011857.1	ACG06_23710	hypothetical_protein	CDS	5087389	5088276	.	gene-ACG06_23710	hypothetical_protein	ACG06_23710	CP011857.1:5087388-5088276	37°C	RT	OK	463.378	46.021	-3.33182	-16.0006	5e-05	0.000255099	yes
CP011857.1	ACG06_11225	hypothetical_protein	CDS	2341729	2341917	.	gene-ACG06_11225	hypothetical_protein	ACG06_11225	CP011857.1:2341728-2341917	37°C	RT	OK	29.1187	2.89228	-3.33167	-1.50928	0.1626	0.22959	no
CP011857.1	ACG06_10050	competence_protein_ComEC	CDS	2118093	2120318	.	gene-ACG06_10050	competence_protein_ComEC	ACG06_10050	CP011857.1:2118092-2120318	37°C	RT	NOTEST	4.1096	0.412102	-3.31793	0	1	1	no
CP011857.1	ACG06_31575	beta-lactamase	CDS	6802798	6804042	.	gene-ACG06_31575	beta-lactamase	ACG06_31575	CP011857.1:6802797-6804042	37°C	RT	OK	7.52643	0.755562	-3.31634	-1.9499	0.03235	0.065796	no
CP011857.1	ACG06_18325	membrane_protein	CDS	3929462	3930658	.	gene-ACG06_18325	membrane_protein	ACG06_18325	CP011857.1:3929461-3930658	37°C	RT	OK	15.5437	1.56307	-3.31387	-2.58635	0.0076	0.0203685	yes
CP011857.1	ACG06_28235	aldehyde_dehydrogenase	CDS	6047062	6048531	.	gene-ACG06_28235	aldehyde_dehydrogenase	ACG06_28235	CP011857.1:6047061-6048531	37°C	RT	NOTEST	6.16882	0.620943	-3.31246	0	1	1	no
CP011857.1	ACG06_13260	ATPase	CDS	2754122	2755534	.	gene-ACG06_13260	ATPase	ACG06_13260	CP011857.1:2754121-2755534	37°C	RT	OK	13.6411	1.38403	-3.30101	-3.1808	0.00595	0.0168755	yes
CP011857.1	ACG06_15320	hypothetical_protein	CDS	3269151	3270575	.	gene-ACG06_15320	hypothetical_protein	ACG06_15320	CP011857.1:3269150-3270575	37°C	RT	NOTEST	3.36218	0.341448	-3.29966	0	1	1	no
CP011857.1	ACG06_07125	3-hydroxyisobutyrate_dehydrogenase	CDS	1481565	1482461	.	gene-ACG06_07125	3-hydroxyisobutyrate_dehydrogenase	ACG06_07125	CP011857.1:1481564-1482461	37°C	RT	OK	7.10732	0.723502	-3.29624	-2.07112	0.20005	0.271405	no
CP011857.1	ACG06_08245	acyl_carrier_protein	CDS	1724879	1725118	.	gene-ACG06_08245	acyl_carrier_protein	ACG06_08245	CP011857.1:1724878-1725118	37°C	RT	OK	33.5601	3.43441	-3.28861	-2.13801	0.2303	0.30375	no
CP011857.1	ACG06_07745	serine/threonine_protein_kinase	CDS	1623659	1624570	.	gene-ACG06_07745	serine/threonine_protein_kinase	ACG06_07745	CP011857.1:1623658-1624570	37°C	RT	OK	36.6136	3.7513	-3.28692	-4.10536	5e-05	0.000255099	yes
CP011857.1	ACG06_31550	hypothetical_protein	CDS	6798273	6798689	.	gene-ACG06_31550	hypothetical_protein	ACG06_31550	CP011857.1:6798272-6799860	37°C	RT	OK	55.1502	5.66598	-3.28297	-2.51432	0.00335	0.0105663	yes
CP011857.1	ACG06_16485	Short_chain_fatty_acid_transporter	CDS	3533632	3535056	.	gene-ACG06_16485	Short_chain_fatty_acid_transporter	ACG06_16485	CP011857.1:3533631-3535056	37°C	RT	NOTEST	3.42221	0.352404	-3.27962	0	1	1	no
CP011857.1	ACG06_16950	RNA_polymerase_sigma_factor	CDS	3642820	3643326	.	gene-ACG06_16950	RNA_polymerase_sigma_factor	ACG06_16950	CP011857.1:3642819-3644273	37°C	RT	OK	12.7736	1.31718	-3.27764	-1.34473	0.04535	0.0859288	no
CP011857.1	ACG06_19710	ANT77465.1	CDS	4229247	4231022	.	gene-ACG06_19710	glyoxylate_carboligase	ACG06_19710	CP011857.1:4229246-4231022	37°C	RT	NOTEST	5.29696	0.546886	-3.27585	0	1	1	no
CP011857.1	ACG06_14080	ABC_transporter_substrate-binding_protein	CDS	2972824	2973777	.	gene-ACG06_14080	ABC_transporter_substrate-binding_protein	ACG06_14080	CP011857.1:2970255-2973777	37°C	RT	OK	18.6176	1.92402	-3.27447	-2.51936	0.00345	0.0107966	yes
CP011857.1	ACG06_23700	heat-shock_protein_Hsp20	CDS	5085891	5086349	.	gene-ACG06_23700	heat-shock_protein_Hsp20	ACG06_23700	CP011857.1:5085890-5086349	37°C	RT	OK	433.139	44.8151	-3.27278	-10.4898	5e-05	0.000255099	yes
CP011857.1	ACG06_14380	acyl-CoA_dehydrogenase	CDS	3068299	3069522	.	gene-ACG06_14380	acyl-CoA_dehydrogenase	ACG06_14380	CP011857.1:3068298-3069522	37°C	RT	NOTEST	1.34069	0.139437	-3.2653	0	1	1	no
CP011857.1	ACG06_15550	hydrogen_cyanide_synthase	CDS	3321861	3323114	.	gene-ACG06_15550	hydrogen_cyanide_synthase	ACG06_15550	CP011857.1:3321860-3323114	37°C	RT	OK	7.02292	0.732221	-3.26172	-1.8753	0.0448	0.0851105	no
CP011857.1	ACG06_12835	integrase	CDS	2675374	2676000	.	gene-ACG06_12835	integrase	ACG06_12835	CP011857.1:2675373-2676000	37°C	RT	OK	105.097	10.9725	-3.25976	-6.23365	5e-05	0.000255099	yes
CP011857.1	ACG06_02470	RNA_polymerase_sigma_factor	CDS	541584	542102	.	gene-ACG06_02470	RNA_polymerase_sigma_factor	ACG06_02470	CP011857.1:540615-542102	37°C	RT	OK	37.3365	3.90818	-3.25602	-2.48332	0.01065	0.0267326	yes
CP011857.1	ACG06_16110	LysR_family_transcriptional_regulator	CDS	3442565	3443515	.	gene-ACG06_16110	LysR_family_transcriptional_regulator	ACG06_16110	CP011857.1:3442564-3443515	37°C	RT	NOTEST	3.51944	0.368697	-3.25484	0	1	1	no
CP011857.1	ACG06_01120	acyl_transferase	CDS	247561	248493	.	gene-ACG06_01120	acyl_transferase	ACG06_01120	CP011857.1:246931-248493	37°C	RT	OK	8.25191	0.864829	-3.25424	-1.72165	0.04865	0.0896813	no
CP011857.1	ACG06_18340	NADP-dependent_oxidoreductase	CDS	3932729	3933733	.	gene-ACG06_18340	NADP-dependent_oxidoreductase	ACG06_18340	CP011857.1:3932728-3933733	37°C	RT	OK	21.3077	2.23377	-3.25382	-3.41577	0.00595	0.0168755	yes
CP011857.1	ACG06_06615	hypothetical_protein	CDS	1376938	1377525	.	gene-ACG06_06615	hypothetical_protein	ACG06_06615	CP011857.1:1376937-1377709	37°C	RT	NOTEST	3.24794	0.341551	-3.24935	0	1	1	no
CP011857.1	ACG06_07800	2-oxoisovalerate_dehydrogenase	CDS	1637520	1638521	.	gene-ACG06_07800	2-oxoisovalerate_dehydrogenase	ACG06_07800	CP011857.1:1636429-1638521	37°C	RT	OK	37.4721	3.95093	-3.24555	-3.59815	0.00135	0.00490192	yes
CP011857.1	ACG06_06600	hypothetical_protein	CDS	1374040	1374450	.	gene-ACG06_06600	hypothetical_protein	ACG06_06600	CP011857.1:1374039-1374995	37°C	RT	OK	9.26055	0.976911	-3.2448	-1.17373	0.24905	0.321533	no
CP011857.1	ACG06_14025	quercetin_2%2C3-dioxygenase	CDS	2961865	2962725	.	gene-ACG06_14025	quercetin_2%2C3-dioxygenase	ACG06_14025	CP011857.1:2961864-2962725	37°C	RT	NOTEST	1.99326	0.210549	-3.2429	0	1	1	no
CP011857.1	ACG06_10285	uracil_permease	CDS	2167287	2168816	.	gene-ACG06_10285	uracil_permease	ACG06_10285	CP011857.1:2167286-2168816	37°C	RT	OK	18.8908	2.00462	-3.23628	-3.66501	0.0007	0.00279534	yes
CP011857.1	ACG06_07490	glycosyl_transferase_family_1	CDS	1570995	1572275	.	gene-ACG06_07490	glycosyl_transferase_family_1	ACG06_07490	CP011857.1:1570994-1572275	37°C	RT	OK	13.3927	1.43403	-3.2233	-2.64048	0.00735	0.0198164	yes
CP011857.1	ACG06_04430	ABC_transporter_permease	CDS	919217	919951	.	gene-ACG06_04430	ABC_transporter_permease	ACG06_04430	CP011857.1:919216-920874	37°C	RT	NOTEST	3.14069	0.336469	-3.22254	0	1	1	no
CP011857.1	ACG06_14100	peptidase	CDS	2975229	2976440	.	gene-ACG06_14100	peptidase	ACG06_14100	CP011857.1:2973809-2976440	37°C	RT	OK	15.1095	1.62606	-3.21601	-2.53212	0.05105	0.0929167	no
CP011857.1	ACG06_07335	(2Fe-2S)-binding_protein	CDS	1536655	1536876	.	gene-ACG06_07335	(2Fe-2S)-binding_protein	ACG06_07335	CP011857.1:1536654-1536876	37°C	RT	OK	71.6665	7.74129	-3.21065	-3.02895	0.11135	0.173629	no
CP011857.1	ACG06_16760	hypothetical_protein	CDS	3592468	3593733	.	gene-ACG06_16760	hypothetical_protein	ACG06_16760	CP011857.1:3592467-3593733	37°C	RT	OK	7.29564	0.790943	-3.20539	-1.8841	0.0485	0.0894506	no
CP011857.1	ACG06_31525	cobalamin_biosynthesis_protein_CobW	CDS	6794309	6795277	.	gene-ACG06_31525	cobalamin_biosynthesis_protein_CobW	ACG06_31525	CP011857.1:6794308-6795277	37°C	RT	OK	39.2132	4.26297	-3.20141	-4.31725	5e-05	0.000255099	yes
CP011857.1	ACG06_14615	GntR_family_transcriptional_regulator	CDS	3130828	3131577	.	gene-ACG06_14615	GntR_family_transcriptional_regulator	ACG06_14615	CP011857.1:3130827-3133298	37°C	RT	NOTEST	4.07948	0.443772	-3.2005	0	1	1	no
CP011857.1	ACG06_18710	conjugal_transfer_protein_TrbL	CDS	4013105	4014490	.	gene-ACG06_18710	conjugal_transfer_protein_TrbL	ACG06_18710	CP011857.1:4013104-4014807	37°C	RT	NOTEST	1.11247	0.121172	-3.19863	0	1	1	no
CP011857.1	ACG06_18380	lipoprotein	CDS	3941450	3941728	.	gene-ACG06_18380	lipoprotein	ACG06_18380	CP011857.1:3941449-3941728	37°C	RT	OK	10.3992	1.1373	-3.19279	-0.895838	0.11925	0.182937	no
CP011857.1	ACG06_17160	peptidase_M23	CDS	3694679	3695911	.	gene-ACG06_17160	peptidase_M23	ACG06_17160	CP011857.1:3694678-3695911	37°C	RT	OK	10.6055	1.16352	-3.18825	-2.82166	0.04835	0.0894028	no
CP011857.1	ACG06_21840	3-oxoacyl-ACP_synthase	CDS	4685074	4686087	.	gene-ACG06_21840	3-oxoacyl-ACP_synthase	ACG06_21840	CP011857.1:4684174-4686087	37°C	RT	OK	19.8413	2.17756	-3.18773	-2.93016	0.01105	0.0276403	yes
CP011857.1	ACG06_03060	serine/threonine_protein_kinase	CDS	653516	655438	.	gene-ACG06_03060	serine/threonine_protein_kinase	ACG06_03060	CP011857.1:653515-655438	37°C	RT	OK	105	11.5334	-3.1865	-11.9092	5e-05	0.000255099	yes
CP011857.1	ACG06_22485	aromatic_amino_acid_transporter	CDS	4810449	4811867	.	gene-ACG06_22485	aromatic_amino_acid_transporter	ACG06_22485	CP011857.1:4810448-4811867	37°C	RT	OK	9.28206	1.02265	-3.18213	-2.47938	0.0523	0.0947609	no
CP011857.1	ACG06_23705	hypothetical_protein	CDS	5086372	5087286	.	gene-ACG06_23705	hypothetical_protein	ACG06_23705	CP011857.1:5086371-5087286	37°C	RT	OK	490.469	54.1475	-3.17919	-17.2222	5e-05	0.000255099	yes
CP011857.1	ACG06_24030	hypothetical_protein	CDS	5142387	5142857	.	gene-ACG06_24030	hypothetical_protein	ACG06_24030	CP011857.1:5142386-5142857	37°C	RT	NOTEST	4.21466	0.465712	-3.1779	0	1	1	no
CP011857.1	ACG06_08265	short-chain_dehydrogenase	CDS	1727799	1728713	.	gene-ACG06_08265	short-chain_dehydrogenase	ACG06_08265	CP011857.1:1726127-1728713	37°C	RT	OK	11.0715	1.22551	-3.1754	-1.70848	0.00445	0.0133352	yes
CP011857.1	ACG06_00230	hypothetical_protein	CDS	46888	47109	.	gene-ACG06_00230	hypothetical_protein	ACG06_00230	CP011857.1:46887-47109	37°C	RT	OK	305.088	33.852	-3.17191	-3.75233	0.0001	0.000482195	yes
CP011857.1	ACG06_12440	halogenase	CDS	2573073	2574587	.	gene-ACG06_12440	halogenase	ACG06_12440	CP011857.1:2573072-2575615	37°C	RT	OK	15.7689	1.75397	-3.16839	-3.3429	0.0066	0.018231	yes
CP011857.1	ACG06_00355	lipoprotein	CDS	79937	80353	.	gene-ACG06_00355	lipoprotein	ACG06_00355	CP011857.1:79936-80353	37°C	RT	NOTEST	5.02422	0.559516	-3.16665	0	1	1	no
CP011857.1	ACG06_13255	chemotaxis_protein_CheY	CDS	2752701	2754044	.	gene-ACG06_13255	chemotaxis_protein_CheY	ACG06_13255	CP011857.1:2752700-2754044	37°C	RT	OK	20.6909	2.30603	-3.16551	-3.69749	0.0001	0.000482195	yes
CP011857.1	ACG06_10395	short-chain_dehydrogenase	CDS	2186860	2187633	.	gene-ACG06_10395	short-chain_dehydrogenase	ACG06_10395	CP011857.1:2186859-2187633	37°C	RT	OK	10.663	1.19437	-3.15829	-1.70589	0.00525	0.0151892	yes
CP011857.1	ACG06_16560	ANT76862.1	CDS	3549724	3550638	.	gene-ACG06_16560	pyrroloquinoline_quinone_biosynthesis_protein_PqqB	ACG06_16560	CP011857.1:3549723-3550638	37°C	RT	NOTEST	5.22873	0.587104	-3.15477	0	1	1	no
CP011857.1	ACG06_05720	D-alanyl-D-alanine_dipeptidase	CDS	1192757	1193518	.	gene-ACG06_05720	D-alanyl-D-alanine_dipeptidase	ACG06_05720	CP011857.1:1191806-1193518	37°C	RT	OK	7.13716	0.802753	-3.15232	-1.21954	0.04585	0.0860165	no
CP011857.1	ACG06_16100	hypothetical_protein	CDS	3438710	3440584	.	gene-ACG06_16100	hypothetical_protein	ACG06_16100	CP011857.1:3438709-3440584	37°C	RT	NOTEST	1.63819	0.184909	-3.14721	0	1	1	no
CP011857.1	ACG06_20680	hypothetical_protein	CDS	4444846	4445724	.	gene-ACG06_20680	hypothetical_protein	ACG06_20680	CP011857.1:4441473-4447831	37°C	RT	NOTEST	3.63791	0.410711	-3.14692	0	1	1	no
CP011857.1	ACG06_15930	topoisomerase_II	CDS	3401826	3402065	.	gene-ACG06_15930	topoisomerase_II	ACG06_15930	CP011857.1:3401825-3402065	37°C	RT	OK	17.167	1.95338	-3.13559	-1.15611	0.1376	0.202548	no
CP011857.1	ACG06_14015	porin	CDS	2959587	2961005	.	gene-ACG06_14015	porin	ACG06_14015	CP011857.1:2959586-2961005	37°C	RT	NOTEST	2.37202	0.270071	-3.13471	0	1	1	no
CP011857.1	ACG06_19575	iron_dicitrate_transport_regulator_FecR	CDS	4201429	4202412	.	gene-ACG06_19575	iron_dicitrate_transport_regulator_FecR	ACG06_19575	CP011857.1:4201428-4202936	37°C	RT	OK	33.8413	3.88718	-3.12199	-3.90167	0.0004	0.00170106	yes
CP011857.1	ACG06_19300	sialidase	CDS	4142826	4143932	.	gene-ACG06_19300	sialidase	ACG06_19300	CP011857.1:4142825-4143932	37°C	RT	NOTEST	4.6142	0.530885	-3.11961	0	1	1	no
CP011857.1	ACG06_24245	hypothetical_protein	CDS	5197555	5197875	.	gene-ACG06_24245	hypothetical_protein	ACG06_24245	CP011857.1:5197554-5197875	37°C	RT	OK	9.03107	1.04018	-3.11806	-0.933925	0.138	0.202796	no
CP011857.1	ACG06_22320	N-succinylarginine_dihydrolase	CDS	4774828	4776174	.	gene-ACG06_22320	N-succinylarginine_dihydrolase	ACG06_22320	CP011857.1:4774827-4777634	37°C	RT	OK	150.724	17.3659	-3.11758	-10.6534	5e-05	0.000255099	yes
CP011857.1	ACG06_16130	ANT76780.1	CDS	3449187	3451295	.	gene-ACG06_16130	elongation_factor_G	fusA	CP011857.1:3449186-3451295	37°C	RT	OK	24.217	2.80207	-3.11146	-5.96185	5e-05	0.000255099	yes
CP011857.1	ACG06_23690	cardiolipin_synthase	CDS	5082525	5083955	.	gene-ACG06_23690	cardiolipin_synthase	ACG06_23690	CP011857.1:5082524-5083955	37°C	RT	OK	83.4945	9.66775	-3.11043	-8.51842	5e-05	0.000255099	yes
CP011857.1	ACG06_09350	SAM-dependent_methyltransferase	CDS	1958589	1959350	.	gene-ACG06_09350	SAM-dependent_methyltransferase	ACG06_09350	CP011857.1:1958588-1959350	37°C	RT	OK	46.0396	5.3473	-3.10599	-4.34434	0.0001	0.000482195	yes
CP011857.1	ACG06_07970	phosphonate/organophosphate_ester_transporter_subunit	CDS	1670042	1670878	.	gene-ACG06_07970	phosphonate/organophosphate_ester_transporter_subunit	ACG06_07970	CP011857.1:1670041-1670878	37°C	RT	NOTEST	1.86171	0.217896	-3.09492	0	1	1	no
CP011857.1	ACG06_16605	membrane_protein	CDS	3558755	3559618	.	gene-ACG06_16605	membrane_protein	ACG06_16605	CP011857.1:3558754-3559618	37°C	RT	NOTEST	2.53785	0.297059	-3.09479	0	1	1	no
CP011857.1	ACG06_16125	histidine_kinase	CDS	3446421	3449015	.	gene-ACG06_16125	histidine_kinase	ACG06_16125	CP011857.1:3446420-3449015	37°C	RT	NOTEST	5.99292	0.701491	-3.09476	0	1	1	no
CP011857.1	ACG06_17430	ANT79867.1	CDS	3748694	3750196	.	gene-ACG06_17430	sodium/proton_antiporter	nhaB	CP011857.1:3748693-3751535	37°C	RT	OK	18.7181	2.19479	-3.09228	-3.64276	0.0004	0.00170106	yes
CP011857.1	ACG06_18445	3-hydroxyacyl-CoA_dehydrogenase	CDS	3955965	3957494	.	gene-ACG06_18445	3-hydroxyacyl-CoA_dehydrogenase	ACG06_18445	CP011857.1:3955964-3957494	37°C	RT	NOTEST	4.58986	0.538461	-3.09153	0	1	1	no
CP011857.1	ACG06_16180	ANT76790.1	CDS	3464447	3466057	.	gene-ACG06_16180	microcin_ABC_transporter_ATP-binding_protein	ACG06_16180	CP011857.1:3464446-3466057	37°C	RT	NOTEST	2.73947	0.322977	-3.08439	0	1	1	no
CP011857.1	ACG06_02710	ATPase_AAA	CDS	588387	589169	.	gene-ACG06_02710	ATPase_AAA	ACG06_02710	CP011857.1:588386-589731	37°C	RT	OK	16.0448	1.89296	-3.08339	-2.13543	0.0052	0.0150808	yes
CP011857.1	ACG06_00585	MFS_transporter	CDS	135831	136718	.	gene-ACG06_00585	MFS_transporter	ACG06_00585	CP011857.1:135830-136718	37°C	RT	OK	15.2247	1.80094	-3.0796	-2.35445	0.05665	0.101368	no
CP011857.1	ACG06_02020	hypothetical_protein	CDS	436522	436779	.	gene-ACG06_02020	hypothetical_protein	ACG06_02020	CP011857.1:436521-436779	37°C	RT	OK	11.3051	1.33911	-3.07762	-0.926539	0.17035	0.237554	no
CP011857.1	ACG06_01870	glutamine_amidotransferase	CDS	409168	409707	.	gene-ACG06_01870	glutamine_amidotransferase	ACG06_01870	CP011857.1:409167-409707	37°C	RT	OK	13.2826	1.57375	-3.07726	-2.11632	0.11135	0.173629	no
CP011857.1	ACG06_19735	transporter	CDS	4236229	4237143	.	gene-ACG06_19735	transporter	ACG06_19735	CP011857.1:4236228-4237143	37°C	RT	NOTEST	2.16982	0.258644	-3.06853	0	1	1	no
CP011857.1	ACG06_25455	allophanate_hydrolase	CDS	5464097	5464774	.	gene-ACG06_25455	allophanate_hydrolase	ACG06_25455	CP011857.1:5463170-5465526	37°C	RT	OK	9.49148	1.13367	-3.06564	-1.4423	0.1064	0.167946	no
CP011857.1	ACG06_07945	antibiotic_biosynthesis_monooxygenase	CDS	1666911	1667213	.	gene-ACG06_07945	antibiotic_biosynthesis_monooxygenase	ACG06_07945	CP011857.1:1666910-1667213	37°C	RT	OK	15.1701	1.8169	-3.06168	-1.37324	0.1685	0.235429	no
CP011857.1	ACG06_04305	methionine_ABC_transporter_ATP-binding_protein	CDS	897613	898317	.	gene-ACG06_04305	methionine_ABC_transporter_ATP-binding_protein	ACG06_04305	CP011857.1:897612-898317	37°C	RT	OK	20.0534	2.40597	-3.05916	-2.6223	0.0006	0.00243928	yes
CP011857.1	ACG06_08545	short-chain_dehydrogenase	CDS	1798186	1798998	.	gene-ACG06_08545	short-chain_dehydrogenase	ACG06_08545	CP011857.1:1798185-1798998	37°C	RT	OK	35.9476	4.34707	-3.04778	-3.57215	0.0001	0.000482195	yes
CP011857.1	ACG06_09320	lipase	CDS	1952487	1953815	.	gene-ACG06_09320	lipase	ACG06_09320	CP011857.1:1952486-1953815	37°C	RT	NOTEST	2.44798	0.296285	-3.04654	0	1	1	no
CP011857.1	ACG06_06980	amino_acid_permease	CDS	1450201	1451523	.	gene-ACG06_06980	amino_acid_permease	ACG06_06980	CP011857.1:1450200-1451523	37°C	RT	NOTEST	5.77087	0.700163	-3.04303	0	1	1	no
CP011857.1	ACG06_18330	bile_acid:sodium_symporter	CDS	3930665	3931558	.	gene-ACG06_18330	bile_acid:sodium_symporter	ACG06_18330	CP011857.1:3930664-3931558	37°C	RT	OK	10.4415	1.27623	-3.03237	-1.99343	0.0533	0.0960894	no
CP011857.1	ACG06_11340	hypothetical_protein	CDS	2355082	2355315	.	gene-ACG06_11340	hypothetical_protein	ACG06_11340	CP011857.1:2355081-2355315	37°C	RT	OK	48.5651	5.93774	-3.03194	-2.90975	0.2455	0.319816	no
CP011857.1	ACG06_02785	FAD-dependent_oxidoreductase	CDS	601341	602630	.	gene-ACG06_02785	FAD-dependent_oxidoreductase	ACG06_02785	CP011857.1:601340-602630	37°C	RT	OK	51.4564	6.30693	-3.02834	-6.50156	5e-05	0.000255099	yes
CP011857.1	ACG06_05035	molybdenum_cofactor_biosynthesis_protein_MoaD	CDS	1052214	1052465	.	gene-ACG06_05035	molybdenum_cofactor_biosynthesis_protein_MoaD	ACG06_05035	CP011857.1:1051734-1052465	37°C	RT	OK	11.4859	1.40944	-3.02667	-0.908531	0.3027	0.374158	no
CP011857.1	ACG06_14450	phosphonate_monoester_hydrolase	CDS	3086857	3088473	.	gene-ACG06_14450	phosphonate_monoester_hydrolase	ACG06_14450	CP011857.1:3086856-3088473	37°C	RT	NOTEST	1.84949	0.227411	-3.02376	0	1	1	no
CP011857.1	ACG06_22560	chitin-binding_protein	CDS	4827248	4828417	.	gene-ACG06_22560	chitin-binding_protein	ACG06_22560	CP011857.1:4827247-4828417	37°C	RT	OK	6.37056	0.79243	-3.00706	-1.7687	0.0163	0.0377573	yes
CP011857.1	ACG06_22625	TetR_family_transcriptional_regulator	CDS	4844068	4844658	.	gene-ACG06_22625	TetR_family_transcriptional_regulator	ACG06_22625	CP011857.1:4844067-4844658	37°C	RT	OK	37.7904	4.71118	-3.00386	-3.27606	0.00715	0.0194519	yes
CP011857.1	ACG06_27905	hemolysin_III	CDS	5975603	5976220	.	gene-ACG06_27905	hemolysin_III	ACG06_27905	CP011857.1:5975602-5976220	37°C	RT	OK	38.9928	4.86806	-3.00179	-2.94577	0.0009	0.00344872	yes
CP011857.1	ACG06_15620	nad-dependent_epimerase_dehydratase	CDS	3335170	3335760	.	gene-ACG06_15620	nad-dependent_epimerase_dehydratase	ACG06_15620	CP011857.1:3335169-3335760	37°C	RT	OK	8.57999	1.07622	-2.99501	-1.52174	0.24465	0.319004	no
CP011857.1	ACG06_07255	alginate_O-acetyltransferase	CDS	1513718	1515142	.	gene-ACG06_07255	alginate_O-acetyltransferase	ACG06_07255	CP011857.1:1513717-1515142	37°C	RT	NOTEST	1.03824	0.13045	-2.99257	0	1	1	no
CP011857.1	ACG06_14280	type_VI_secretion_effector_protein_(Hcp)	CDS	3045341	3045838	.	gene-ACG06_14280	type_VI_secretion_effector_protein_(Hcp)	ACG06_14280	CP011857.1:3045340-3045838	37°C	RT	OK	10.6239	1.33917	-2.9879	-1.69396	0.22575	0.299173	no
CP011857.1	ACG06_17015	phenazine_biosynthesis_protein	CDS	3657192	3657680	.	gene-ACG06_17015	phenazine_biosynthesis_protein	ACG06_17015	CP011857.1:3657191-3657680	37°C	RT	NOTEST	3.48442	0.441053	-2.9819	0	1	1	no
CP011857.1	ACG06_13465	aminotransferase	CDS	2799554	2800678	.	gene-ACG06_13465	aminotransferase	ACG06_13465	CP011857.1:2799553-2800678	37°C	RT	OK	36.5484	4.64304	-2.97667	-4.35358	5e-05	0.000255099	yes
CP011857.1	ACG06_15395	ANT76637.1	CDS	3286884	3288533	.	gene-ACG06_15395	acyl-CoA_synthetase	ACG06_15395	CP011857.1:3286883-3288533	37°C	RT	NOTEST	2.45083	0.311545	-2.97576	0	1	1	no
CP011857.1	ACG06_29255	ANT79276.1	CDS	6295783	6297462	.	gene-ACG06_29255	urocanate_hydratase	ACG06_29255	CP011857.1:6295782-6297462	37°C	RT	OK	18.644	2.37426	-2.97317	-4.232	5e-05	0.000255099	yes
CP011857.1	ACG06_08280	peptide_synthetase	CDS	1731203	1738261	.	gene-ACG06_08280	peptide_synthetase	ACG06_08280	CP011857.1:1728714-1738261	37°C	RT	OK	8.35302	1.06698	-2.96877	-5.62797	5e-05	0.000255099	yes
CP011857.1	ACG06_14590	hypothetical_protein	CDS	3119871	3120959	.	gene-ACG06_14590	hypothetical_protein	ACG06_14590	CP011857.1:3119870-3121975	37°C	RT	NOTEST	3.93724	0.506351	-2.95898	0	1	1	no
CP011857.1	ACG06_00995	acid_phosphatase	CDS	222273	222998	.	gene-ACG06_00995	acid_phosphatase	ACG06_00995	CP011857.1:222272-222998	37°C	RT	OK	12.9985	1.67466	-2.9564	-1.72189	0.0498	0.0912873	no
CP011857.1	ACG06_08705	ABC_transporter_substrate-binding_protein	CDS	1831131	1832189	.	gene-ACG06_08705	ABC_transporter_substrate-binding_protein	ACG06_08705	CP011857.1:1831130-1832189	37°C	RT	OK	15.0682	1.94395	-2.95444	-2.8466	0.0001	0.000482195	yes
CP011857.1	ACG06_26850	FAD-dependent_oxidoreductase	CDS	5745580	5746563	.	gene-ACG06_26850	FAD-dependent_oxidoreductase	ACG06_26850	CP011857.1:5745579-5746563	37°C	RT	OK	38.6553	4.99513	-2.95207	-4.31517	5e-05	0.000255099	yes
CP011857.1	ACG06_28305	amino_acid_ABC_transporter_substrate-binding_protein	CDS	6063228	6064352	.	gene-ACG06_28305	amino_acid_ABC_transporter_substrate-binding_protein	ACG06_28305	CP011857.1:6063227-6064352	37°C	RT	OK	22.874	2.9685	-2.9459	-3.49832	0.00015	0.000702601	yes
CP011857.1	ACG06_14425	sugar_ABC_transporter_substrate-binding_protein	CDS	3079445	3080752	.	gene-ACG06_14425	sugar_ABC_transporter_substrate-binding_protein	ACG06_14425	CP011857.1:3079444-3080752	37°C	RT	NOTEST	3.87104	0.503973	-2.9413	0	1	1	no
CP011857.1	ACG06_21835	hypothetical_protein	CDS	4684175	4685080	.	gene-ACG06_21835	hypothetical_protein	ACG06_21835	CP011857.1:4684174-4686087	37°C	RT	OK	19.3657	2.53974	-2.93075	-2.43884	0.0064	0.0178289	yes
CP011857.1	ACG06_04270	transcriptional_regulator	CDS	891470	892447	.	gene-ACG06_04270	transcriptional_regulator	ACG06_04270	CP011857.1:891469-892447	37°C	RT	OK	258.374	33.9051	-2.92989	-12.5282	5e-05	0.000255099	yes
CP011857.1	ACG06_14485	5%2C10-methylene_tetrahydromethanopterin_reductase	CDS	3094558	3095967	.	gene-ACG06_14485	5%2C10-methylene_tetrahydromethanopterin_reductase	ACG06_14485	CP011857.1:3094557-3095967	37°C	RT	NOTEST	0.903779	0.118866	-2.92664	0	1	1	no
CP011857.1	ACG06_09330	endoribonuclease_L-PSP	CDS	1954917	1955294	.	gene-ACG06_09330	endoribonuclease_L-PSP	ACG06_09330	CP011857.1:1954916-1955294	37°C	RT	OK	59.7805	7.88417	-2.92265	-2.64447	0.00985	0.0251273	yes
CP011857.1	ACG06_29260	phosphate_ABC_transporter_substrate-binding_protein	CDS	6297788	6298585	.	gene-ACG06_29260	phosphate_ABC_transporter_substrate-binding_protein	ACG06_29260	CP011857.1:6297787-6298585	37°C	RT	OK	15.8312	2.09663	-2.91663	-2.63386	0.0585	0.103955	no
CP011857.1	ACG06_16990	phenazine_biosynthesis_protein	CDS	3651931	3652578	.	gene-ACG06_16990	phenazine_biosynthesis_protein	ACG06_16990	CP011857.1:3651930-3652578	37°C	RT	NOTEST	2.26643	0.300463	-2.91516	0	1	1	no
CP011857.1	ACG06_27690	glycerophosphodiester_phosphodiesterase	CDS	5932392	5933327	.	gene-ACG06_27690	glycerophosphodiester_phosphodiesterase	ACG06_27690	CP011857.1:5931786-5933327	37°C	RT	OK	15.1782	2.01489	-2.91322	-1.54917	0.05485	0.0987355	no
CP011857.1	ACG06_09090	IclR_family_transcriptional_regulator	CDS	1903633	1904361	.	gene-ACG06_09090	IclR_family_transcriptional_regulator	ACG06_09090	CP011857.1:1903632-1904361	37°C	RT	NOTEST	3.86379	0.516971	-2.90186	0	1	1	no
CP011857.1	ACG06_27255	hemin_degrading_factor	CDS	5840889	5841953	.	gene-ACG06_27255	hemin_degrading_factor	ACG06_27255	CP011857.1:5840888-5841953	37°C	RT	OK	30.4042	4.0867	-2.89526	-4.26519	5e-05	0.000255099	yes
CP011857.1	ACG06_04250	LuxR_family_transcriptional_regulator	CDS	886741	887409	.	gene-ACG06_04250	LuxR_family_transcriptional_regulator	ACG06_04250	CP011857.1:885907-887409	37°C	RT	OK	13.8805	1.86624	-2.89485	-1.85551	0.0552	0.0992663	no
CP011857.1	ACG06_21020	colicin_immunity_protein	CDS	4518758	4519021	.	gene-ACG06_21020	colicin_immunity_protein	ACG06_21020	CP011857.1:4518757-4519021	37°C	RT	OK	79.4058	10.6937	-2.89248	-2.3344	0.00625	0.0175468	yes
CP011857.1	ACG06_21845	beta-keto-ACP_synthase	CDS	4686130	4687176	.	gene-ACG06_21845	beta-keto-ACP_synthase	ACG06_21845	CP011857.1:4686129-4689567	37°C	RT	OK	13.1874	1.77992	-2.88928	-2.22398	0.01845	0.0419286	yes
CP011857.1	ACG06_14085	hypothetical_protein	CDS	2973810	2974370	.	gene-ACG06_14085	hypothetical_protein	ACG06_14085	CP011857.1:2973809-2976440	37°C	RT	OK	16.408	2.22165	-2.8847	-1.05514	0.06685	0.115323	no
CP011857.1	ACG06_03790	hypothetical_protein	CDS	797181	797729	.	gene-ACG06_03790	hypothetical_protein	ACG06_03790	CP011857.1:796815-798940	37°C	RT	NOTEST	2.76846	0.37487	-2.88462	0	1	1	no
CP011857.1	ACG06_29240	ANT79273.1	CDS	6291141	6292544	.	gene-ACG06_29240	proline-specific_permease	proY	CP011857.1:6291140-6292544	37°C	RT	OK	10.1549	1.37775	-2.88179	-2.89066	0.0586	0.104081	no
CP011857.1	ACG06_12845	hypothetical_protein	CDS	2676726	2677091	.	gene-ACG06_12845	hypothetical_protein	ACG06_12845	CP011857.1:2676725-2677091	37°C	RT	OK	38.2624	5.2013	-2.87898	-1.86425	0.06185	0.108253	no
CP011857.1	ACG06_14440	TonB-dependent_receptor	CDS	3083330	3085699	.	gene-ACG06_14440	TonB-dependent_receptor	ACG06_14440	CP011857.1:3083329-3085699	37°C	RT	OK	7.35833	1.00364	-2.87413	-2.89569	0.00135	0.00490192	yes
CP011857.1	ACG06_09755	membrane_protein	CDS	2056628	2057008	.	gene-ACG06_09755	membrane_protein	ACG06_09755	CP011857.1:2056627-2057008	37°C	RT	OK	61.4654	8.39684	-2.87186	-2.5761	0.01155	0.0285932	yes
CP011857.1	ACG06_11560	MFS_transporter	CDS	2398294	2399883	.	gene-ACG06_11560	MFS_transporter	ACG06_11560	CP011857.1:2398293-2399883	37°C	RT	NOTEST	3.34389	0.457725	-2.86898	0	1	1	no
CP011857.1	ACG06_24400	ATPase	CDS	5241645	5242910	.	gene-ACG06_24400	ATPase	ACG06_24400	CP011857.1:5240763-5244091	37°C	RT	NOTEST	1.89502	0.2595	-2.86841	0	1	1	no
CP011857.1	ACG06_13790	RNA_polymerase_sigma_factor	CDS	2875376	2875894	.	gene-ACG06_13790	RNA_polymerase_sigma_factor	ACG06_13790	CP011857.1:2875375-2876889	37°C	RT	OK	36.4643	4.99585	-2.86768	-2.30573	0.04185	0.0810015	no
CP011857.1	ACG06_13520	metal_transporter	CDS	2817214	2818668	.	gene-ACG06_13520	metal_transporter	ACG06_13520	CP011857.1:2817213-2818668	37°C	RT	NOTEST	6.09189	0.835688	-2.86585	0	1	1	no
CP011857.1	ACG06_01090	malonate_decarboxylase_subunit_alpha	CDS	242351	244015	.	gene-ACG06_01090	malonate_decarboxylase_subunit_alpha	ACG06_01090	CP011857.1:242350-244896	37°C	RT	OK	7.17788	0.985838	-2.86413	-2.17784	0.008	0.0212979	yes
CP011857.1	ACG06_22325	ANT77965.1	CDS	4776171	4777634	.	gene-ACG06_22325	succinylglutamate-semialdehyde_dehydrogenase	astD	CP011857.1:4774827-4777634	37°C	RT	OK	107.377	14.7766	-2.86131	-8.91165	5e-05	0.000255099	yes
CP011857.1	ACG06_09325	LysR_family_transcriptional_regulator	CDS	1953927	1954853	.	gene-ACG06_09325	LysR_family_transcriptional_regulator	ACG06_09325	CP011857.1:1953926-1954853	37°C	RT	OK	21.2654	2.92781	-2.86061	-2.79576	0.00145	0.00516607	yes
CP011857.1	ACG06_14835	pyoverdine_biosynthesis_protein_PvcB	CDS	3177117	3177992	.	gene-ACG06_14835	pyoverdine_biosynthesis_protein_PvcB	ACG06_14835	CP011857.1:3177116-3177992	37°C	RT	NOTEST	2.99473	0.412406	-2.86029	0	1	1	no
CP011857.1	ACG06_16655	hydrolase	CDS	3574951	3576654	.	gene-ACG06_16655	hydrolase	ACG06_16655	CP011857.1:3574950-3576654	37°C	RT	NOTEST	1.45951	0.201575	-2.8561	0	1	1	no
CP011857.1	ACG06_05000	long-chain_fatty_acid--CoA_ligase	CDS	1038851	1040533	.	gene-ACG06_05000	long-chain_fatty_acid--CoA_ligase	ACG06_05000	CP011857.1:1038850-1040533	37°C	RT	OK	14.532	2.01305	-2.85178	-3.76421	5e-05	0.000255099	yes
CP011857.1	ACG06_16370	hypothetical_protein	CDS	3506984	3507406	.	gene-ACG06_16370	hypothetical_protein	ACG06_16370	CP011857.1:3506983-3507406	37°C	RT	OK	11.9065	1.65906	-2.84331	-1.48161	0.2447	0.319004	no
CP011857.1	ACG06_22385	C4-dicarboxylate_ABC_transporter_permease	CDS	4789571	4790854	.	gene-ACG06_22385	C4-dicarboxylate_ABC_transporter_permease	ACG06_22385	CP011857.1:4789570-4791489	37°C	RT	NOTEST	0.945413	0.132064	-2.83971	0	1	1	no
CP011857.1	ACG06_17765	hypothetical_protein	CDS	3823734	3824171	.	gene-ACG06_17765	hypothetical_protein	ACG06_17765	CP011857.1:3823733-3824171	37°C	RT	OK	42.7057	6.00464	-2.83028	-2.69416	0.00975	0.0249783	yes
CP011857.1	ACG06_28225	TonB-dependent_receptor	CDS	6042587	6045556	.	gene-ACG06_28225	TonB-dependent_receptor	ACG06_28225	CP011857.1:6042586-6045556	37°C	RT	NOTEST	2.99828	0.422504	-2.8271	0	1	1	no
CP011857.1	ACG06_14310	type_VI_secretion_system_protein_ImpL	CDS	3050813	3054628	.	gene-ACG06_14310	type_VI_secretion_system_protein_ImpL	ACG06_14310	CP011857.1:3050057-3055725	37°C	RT	NOTEST	3.72166	0.525011	-2.82553	0	1	1	no
CP011857.1	ACG06_11970	cold-shock_protein	CDS	2490892	2491164	.	gene-ACG06_11970	cold-shock_protein	ACG06_11970	CP011857.1:2490891-2491164	37°C	RT	OK	158.728	22.4358	-2.82268	-3.44648	0.0002	0.000916539	yes
CP011857.1	ACG06_16530	histidine_kinase	CDS	3542812	3544506	.	gene-ACG06_16530	histidine_kinase	ACG06_16530	CP011857.1:3542811-3545653	37°C	RT	OK	13.4449	1.90171	-2.82169	-2.66914	0.00245	0.0081561	yes
CP011857.1	ACG06_27405	hypothetical_protein	CDS	5875423	5875620	.	gene-ACG06_27405	hypothetical_protein	ACG06_27405	CP011857.1:5875422-5875620	37°C	RT	OK	79.2503	11.2324	-2.81875	-1.49911	0.02595	0.0550482	no
CP011857.1	ACG06_10275	ANT75679.1	CDS	2164022	2165161	.	gene-ACG06_10275	acetyl-CoA_acetyltransferase	ACG06_10275	CP011857.1:2164021-2165161	37°C	RT	NOTEST	4.48344	0.638049	-2.81287	0	1	1	no
CP011857.1	ACG06_20475	MFS_transporter	CDS	4396110	4397552	.	gene-ACG06_20475	MFS_transporter	ACG06_20475	CP011857.1:4396109-4397552	37°C	RT	NOTEST	1.94035	0.276858	-2.8091	0	1	1	no
CP011857.1	ACG06_20485	amino_acid_ABC_transporter_substrate-binding_protein	CDS	4398650	4399471	.	gene-ACG06_20485	amino_acid_ABC_transporter_substrate-binding_protein	ACG06_20485	CP011857.1:4398649-4399471	37°C	RT	OK	10.7079	1.52817	-2.8088	-1.77067	0.0568	0.101586	no
CP011857.1	ACG06_16000	alpha/beta_hydrolase	CDS	3415579	3416535	.	gene-ACG06_16000	alpha/beta_hydrolase	ACG06_16000	CP011857.1:3414835-3417994	37°C	RT	NOTEST	3.4054	0.486469	-2.8074	0	1	1	no
CP011857.1	ACG06_12910	hypothetical_protein	CDS	2689749	2690147	.	gene-ACG06_12910	hypothetical_protein	ACG06_12910	CP011857.1:2683416-2690147	37°C	RT	OK	16.9775	2.43042	-2.80435	-1.46726	0.09185	0.148962	no
CP011857.1	ACG06_05010	hypothetical_protein	CDS	1042731	1044098	.	gene-ACG06_05010	hypothetical_protein	ACG06_05010	CP011857.1:1042730-1044098	37°C	RT	OK	28.3655	4.06368	-2.80328	-4.64626	5e-05	0.000255099	yes
CP011857.1	ACG06_07805	branched-chain_alpha-keto_acid_dehydrogenase_subunit_E2	CDS	1638539	1639651	.	gene-ACG06_07805	branched-chain_alpha-keto_acid_dehydrogenase_subunit_E2	ACG06_07805	CP011857.1:1638538-1639651	37°C	RT	OK	29.9683	4.29556	-2.80252	-4.17216	5e-05	0.000255099	yes
CP011857.1	ACG06_11125	hypothetical_protein	CDS	2327701	2328678	.	gene-ACG06_11125	hypothetical_protein	ACG06_11125	CP011857.1:2327317-2328678	37°C	RT	OK	16.426	2.35631	-2.80137	-2.47858	0.00835	0.0220665	yes
CP011857.1	ACG06_19695	ANT77462.1	CDS	4226201	4227196	.	gene-ACG06_19695	molybdenum_cofactor_biosynthesis_protein_A	ACG06_19695	CP011857.1:4226200-4227196	37°C	RT	OK	66.8466	9.59725	-2.80016	-6.31666	5e-05	0.000255099	yes
CP011857.1	ACG06_01125	malonate_transporter	CDS	248550	248954	.	gene-ACG06_01125	malonate_transporter	ACG06_01125	CP011857.1:248549-248954	37°C	RT	OK	13.7062	1.96995	-2.7986	-1.59663	0.24545	0.319816	no
CP011857.1	ACG06_20525	oxidoreductase	CDS	4407216	4408220	.	gene-ACG06_20525	oxidoreductase	ACG06_20525	CP011857.1:4407215-4408220	37°C	RT	NOTEST	4.12494	0.599601	-2.7823	0	1	1	no
CP011857.1	ACG06_00580	cysteine_synthase	CDS	135266	135820	.	gene-ACG06_00580	cysteine_synthase	ACG06_00580	CP011857.1:135265-135820	37°C	RT	NOTEST	5.07858	0.738655	-2.78145	0	1	1	no
CP011857.1	ACG06_21675	XRE_family_transcriptional_regulator	CDS	4651516	4651884	.	gene-ACG06_21675	XRE_family_transcriptional_regulator	ACG06_21675	CP011857.1:4651515-4651884	37°C	RT	OK	94.0285	13.6776	-2.78128	-3.41472	0.00025	0.00111725	yes
CP011857.1	ACG06_07150	bacteriocin_immunity_protein	CDS	1487131	1487403	.	gene-ACG06_07150	bacteriocin_immunity_protein	ACG06_07150	CP011857.1:1487130-1487403	37°C	RT	OK	19.8018	2.89173	-2.77563	-1.4381	0.24835	0.321205	no
CP011857.1	ACG06_11065	hypothetical_protein	CDS	2316510	2316887	.	gene-ACG06_11065	hypothetical_protein	ACG06_11065	CP011857.1:2316509-2316887	37°C	RT	OK	22.7366	3.33857	-2.76771	-1.5045	0.02925	0.0606205	no
CP011857.1	ACG06_30595	FAD-binding_protein	CDS	6588094	6589173	.	gene-ACG06_30595	FAD-binding_protein	ACG06_30595	CP011857.1:6588093-6590672	37°C	RT	OK	7.65251	1.14204	-2.74432	-1.72396	0.1688	0.235757	no
CP011857.1	ACG06_04835	short-chain_dehydrogenase	CDS	1001448	1002284	.	gene-ACG06_04835	short-chain_dehydrogenase	ACG06_04835	CP011857.1:1001447-1002284	37°C	RT	OK	16.7605	2.5047	-2.74236	-2.52834	0.0086	0.0225289	yes
CP011857.1	ACG06_11570	amidohydrolase	CDS	2401242	2403221	.	gene-ACG06_11570	amidohydrolase	ACG06_11570	CP011857.1:2401241-2403221	37°C	RT	NOTEST	3.57232	0.533894	-2.74224	0	1	1	no
CP011857.1	ACG06_15715	alanine_acetyltransferase	CDS	3353931	3355178	.	gene-ACG06_15715	alanine_acetyltransferase	ACG06_15715	CP011857.1:3353930-3355178	37°C	RT	NOTEST	1.81414	0.272782	-2.73346	0	1	1	no
CP011857.1	ACG06_16540	peptidase_S9	CDS	3545739	3547565	.	gene-ACG06_16540	peptidase_S9	ACG06_16540	CP011857.1:3545738-3547565	37°C	RT	NOTEST	3.10579	0.46709	-2.73319	0	1	1	no
CP011857.1	ACG06_01110	malonate_decarboxylase_subunit_gamma	CDS	246050	246856	.	gene-ACG06_01110	malonate_decarboxylase_subunit_gamma	ACG06_01110	CP011857.1:244897-246856	37°C	RT	OK	10.2819	1.54932	-2.7304	-1.47885	0.0691	0.118636	no
CP011857.1	ACG06_27635	chemotaxis_protein_CheY	CDS	5922065	5923246	.	gene-ACG06_27635	chemotaxis_protein_CheY	ACG06_27635	CP011857.1:5922064-5923246	37°C	RT	OK	36.7487	5.5409	-2.7295	-4.86815	5e-05	0.000255099	yes
CP011857.1	ACG06_15555	(2Fe-2S)-binding_protein	CDS	3323117	3324511	.	gene-ACG06_15555	(2Fe-2S)-binding_protein	ACG06_15555	CP011857.1:3323116-3324822	37°C	RT	NOTEST	5.38158	0.815984	-2.72142	0	1	1	no
CP011857.1	ACG06_17435	amino_acid_permease	CDS	3750180	3751535	.	gene-ACG06_17435	amino_acid_permease	ACG06_17435	CP011857.1:3748693-3751535	37°C	RT	OK	62.3772	9.5033	-2.71452	-6.68947	5e-05	0.000255099	yes
CP011857.1	ACG06_25835	twitching_motility_protein_PilT	CDS	5539995	5540945	.	gene-ACG06_25835	twitching_motility_protein_PilT	ACG06_25835	CP011857.1:5539994-5542317	37°C	RT	NOTEST	1.3792	0.210497	-2.71197	0	1	1	no
CP011857.1	ACG06_25435	peptide_ABC_transporter_ATP-binding_protein	CDS	5460915	5461886	.	gene-ACG06_25435	peptide_ABC_transporter_ATP-binding_protein	ACG06_25435	CP011857.1:5459940-5461886	37°C	RT	OK	15.1173	2.30969	-2.71043	-1.89943	0.0413	0.080282	no
CP011857.1	ACG06_14410	ABC_transporter_ATP-binding_protein	CDS	3076441	3077553	.	gene-ACG06_14410	ABC_transporter_ATP-binding_protein	ACG06_14410	CP011857.1:3076440-3077553	37°C	RT	NOTEST	1.16916	0.179428	-2.704	0	1	1	no
CP011857.1	ACG06_20840	luciferase	CDS	4476599	4477618	.	gene-ACG06_20840	luciferase	ACG06_20840	CP011857.1:4476598-4478244	37°C	RT	NOTEST	1.12111	0.172103	-2.70358	0	1	1	no
CP011857.1	ACG06_13690	AraC_family_transcriptional_regulator	CDS	2856423	2857238	.	gene-ACG06_13690	AraC_family_transcriptional_regulator	ACG06_13690	CP011857.1:2856422-2857238	37°C	RT	OK	7.46134	1.14585	-2.70301	-1.50406	0.00905	0.0234519	yes
CP011857.1	ACG06_15755	DNA_repair_protein	CDS	3366696	3367577	.	gene-ACG06_15755	DNA_repair_protein	ACG06_15755	CP011857.1:3366695-3367577	37°C	RT	NOTEST	2.74527	0.421895	-2.70199	0	1	1	no
CP011857.1	ACG06_18810	peptidase	CDS	4035308	4035910	.	gene-ACG06_18810	peptidase	ACG06_18810	CP011857.1:4035307-4037344	37°C	RT	NOTEST	5.75239	0.885663	-2.69933	0	1	1	no
CP011857.1	ACG06_24145	biopolymer_transporter_ExbB	CDS	5164386	5166233	.	gene-ACG06_24145	biopolymer_transporter_ExbB	ACG06_24145	CP011857.1:5164385-5166233	37°C	RT	NOTEST	0.57169	0.0882181	-2.69609	0	1	1	no
CP011857.1	ACG06_15775	stress-induced_protein	CDS	3370785	3370952	.	gene-ACG06_15775	stress-induced_protein	ACG06_15775	CP011857.1:3370784-3370952	37°C	RT	OK	30.6468	4.73399	-2.69461	-1.62777	0.13575	0.201057	no
CP011857.1	ACG06_15680	glycogen_synthase	CDS	3342771	3344312	.	gene-ACG06_15680	glycogen_synthase	ACG06_15680	CP011857.1:3342770-3351185	37°C	RT	NOTEST	4.15638	0.642169	-2.6943	0	1	1	no
CP011857.1	ACG06_16965	peptidase	CDS	3646934	3648085	.	gene-ACG06_16965	peptidase	ACG06_16965	CP011857.1:3646933-3648270	37°C	RT	NOTEST	3.85762	0.596984	-2.69195	0	1	1	no
CP011857.1	ACG06_27640	hypothetical_protein	CDS	5923354	5923599	.	gene-ACG06_27640	hypothetical_protein	ACG06_27640	CP011857.1:5923353-5923599	37°C	RT	OK	341.135	52.8403	-2.69063	-4.53723	5e-05	0.000255099	yes
CP011857.1	ACG06_26190	addiction_module_antidote_protein	CDS	5600026	5600298	.	gene-ACG06_26190	addiction_module_antidote_protein	ACG06_26190	CP011857.1:5600025-5600298	37°C	RT	OK	25.8967	4.02858	-2.68443	-1.80588	0.226	0.299284	no
CP011857.1	ACG06_02770	glutamine_amidotransferase	CDS	598173	598889	.	gene-ACG06_02770	glutamine_amidotransferase	ACG06_02770	CP011857.1:596064-598889	37°C	RT	NOTEST	3.66061	0.569711	-2.68378	0	1	1	no
CP011857.1	ACG06_14975	6-aminohexanoate_hydrolase	CDS	3210889	3212067	.	gene-ACG06_14975	6-aminohexanoate_hydrolase	ACG06_14975	CP011857.1:3210888-3212067	37°C	RT	NOTEST	1.46192	0.227538	-2.68368	0	1	1	no
CP011857.1	ACG06_07895	hypothetical_protein	CDS	1656151	1656492	.	gene-ACG06_07895	hypothetical_protein	ACG06_07895	CP011857.1:1656150-1656492	37°C	RT	OK	22.6639	3.53026	-2.68255	-1.65411	0.00925	0.0238159	yes
CP011857.1	ACG06_01095	ANT73938.1	CDS	244015	244896	.	gene-ACG06_01095	triphosphoribosyl-dephospho-CoA_synthase	ACG06_01095	CP011857.1:242350-244896	37°C	RT	NOTEST	4.6084	0.719048	-2.68011	0	1	1	no
CP011857.1	ACG06_01375	hypothetical_protein	CDS	300404	300769	.	gene-ACG06_01375	hypothetical_protein	ACG06_01375	CP011857.1:300403-300769	37°C	RT	OK	27.1172	4.24464	-2.67549	-1.96052	0.0624	0.108898	no
CP011857.1	ACG06_14240	hypothetical_protein	CDS	3036100	3036636	.	gene-ACG06_14240	hypothetical_protein	ACG06_14240	CP011857.1:3036099-3036636	37°C	RT	NOTEST	3.00076	0.469806	-2.67519	0	1	1	no
CP011857.1	ACG06_17260	hypothetical_protein	CDS	3716106	3716381	.	gene-ACG06_17260	hypothetical_protein	ACG06_17260	CP011857.1:3716105-3716381	37°C	RT	OK	240.225	37.6532	-2.67354	-4.29767	5e-05	0.000255099	yes
CP011857.1	ACG06_03840	bacteriophage_protein	CDS	801926	802267	.	gene-ACG06_03840	bacteriophage_protein	ACG06_03840	CP011857.1:799632-802267	37°C	RT	NOTEST	4.94624	0.775713	-2.67274	0	1	1	no
CP011857.1	ACG06_04105	phosphodiesterase	CDS	852391	853635	.	gene-ACG06_04105	phosphodiesterase	ACG06_04105	CP011857.1:852390-853635	37°C	RT	OK	9.29448	1.46237	-2.66807	-2.13781	0.01305	0.0315901	yes
CP011857.1	ACG06_15845	membrane_protein	CDS	3382598	3383122	.	gene-ACG06_15845	membrane_protein	ACG06_15845	CP011857.1:3382597-3383122	37°C	RT	NOTEST	2.69447	0.424565	-2.66594	0	1	1	no
CP011857.1	ACG06_15920	polyketide_cyclase	CDS	3399839	3400267	.	gene-ACG06_15920	polyketide_cyclase	ACG06_15920	CP011857.1:3399838-3400267	37°C	RT	NOTEST	3.39556	0.535554	-2.66455	0	1	1	no
CP011857.1	ACG06_15265	TetR_family_transcriptional_regulator	CDS	3254593	3255207	.	gene-ACG06_15265	TetR_family_transcriptional_regulator	ACG06_15265	CP011857.1:3254592-3255207	37°C	RT	OK	18.3337	2.89586	-2.66244	-2.01929	0.00705	0.0192525	yes
CP011857.1	ACG06_04230	peptide_synthetase	CDS	882039	885014	.	gene-ACG06_04230	peptide_synthetase	ACG06_04230	CP011857.1:882038-885014	37°C	RT	NOTEST	5.58674	0.882858	-2.66175	0	1	1	no
CP011857.1	ACG06_17385	aminoglycoside_phosphotransferase	CDS	3739784	3740854	.	gene-ACG06_17385	aminoglycoside_phosphotransferase	ACG06_17385	CP011857.1:3739783-3740854	37°C	RT	OK	15.4307	2.44109	-2.66021	-2.95308	0.00205	0.00699252	yes
CP011857.1	ACG06_10825	universal_stress_protein	CDS	2274808	2275254	.	gene-ACG06_10825	universal_stress_protein	ACG06_10825	CP011857.1:2274807-2275254	37°C	RT	NOTEST	3.17327	0.503217	-2.65672	0	1	1	no
CP011857.1	ACG06_16810	catalase	CDS	3606541	3607680	.	gene-ACG06_16810	catalase	ACG06_16810	CP011857.1:3606540-3607680	37°C	RT	OK	12.4126	1.97056	-2.65512	-2.57458	0.0026	0.00859982	yes
CP011857.1	ACG06_12875	DNA_repair_protein_RadC	CDS	2681955	2682449	.	gene-ACG06_12875	DNA_repair_protein_RadC	ACG06_12875	CP011857.1:2681954-2682449	37°C	RT	NOTEST	2.72938	0.433402	-2.65479	0	1	1	no
CP011857.1	ACG06_10385	chemotaxis_protein	CDS	2184900	2186537	.	gene-ACG06_10385	chemotaxis_protein	ACG06_10385	CP011857.1:2184899-2186537	37°C	RT	OK	16.3528	2.60055	-2.65265	-3.65014	5e-05	0.000255099	yes
CP011857.1	ACG06_28215	iron_dicitrate_transport_regulator_FecR	CDS	6040871	6041893	.	gene-ACG06_28215	iron_dicitrate_transport_regulator_FecR	ACG06_28215	CP011857.1:6040870-6042422	37°C	RT	OK	16.7845	2.66969	-2.65238	-2.25565	0.0042	0.0126597	yes
CP011857.1	ACG06_26065	transposase	CDS	5578759	5580438	.	gene-ACG06_26065	transposase	ACG06_26065	CP011857.1:5578758-5580438	37°C	RT	OK	25.9876	4.14062	-2.64991	-5.2464	5e-05	0.000255099	yes
CP011857.1	ACG06_19510	hypothetical_protein	CDS	4187753	4188139	.	gene-ACG06_19510	hypothetical_protein	ACG06_19510	CP011857.1:4187752-4188139	37°C	RT	NOTEST	3.95025	0.629935	-2.64867	0	1	1	no
CP011857.1	ACG06_16780	sugar_ABC_transporter_ATPase	CDS	3596892	3598424	.	gene-ACG06_16780	sugar_ABC_transporter_ATPase	ACG06_16780	CP011857.1:3596891-3598424	37°C	RT	OK	6.43889	1.03085	-2.64297	-2.09043	0.00215	0.00730594	yes
CP011857.1	ACG06_15765	methyltransferase	CDS	3367856	3368347	.	gene-ACG06_15765	methyltransferase	ACG06_15765	CP011857.1:3367855-3368347	37°C	RT	NOTEST	2.73017	0.437194	-2.64265	0	1	1	no
CP011857.1	ACG06_01365	hypothetical_protein	CDS	299296	299811	.	gene-ACG06_01365	hypothetical_protein	ACG06_01365	CP011857.1:299295-299811	37°C	RT	OK	10.5721	1.69641	-2.63971	-1.40127	0.00925	0.0238159	yes
CP011857.1	ACG06_04450	ANT74576.1	CDS	924765	925454	.	gene-ACG06_04450	porin	ACG06_04450	CP011857.1:924764-925454	37°C	RT	OK	7.41394	1.19296	-2.6357	-1.68027	0.1904	0.260372	no
CP011857.1	ACG06_13010	arsenate_reductase	CDS	2705152	2705646	.	gene-ACG06_13010	arsenate_reductase	ACG06_13010	CP011857.1:2705151-2705646	37°C	RT	OK	58.075	9.34779	-2.63522	-3.49435	0.00025	0.00111725	yes
CP011857.1	ACG06_17850	hypothetical_protein	CDS	3840466	3840954	.	gene-ACG06_17850	hypothetical_protein	ACG06_17850	CP011857.1:3840465-3840954	37°C	RT	NOTEST	5.98851	0.964422	-2.63446	0	1	1	no
CP011857.1	ACG06_22925	MFS_transporter	CDS	4918959	4920206	.	gene-ACG06_22925	MFS_transporter	ACG06_22925	CP011857.1:4917666-4920206	37°C	RT	NOTEST	4.08388	0.658167	-2.63341	0	1	1	no
CP011857.1	ACG06_22600	hemolytic_phospholipase_C	CDS	4837620	4839812	.	gene-ACG06_22600	hemolytic_phospholipase_C	ACG06_22600	CP011857.1:4837619-4839812	37°C	RT	NOTEST	1.48981	0.240341	-2.63198	0	1	1	no
CP011857.1	ACG06_21165	ANT77746.1	CDS	4548673	4549212	.	gene-ACG06_21165	peptide_deformylase	ACG06_21165	CP011857.1:4548672-4549212	37°C	RT	OK	29.7505	4.80242	-2.63108	-2.5395	0.01325	0.0320097	yes
CP011857.1	ACG06_24700	hypothetical_protein	CDS	5304729	5304992	.	gene-ACG06_24700	hypothetical_protein	ACG06_24700	CP011857.1:5304728-5304992	37°C	RT	NOTEST	7.88197	1.275	-2.62806	0	1	1	no
CP011857.1	ACG06_20535	proteinase_inhibitor	CDS	4410099	4410494	.	gene-ACG06_20535	proteinase_inhibitor	ACG06_20535	CP011857.1:4410098-4410494	37°C	RT	NOTEST	4.38961	0.711445	-2.62527	0	1	1	no
CP011857.1	ACG06_22310	succinylglutamate_desuccinylase	CDS	4773512	4774510	.	gene-ACG06_22310	succinylglutamate_desuccinylase	ACG06_22310	CP011857.1:4773511-4774510	37°C	RT	OK	102.205	16.5822	-2.62376	-7.81559	5e-05	0.000255099	yes
CP011857.1	ACG06_16015	methyltransferase	CDS	3419324	3420169	.	gene-ACG06_16015	methyltransferase	ACG06_16015	CP011857.1:3419323-3420169	37°C	RT	NOTEST	2.89249	0.47016	-2.62109	0	1	1	no
CP011857.1	ACG06_14045	L-sorbosone_dehydrogenase	CDS	2966188	2967507	.	gene-ACG06_14045	L-sorbosone_dehydrogenase	ACG06_14045	CP011857.1:2965769-2967507	37°C	RT	NOTEST	5.93564	0.968335	-2.61582	0	1	1	no
CP011857.1	ACG06_12880	DSBA_oxidoreductase	CDS	2682625	2683392	.	gene-ACG06_12880	DSBA_oxidoreductase	ACG06_12880	CP011857.1:2682624-2683392	37°C	RT	NOTEST	3.973	0.649391	-2.61307	0	1	1	no
CP011857.1	ACG06_16410	DNA-binding_protein	CDS	3515600	3516529	.	gene-ACG06_16410	DNA-binding_protein	ACG06_16410	CP011857.1:3515599-3516529	37°C	RT	OK	7.2414	1.18372	-2.61294	-1.44187	0.05125	0.0931395	no
CP011857.1	ACG06_01935	acetyltransferase	CDS	421530	421940	.	gene-ACG06_01935	acetyltransferase	ACG06_01935	CP011857.1:420897-421940	37°C	RT	OK	11.6773	1.91702	-2.60677	-1.08991	0.1615	0.228216	no
CP011857.1	ACG06_19715	hydroxypyruvate_isomerase	CDS	4231118	4231900	.	gene-ACG06_19715	hydroxypyruvate_isomerase	ACG06_19715	CP011857.1:4231117-4231900	37°C	RT	OK	10.2849	1.69295	-2.60292	-2.01265	0.07335	0.124391	no
CP011857.1	ACG06_25385	ANT78541.1	CDS	5447374	5448987	.	gene-ACG06_25385	peptide_ABC_transporter_substrate-binding_protein	ACG06_25385	CP011857.1:5447373-5448987	37°C	RT	OK	16.6285	2.73737	-2.6028	-4.03458	5e-05	0.000255099	yes
CP011857.1	ACG06_13400	GNAT_family_acetyltransferase	CDS	2782852	2783484	.	gene-ACG06_13400	GNAT_family_acetyltransferase	ACG06_13400	CP011857.1:2782851-2783484	37°C	RT	OK	14.1755	2.3338	-2.60265	-1.77108	0.07515	0.126846	no
CP011857.1	ACG06_30755	hypothetical_protein	CDS	6626792	6627040	.	gene-ACG06_30755	hypothetical_protein	ACG06_30755	CP011857.1:6626791-6627040	37°C	RT	OK	21.7588	3.5866	-2.60091	-1.40433	0.25075	0.321882	no
CP011857.1	ACG06_16765	ribokinase	CDS	3593873	3594799	.	gene-ACG06_16765	ribokinase	ACG06_16765	CP011857.1:3593872-3594799	37°C	RT	OK	21.6161	3.57008	-2.59808	-3.06641	0.00025	0.00111725	yes
CP011857.1	ACG06_20500	amino_acid_ABC_transporter	CDS	4401948	4402592	.	gene-ACG06_20500	amino_acid_ABC_transporter	ACG06_20500	CP011857.1:4401947-4403311	37°C	RT	OK	8.82287	1.46061	-2.59468	-1.30637	0.0527	0.0952939	no
CP011857.1	ACG06_24250	heme_oxygenase	CDS	5197993	5198589	.	gene-ACG06_24250	heme_oxygenase	ACG06_24250	CP011857.1:5197992-5198589	37°C	RT	OK	58.7135	9.72209	-2.59435	-3.97197	5e-05	0.000255099	yes
CP011857.1	ACG06_15255	TetR_family_transcriptional_regulator	CDS	3252507	3253148	.	gene-ACG06_15255	TetR_family_transcriptional_regulator	ACG06_15255	CP011857.1:3252506-3253148	37°C	RT	OK	9.53665	1.57954	-2.59398	-1.49811	0.00925	0.0238159	yes
CP011857.1	ACG06_24385	hypothetical_protein	CDS	5239109	5239846	.	gene-ACG06_24385	hypothetical_protein	ACG06_24385	CP011857.1:5239108-5240754	37°C	RT	NOTEST	1.5332	0.254534	-2.59061	0	1	1	no
CP011857.1	ACG06_29250	sulfonate_ABC_transporter_substrate-binding_protein	CDS	6294233	6295675	.	gene-ACG06_29250	sulfonate_ABC_transporter_substrate-binding_protein	ACG06_29250	CP011857.1:6294232-6295675	37°C	RT	OK	9.38509	1.56261	-2.58641	-2.30896	0.0147	0.0347437	yes
CP011857.1	ACG06_07265	alginate_regulatory_protein	CDS	1516807	1518279	.	gene-ACG06_07265	alginate_regulatory_protein	ACG06_07265	CP011857.1:1516806-1519703	37°C	RT	NOTEST	2.03805	0.339626	-2.58517	0	1	1	no
CP011857.1	ACG06_11545	AraC_family_transcriptional_regulator	CDS	2396116	2397135	.	gene-ACG06_11545	AraC_family_transcriptional_regulator	ACG06_11545	CP011857.1:2396115-2397135	37°C	RT	OK	8.50314	1.41826	-2.58388	-1.97052	0.08685	0.142327	no
CP011857.1	ACG06_11680	ABC_transporter_permease	CDS	2429490	2430293	.	gene-ACG06_11680	ABC_transporter_permease	ACG06_11680	CP011857.1:2429489-2432010	37°C	RT	NOTEST	2.70267	0.457755	-2.56174	0	1	1	no
CP011857.1	ACG06_27250	ABC_transporter_substrate-binding_protein	CDS	5839986	5840879	.	gene-ACG06_27250	ABC_transporter_substrate-binding_protein	ACG06_27250	CP011857.1:5838184-5840879	37°C	RT	OK	46.5921	7.91872	-2.55675	-4.21685	5e-05	0.000255099	yes
CP011857.1	ACG06_24070	exotoxin	CDS	5150575	5151354	.	gene-ACG06_24070	exotoxin	ACG06_24070	CP011857.1:5150574-5151354	37°C	RT	OK	7.29924	1.24176	-2.55536	-1.96582	0.0297	0.0613414	no
CP011857.1	ACG06_04415	mandelate_racemase	CDS	914995	916164	.	gene-ACG06_04415	mandelate_racemase	ACG06_04415	CP011857.1:914994-916164	37°C	RT	NOTEST	5.67252	0.966129	-2.5537	0	1	1	no
CP011857.1	ACG06_07130	ANT75082.1	CDS	1482563	1484449	.	gene-ACG06_07130	propionyl-CoA_synthetase	prpE	CP011857.1:1482562-1484449	37°C	RT	OK	9.02073	1.53812	-2.55207	-2.93588	0.0003	0.00133079	yes
CP011857.1	ACG06_14155	RND_transporter	CDS	3016139	3017557	.	gene-ACG06_14155	RND_transporter	ACG06_14155	CP011857.1:3016138-3017557	37°C	RT	OK	16.9698	2.89808	-2.5498	-3.47941	0.0001	0.000482195	yes
CP011857.1	ACG06_14075	manganese_ABC_transporter_ATP-binding_protein	CDS	2972072	2972827	.	gene-ACG06_14075	manganese_ABC_transporter_ATP-binding_protein	ACG06_14075	CP011857.1:2970255-2973777	37°C	RT	OK	22.1005	3.79133	-2.5433	-2.13214	0.0065	0.0180239	yes
CP011857.1	ACG06_15260	2%2C4-dienoyl-CoA_reductase	CDS	3253156	3254385	.	gene-ACG06_15260	2%2C4-dienoyl-CoA_reductase	ACG06_15260	CP011857.1:3253155-3254385	37°C	RT	OK	6.83999	1.17697	-2.53892	-2.1753	0.08125	0.135117	no
CP011857.1	ACG06_02580	ANT74221.1	CDS	561080	562456	.	gene-ACG06_02580	acetyl-CoA_carboxylase	ACG06_02580	CP011857.1:561079-562456	37°C	RT	OK	7.51718	1.29511	-2.53711	-1.99677	0.0115	0.0285086	yes
CP011857.1	ACG06_14065	metal_ABC_transporter_substrate-binding_protein	CDS	2970256	2971173	.	gene-ACG06_14065	metal_ABC_transporter_substrate-binding_protein	ACG06_14065	CP011857.1:2970255-2973777	37°C	RT	OK	22.8019	3.92892	-2.53695	-2.65847	0.00165	0.00582106	yes
CP011857.1	ACG06_16975	MFS_transporter	CDS	3648272	3649483	.	gene-ACG06_16975	MFS_transporter	ACG06_16975	CP011857.1:3648271-3651120	37°C	RT	NOTEST	2.2381	0.385664	-2.53686	0	1	1	no
CP011857.1	ACG06_06100	Inner_membrane_protein_yebE	CDS	1283129	1283824	.	gene-ACG06_06100	Inner_membrane_protein_yebE	ACG06_06100	CP011857.1:1283128-1283824	37°C	RT	OK	27.0901	4.66863	-2.53669	-2.90308	0.0004	0.00170106	yes
CP011857.1	ACG06_05120	membrane_protein	CDS	1070082	1071035	.	gene-ACG06_05120	membrane_protein	ACG06_05120	CP011857.1:1070081-1071541	37°C	RT	OK	13.1901	2.27544	-2.53524	-1.90864	0.0103	0.025999	yes
CP011857.1	ACG06_08785	ANT75402.1	CDS	1845646	1847301	.	gene-ACG06_08785	acetate_permease	actP	CP011857.1:1845337-1847301	37°C	RT	OK	21.4316	3.70059	-2.53391	-4.12052	5e-05	0.000255099	yes
CP011857.1	ACG06_26055	TniQ	CDS	5576634	5577851	.	gene-ACG06_26055	TniQ	ACG06_26055	CP011857.1:5576633-5578756	37°C	RT	OK	17.4489	3.0153	-2.53277	-2.84518	0.00065	0.00261598	yes
CP011857.1	ACG06_16510	acetoacetyl-CoA_synthetase	CDS	3539109	3541064	.	gene-ACG06_16510	acetoacetyl-CoA_synthetase	ACG06_16510	CP011857.1:3539108-3541064	37°C	RT	OK	12.5356	2.16674	-2.53243	-3.65779	5e-05	0.000255099	yes
CP011857.1	ACG06_08270	hypothetical_protein	CDS	1728715	1730040	.	gene-ACG06_08270	hypothetical_protein	ACG06_08270	CP011857.1:1728714-1738261	37°C	RT	OK	6.70449	1.15953	-2.53158	-1.71685	0.0841	0.138831	no
CP011857.1	ACG06_02570	LamB/YcsF_family_protein	CDS	559986	560744	.	gene-ACG06_02570	LamB/YcsF_family_protein	ACG06_02570	CP011857.1:559985-560744	37°C	RT	OK	22.8836	3.9619	-2.53005	-2.67472	0.0028	0.00901305	yes
CP011857.1	ACG06_08240	hypothetical_protein	CDS	1724009	1724749	.	gene-ACG06_08240	hypothetical_protein	ACG06_08240	CP011857.1:1724008-1724749	37°C	RT	OK	13.6221	2.35941	-2.52945	-1.98132	0.00255	0.00846553	yes
CP011857.1	ACG06_06595	hypothetical_protein	CDS	1372340	1374037	.	gene-ACG06_06595	hypothetical_protein	ACG06_06595	CP011857.1:1371818-1374037	37°C	RT	OK	7.19035	1.24552	-2.52932	-1.76022	0.01585	0.0368571	yes
CP011857.1	ACG06_07095	copper_resistance_protein_CopZ	CDS	1476332	1476529	.	gene-ACG06_07095	copper_resistance_protein_CopZ	ACG06_07095	CP011857.1:1476331-1477146	37°C	RT	OK	30.7286	5.33192	-2.52686	-1.35071	0.2479	0.321149	no
CP011857.1	ACG06_15745	alpha-amylase	CDS	3361245	3364547	.	gene-ACG06_15745	alpha-amylase	ACG06_15745	CP011857.1:3359049-3364547	37°C	RT	NOTEST	1.74994	0.304778	-2.52148	0	1	1	no
CP011857.1	ACG06_21485	short-chain_dehydrogenase	CDS	4615498	4616097	.	gene-ACG06_21485	short-chain_dehydrogenase	ACG06_21485	CP011857.1:4615497-4616097	37°C	RT	NOTEST	4.10643	0.715604	-2.52065	0	1	1	no
CP011857.1	ACG06_05125	RNA_polymerase_sigma_factor	CDS	1071032	1071541	.	gene-ACG06_05125	RNA_polymerase_sigma_factor	ACG06_05125	CP011857.1:1070081-1071541	37°C	RT	OK	12.927	2.25313	-2.52038	-1.35794	0.1765	0.24452	no
CP011857.1	ACG06_07120	methylmalonate-semialdehyde_dehydrogenase	CDS	1480056	1481549	.	gene-ACG06_07120	methylmalonate-semialdehyde_dehydrogenase	ACG06_07120	CP011857.1:1480055-1481549	37°C	RT	OK	13.6877	2.38779	-2.51913	-3.20779	0.0004	0.00170106	yes
CP011857.1	ACG06_17440	lysine_decarboxylase	CDS	3751559	3753814	.	gene-ACG06_17440	lysine_decarboxylase	ACG06_17440	CP011857.1:3751558-3753814	37°C	RT	OK	76.4864	13.3506	-2.5183	-10.6665	5e-05	0.000255099	yes
CP011857.1	ACG06_14580	lysine_transporter_LysE	CDS	3115379	3115996	.	gene-ACG06_14580	lysine_transporter_LysE	ACG06_14580	CP011857.1:3115378-3115996	37°C	RT	OK	14.7198	2.57515	-2.51503	-1.69945	0.0888	0.144929	no
CP011857.1	ACG06_12470	halogenase	CDS	2590515	2592152	.	gene-ACG06_12470	halogenase	ACG06_12470	CP011857.1:2590514-2592152	37°C	RT	NOTEST	4.67952	0.818693	-2.51497	0	1	1	no
CP011857.1	ACG06_23040	hypothetical_protein	CDS	4944857	4945060	.	gene-ACG06_23040	hypothetical_protein	ACG06_23040	CP011857.1:4944856-4945060	37°C	RT	OK	33.3219	5.83068	-2.51474	-1.45649	0.2423	0.317138	no
CP011857.1	ACG06_19630	5-hydroxyisourate_hydrolase	CDS	4211617	4211970	.	gene-ACG06_19630	5-hydroxyisourate_hydrolase	ACG06_19630	CP011857.1:4211616-4211970	37°C	RT	OK	37.629	6.60185	-2.5109	-1.95572	0.00255	0.00846553	yes
CP011857.1	ACG06_23475	AlpA_family_transcriptional_regulator	CDS	5032619	5032819	.	gene-ACG06_23475	AlpA_family_transcriptional_regulator	ACG06_23475	CP011857.1:5032618-5032819	37°C	RT	OK	13.8763	2.44001	-2.50766	-0.8772	0.1881	0.258109	no
CP011857.1	ACG06_20490	hypothetical_protein	CDS	4399530	4401272	.	gene-ACG06_20490	hypothetical_protein	ACG06_20490	CP011857.1:4399529-4401937	37°C	RT	OK	8.20149	1.44422	-2.50559	-2.53268	0.00345	0.0107966	yes
CP011857.1	ACG06_28125	termination_factor_Rho	CDS	6024523	6024930	.	gene-ACG06_28125	termination_factor_Rho	ACG06_28125	CP011857.1:6024522-6024930	37°C	RT	OK	12.4031	2.19098	-2.50106	-1.42366	0.1537	0.219519	no
CP011857.1	ACG06_23275	3-hydroxyisobutyrate_dehydrogenase	CDS	4997353	4998249	.	gene-ACG06_23275	3-hydroxyisobutyrate_dehydrogenase	ACG06_23275	CP011857.1:4997352-4998249	37°C	RT	OK	19.405	3.43071	-2.49985	-2.73906	0.0036	0.0111979	yes
CP011857.1	ACG06_16245	antibiotic_biosynthesis_monooxygenase	CDS	3481667	3481963	.	gene-ACG06_16245	antibiotic_biosynthesis_monooxygenase	ACG06_16245	CP011857.1:3481666-3481963	37°C	RT	OK	10.4968	1.8583	-2.49789	-1.07195	0.19405	0.26466	no
CP011857.1	ACG06_19500	DSBA_oxidoreductase	CDS	4185432	4186973	.	gene-ACG06_19500	DSBA_oxidoreductase	ACG06_19500	CP011857.1:4185431-4186973	37°C	RT	OK	6.95002	1.23089	-2.49731	-2.53382	0.07525	0.126956	no
CP011857.1	ACG06_22620	1%2C2-oxophytodienoate_reductase	CDS	4842915	4844027	.	gene-ACG06_22620	1%2C2-oxophytodienoate_reductase	ACG06_22620	CP011857.1:4842914-4844027	37°C	RT	OK	38.0284	6.74112	-2.49602	-4.84044	5e-05	0.000255099	yes
CP011857.1	ACG06_22945	N-acetylmuramoyl-L-alanine_amidase	CDS	4922955	4923722	.	gene-ACG06_22945	N-acetylmuramoyl-L-alanine_amidase	ACG06_22945	CP011857.1:4922954-4923722	37°C	RT	NOTEST	2.96016	0.526448	-2.49131	0	1	1	no
CP011857.1	ACG06_07495	LuxR_family_transcriptional_regulator	CDS	1572400	1573125	.	gene-ACG06_07495	LuxR_family_transcriptional_regulator	ACG06_07495	CP011857.1:1572399-1573125	37°C	RT	OK	37.3217	6.63904	-2.49097	-3.54525	5e-05	0.000255099	yes
CP011857.1	ACG06_16090	kynureninase	CDS	3435612	3436862	.	gene-ACG06_16090	kynureninase	ACG06_16090	CP011857.1:3435611-3436862	37°C	RT	NOTEST	3.56733	0.635424	-2.48905	0	1	1	no
CP011857.1	ACG06_13870	amidohydrolase	CDS	2913220	2914962	.	gene-ACG06_13870	amidohydrolase	ACG06_13870	CP011857.1:2913219-2914962	37°C	RT	NOTEST	5.0177	0.893796	-2.48901	0	1	1	no
CP011857.1	ACG06_01190	ANT73955.1	CDS	262236	263441	.	gene-ACG06_01190	beta-ketoadipyl_CoA_thiolase	ACG06_01190	CP011857.1:260608-263441	37°C	RT	NOTEST	5.80552	1.03434	-2.48872	0	1	1	no
CP011857.1	ACG06_20075	LuxR_family_transcriptional_regulator	CDS	4303089	4303808	.	gene-ACG06_20075	LuxR_family_transcriptional_regulator	ACG06_20075	CP011857.1:4302856-4303808	37°C	RT	OK	70.8053	12.6828	-2.48098	-5.26615	5e-05	0.000255099	yes
CP011857.1	ACG06_26410	hypothetical_protein	CDS	5642752	5643093	.	gene-ACG06_26410	hypothetical_protein	ACG06_26410	CP011857.1:5642751-5643093	37°C	RT	OK	42.7475	7.65797	-2.48081	-1.93779	0.01265	0.0307666	yes
CP011857.1	ACG06_02485	TetR_family_transcriptional_regulator	CDS	543614	544183	.	gene-ACG06_02485	TetR_family_transcriptional_regulator	ACG06_02485	CP011857.1:543613-544183	37°C	RT	OK	9.88375	1.77748	-2.47522	-1.88178	0.02975	0.0613743	no
CP011857.1	ACG06_14165	hemolysin_secretion_protein_D	CDS	3019560	3020735	.	gene-ACG06_14165	hemolysin_secretion_protein_D	ACG06_14165	CP011857.1:3017568-3020735	37°C	RT	OK	20.0278	3.61419	-2.47026	-3.0507	0.0004	0.00170106	yes
CP011857.1	ACG06_03050	SpoVR_family_protein	CDS	650594	652147	.	gene-ACG06_03050	SpoVR_family_protein	ACG06_03050	CP011857.1:650593-653415	37°C	RT	OK	24.8196	4.50691	-2.46127	-4.88452	5e-05	0.000255099	yes
CP011857.1	ACG06_02645	acyl-CoA_dehydrogenase	CDS	575003	576799	.	gene-ACG06_02645	acyl-CoA_dehydrogenase	ACG06_02645	CP011857.1:575002-576799	37°C	RT	OK	7.53985	1.37459	-2.45553	-2.66744	0.0041	0.0124521	yes
CP011857.1	ACG06_25845	pilus_assembly_protein	CDS	5542335	5542772	.	gene-ACG06_25845	pilus_assembly_protein	ACG06_25845	CP011857.1:5542334-5542772	37°C	RT	OK	26.4069	4.81835	-2.4543	-1.81165	0.00925	0.0238159	yes
CP011857.1	ACG06_16525	hypothetical_protein	CDS	3541772	3542779	.	gene-ACG06_16525	hypothetical_protein	ACG06_16525	CP011857.1:3541418-3542779	37°C	RT	OK	16.0034	2.92288	-2.45291	-2.47284	0.004	0.0122102	yes
CP011857.1	ACG06_25595	molybdenum_cofactor_sulfurase	CDS	5494511	5494960	.	gene-ACG06_25595	molybdenum_cofactor_sulfurase	ACG06_25595	CP011857.1:5493884-5494960	37°C	RT	OK	8.16645	1.49461	-2.44994	-0.875649	0.1345	0.199773	no
CP011857.1	ACG06_18035	hypothetical_protein	CDS	3873812	3874984	.	gene-ACG06_18035	hypothetical_protein	ACG06_18035	CP011857.1:3873811-3875471	37°C	RT	OK	384.067	70.4919	-2.44583	-13.0349	5e-05	0.000255099	yes
CP011857.1	ACG06_23550	DEAD/DEAH_box_helicase	CDS	5054472	5056745	.	gene-ACG06_23550	DEAD/DEAH_box_helicase	ACG06_23550	CP011857.1:5054471-5056745	37°C	RT	OK	7.50149	1.38065	-2.44183	-2.79457	0.00075	0.00295246	yes
CP011857.1	ACG06_11330	methionine_aminopeptidase	CDS	2354028	2354249	.	gene-ACG06_11330	methionine_aminopeptidase	ACG06_11330	CP011857.1:2354027-2355028	37°C	RT	OK	10.2763	1.89137	-2.44181	-0.792695	0.3028	0.374158	no
CP011857.1	ACG06_15615	histidine_kinase	CDS	3332988	3334940	.	gene-ACG06_15615	histidine_kinase	ACG06_15615	CP011857.1:3332987-3334940	37°C	RT	NOTEST	5.6364	1.04028	-2.4378	0	1	1	no
CP011857.1	ACG06_22615	DegV_domain-containing_protein	CDS	4841765	4842724	.	gene-ACG06_22615	DegV_domain-containing_protein	ACG06_22615	CP011857.1:4841764-4842724	37°C	RT	OK	6.24751	1.15416	-2.43644	-1.42513	0.03565	0.071142	no
CP011857.1	ACG06_05380	isochorismatase	CDS	1124692	1125234	.	gene-ACG06_05380	isochorismatase	ACG06_05380	CP011857.1:1124691-1126120	37°C	RT	OK	37.4987	6.96004	-2.42968	-2.63173	0.0073	0.0197555	yes
CP011857.1	ACG06_02530	glycine_cleavage_system_protein_R	CDS	553203	553718	.	gene-ACG06_02530	glycine_cleavage_system_protein_R	ACG06_02530	CP011857.1:553202-553718	37°C	RT	OK	18.6986	3.47081	-2.42959	-1.85196	0.00215	0.00730594	yes
CP011857.1	ACG06_00595	cytochrome_oxidase_biogenesis_protein_Surf1%2Cfacilitates_heme_A_insertion	CDS	136971	137753	.	gene-ACG06_00595	cytochrome_oxidase_biogenesis_protein_Surf1%2Cfacilitates_heme_A_insertion	ACG06_00595	CP011857.1:136970-138306	37°C	RT	NOTEST	2.88491	0.536765	-2.42616	0	1	1	no
CP011857.1	ACG06_06855	RNA_polymerase_sigma_factor	CDS	1424938	1425942	.	gene-ACG06_06855	RNA_polymerase_sigma_factor	ACG06_06855	CP011857.1:1424937-1425942	37°C	RT	OK	124.352	23.1612	-2.42465	-8.7467	5e-05	0.000255099	yes
CP011857.1	ACG06_31355	Fur_family_transcriptional_regulator	CDS	6759246	6759749	.	gene-ACG06_31355	Fur_family_transcriptional_regulator	ACG06_31355	CP011857.1:6759245-6761339	37°C	RT	OK	54.3713	10.1479	-2.42167	-2.90829	0.0007	0.00279534	yes
CP011857.1	ACG06_16980	dienelactone_hydrolase	CDS	3649480	3651120	.	gene-ACG06_16980	dienelactone_hydrolase	ACG06_16980	CP011857.1:3648271-3651120	37°C	RT	NOTEST	1.14033	0.213274	-2.41867	0	1	1	no
CP011857.1	ACG06_26600	GTP-binding_protein	CDS	5689445	5689699	.	gene-ACG06_26600	GTP-binding_protein	ACG06_26600	CP011857.1:5689444-5689699	37°C	RT	OK	79.4624	14.8805	-2.41685	-1.98714	0.02145	0.0471403	yes
CP011857.1	ACG06_20890	ferredoxin	CDS	4488625	4489116	.	gene-ACG06_20890	ferredoxin	ACG06_20890	CP011857.1:4488624-4491923	37°C	RT	OK	20.091	3.76257	-2.41676	-1.32722	0.06405	0.111131	no
CP011857.1	ACG06_13085	uridylate_kinase	CDS	2717546	2717824	.	gene-ACG06_13085	uridylate_kinase	ACG06_13085	CP011857.1:2717545-2717824	37°C	RT	OK	13.1073	2.46049	-2.41336	-1.07873	0.2432	0.317854	no
CP011857.1	ACG06_08780	membrane_protein	CDS	1845338	1845649	.	gene-ACG06_08780	membrane_protein	ACG06_08780	CP011857.1:1845337-1847301	37°C	RT	OK	37.5235	7.04437	-2.41325	-1.57552	0.01635	0.0378488	yes
CP011857.1	ACG06_11475	MerR_family_transcriptional_regulator	CDS	2381404	2381892	.	gene-ACG06_11475	MerR_family_transcriptional_regulator	ACG06_11475	CP011857.1:2381403-2381892	37°C	RT	OK	6.53205	1.22758	-2.41172	-1.15048	0.2516	0.322628	no
CP011857.1	ACG06_14260	ATPase	CDS	3039595	3042144	.	gene-ACG06_14260	ATPase	ACG06_14260	CP011857.1:3039594-3042144	37°C	RT	NOTEST	4.84817	0.914503	-2.40638	0	1	1	no
CP011857.1	ACG06_08045	hypothetical_protein	CDS	1681178	1681456	.	gene-ACG06_08045	hypothetical_protein	ACG06_08045	CP011857.1:1681177-1681456	37°C	RT	OK	13.6051	2.56636	-2.40635	-1.35553	0.2516	0.322628	no
CP011857.1	ACG06_05810	oxidoreductase	CDS	1214302	1215297	.	gene-ACG06_05810	oxidoreductase	ACG06_05810	CP011857.1:1214301-1215297	37°C	RT	NOTEST	4.85854	0.916775	-2.40588	0	1	1	no
CP011857.1	ACG06_07260	poly(beta-D-mannuronate)_C5_epimerase	CDS	1515155	1516786	.	gene-ACG06_07260	poly(beta-D-mannuronate)_C5_epimerase	ACG06_07260	CP011857.1:1515154-1516786	37°C	RT	OK	10.5597	1.99324	-2.40537	-3.10428	0.00065	0.00261598	yes
CP011857.1	ACG06_15705	glycogen_debranching_protein	CDS	3351198	3353348	.	gene-ACG06_15705	glycogen_debranching_protein	ACG06_15705	CP011857.1:3351197-3353348	37°C	RT	NOTEST	2.1114	0.398552	-2.40536	0	1	1	no
CP011857.1	ACG06_17760	peptidase_C39	CDS	3822894	3823655	.	gene-ACG06_17760	peptidase_C39	ACG06_17760	CP011857.1:3822893-3823655	37°C	RT	OK	10.0371	1.89478	-2.40524	-1.98725	0.08695	0.142361	no
CP011857.1	ACG06_04545	dehydratase	CDS	945213	945668	.	gene-ACG06_04545	dehydratase	ACG06_04545	CP011857.1:945212-945668	37°C	RT	OK	41.0778	7.77142	-2.40211	-2.46139	0.0046	0.0136936	yes
CP011857.1	ACG06_19225	hypothetical_protein	CDS	4127192	4127557	.	gene-ACG06_19225	hypothetical_protein	ACG06_19225	CP011857.1:4127191-4127557	37°C	RT	NOTEST	4.15683	0.786854	-2.40132	0	1	1	no
CP011857.1	ACG06_14545	hypothetical_protein	CDS	3109916	3110419	.	gene-ACG06_14545	hypothetical_protein	ACG06_14545	CP011857.1:3109915-3110419	37°C	RT	OK	8.3823	1.58886	-2.39935	-1.22027	0.0125	0.0304841	yes
CP011857.1	ACG06_07275	hemolysin_D	CDS	1519717	1520886	.	gene-ACG06_07275	hemolysin_D	ACG06_07275	CP011857.1:1519716-1520886	37°C	RT	NOTEST	1.29206	0.245172	-2.39781	0	1	1	no
CP011857.1	ACG06_08480	3-isopropylmalate_dehydratase	CDS	1787357	1787770	.	gene-ACG06_08480	3-isopropylmalate_dehydratase	ACG06_08480	CP011857.1:1787356-1787770	37°C	RT	OK	14.2191	2.69953	-2.39705	-1.72727	0.1117	0.174024	no
CP011857.1	ACG06_16515	ANT76853.1	CDS	3541122	3541400	.	gene-ACG06_16515	peptidylprolyl_isomerase	ACG06_16515	CP011857.1:3541121-3541400	37°C	RT	OK	11.9707	2.2746	-2.39582	-1.15567	0.2365	0.311357	no
CP011857.1	ACG06_21685	aldehyde_dehydrogenase	CDS	4653299	4654792	.	gene-ACG06_21685	aldehyde_dehydrogenase	ACG06_21685	CP011857.1:4653298-4654792	37°C	RT	OK	7.30819	1.38931	-2.39515	-2.5019	0.01575	0.0367194	yes
CP011857.1	ACG06_26570	hypothetical_protein	CDS	5683729	5683932	.	gene-ACG06_26570	hypothetical_protein	ACG06_26570	CP011857.1:5683728-5683932	37°C	RT	OK	54.3681	10.3392	-2.39463	-1.91788	0.01245	0.0304239	yes
CP011857.1	ACG06_16190	peptide_ABC_transporter_permease	CDS	3467077	3468150	.	gene-ACG06_16190	peptide_ABC_transporter_permease	ACG06_16190	CP011857.1:3467076-3468150	37°C	RT	NOTEST	2.23743	0.425597	-2.39428	0	1	1	no
CP011857.1	ACG06_15985	thiamine_pyrophosphate-binding_protein	CDS	3412090	3413862	.	gene-ACG06_15985	thiamine_pyrophosphate-binding_protein	ACG06_15985	CP011857.1:3412089-3413862	37°C	RT	NOTEST	1.91586	0.364988	-2.39207	0	1	1	no
CP011857.1	ACG06_13220	tryptophan_2%2C3-dioxygenase	CDS	2745869	2746735	.	gene-ACG06_13220	tryptophan_2%2C3-dioxygenase	ACG06_13220	CP011857.1:2745868-2746735	37°C	RT	OK	9.05811	1.72856	-2.38964	-2.25253	0.0602	0.106294	no
CP011857.1	ACG06_30795	AraC_family_transcriptional_regulator	CDS	6633974	6634984	.	gene-ACG06_30795	AraC_family_transcriptional_regulator	ACG06_30795	CP011857.1:6633973-6636068	37°C	RT	NOTEST	3.77157	0.720026	-2.38904	0	1	1	no
CP011857.1	ACG06_01700	spermidine/putrescine_ABC_transporter_substrate-binding_protein	CDS	372197	373240	.	gene-ACG06_01700	spermidine/putrescine_ABC_transporter_substrate-binding_protein	ACG06_01700	CP011857.1:372196-373240	37°C	RT	NOTEST	1.42797	0.273021	-2.38688	0	1	1	no
CP011857.1	ACG06_24435	chemotaxis_protein	CDS	5250985	5252874	.	gene-ACG06_24435	chemotaxis_protein	ACG06_24435	CP011857.1:5250984-5252874	37°C	RT	OK	29.2838	5.60104	-2.38634	-6.04121	5e-05	0.000255099	yes
CP011857.1	ACG06_16185	ABC_transporter_permease	CDS	3466059	3467069	.	gene-ACG06_16185	ABC_transporter_permease	ACG06_16185	CP011857.1:3466058-3467069	37°C	RT	NOTEST	1.2178	0.233076	-2.3854	0	1	1	no
CP011857.1	ACG06_17925	hypothetical_protein	CDS	3854640	3856052	.	gene-ACG06_17925	hypothetical_protein	ACG06_17925	CP011857.1:3854639-3856052	37°C	RT	NOTEST	5.22744	1.00306	-2.3817	0	1	1	no
CP011857.1	ACG06_15535	antibiotic_biosynthesis_monooxygenase	CDS	3319614	3319958	.	gene-ACG06_15535	antibiotic_biosynthesis_monooxygenase	ACG06_15535	CP011857.1:3319613-3320992	37°C	RT	NOTEST	4.99319	0.960167	-2.3786	0	1	1	no
CP011857.1	ACG06_21185	NAD/FAD-utilizing_enzyme_apparently_involved_in_cell_division	CDS	4552054	4552608	.	gene-ACG06_21185	NAD/FAD-utilizing_enzyme_apparently_involved_in_cell_division	ACG06_21185	CP011857.1:4552053-4552608	37°C	RT	OK	15.7465	3.03755	-2.37405	-1.8986	0.09005	0.14657	no
CP011857.1	ACG06_08910	ferredoxin	CDS	1870032	1870403	.	gene-ACG06_08910	ferredoxin	ACG06_08910	CP011857.1:1870031-1870403	37°C	RT	NOTEST	4.40356	0.850156	-2.37287	0	1	1	no
CP011857.1	ACG06_01170	aldolase	CDS	258982	259764	.	gene-ACG06_01170	aldolase	ACG06_01170	CP011857.1:258981-259764	37°C	RT	NOTEST	5.90182	1.14195	-2.36966	0	1	1	no
CP011857.1	ACG06_05665	2-isopropylmalate_synthase	CDS	1181495	1183165	.	gene-ACG06_05665	2-isopropylmalate_synthase	ACG06_05665	CP011857.1:1181494-1183165	37°C	RT	OK	91.2235	17.653	-2.36949	-9.92897	5e-05	0.000255099	yes
CP011857.1	ACG06_24085	amidase	CDS	5153367	5154761	.	gene-ACG06_24085	amidase	ACG06_24085	CP011857.1:5153366-5154761	37°C	RT	OK	8.84259	1.71341	-2.3676	-2.28202	0.00395	0.0120678	yes
CP011857.1	ACG06_23985	hypothetical_protein	CDS	5136112	5137404	.	gene-ACG06_23985	hypothetical_protein	ACG06_23985	CP011857.1:5135128-5137404	37°C	RT	NOTEST	2.02363	0.393074	-2.36407	0	1	1	no
CP011857.1	ACG06_25400	DNA-binding_protein	CDS	5452133	5452696	.	gene-ACG06_25400	DNA-binding_protein	ACG06_25400	CP011857.1:5452132-5452696	37°C	RT	OK	10.5471	2.04925	-2.36368	-1.69017	0.0122	0.0299145	yes
CP011857.1	ACG06_16790	Fis_family_transcriptional_regulator	CDS	3599624	3600952	.	gene-ACG06_16790	Fis_family_transcriptional_regulator	ACG06_16790	CP011857.1:3599623-3600952	37°C	RT	NOTEST	4.71637	0.916479	-2.3635	0	1	1	no
CP011857.1	ACG06_17115	aldehyde_oxidase	CDS	3675491	3677686	.	gene-ACG06_17115	aldehyde_oxidase	ACG06_17115	CP011857.1:3675490-3677686	37°C	RT	OK	12.7215	2.4737	-2.36253	-3.81161	5e-05	0.000255099	yes
CP011857.1	ACG06_16800	GNAT_family_acetyltransferase	CDS	3602766	3603863	.	gene-ACG06_16800	GNAT_family_acetyltransferase	ACG06_16800	CP011857.1:3602765-3603863	37°C	RT	OK	9.82586	1.91537	-2.35896	-2.25167	0.01855	0.0421293	yes
CP011857.1	ACG06_25520	thymidine_phosphorylase	CDS	5481497	5483752	.	gene-ACG06_25520	thymidine_phosphorylase	ACG06_25520	CP011857.1:5481496-5483752	37°C	RT	OK	20.4445	3.98535	-2.35893	-5.28323	5e-05	0.000255099	yes
CP011857.1	ACG06_23695	cell_division_protein_FtsH	CDS	5083983	5085812	.	gene-ACG06_23695	cell_division_protein_FtsH	ACG06_23695	CP011857.1:5083982-5085812	37°C	RT	OK	27.2986	5.32583	-2.35775	-5.55097	5e-05	0.000255099	yes
CP011857.1	ACG06_09750	hypothetical_protein	CDS	2056291	2056614	.	gene-ACG06_09750	hypothetical_protein	ACG06_09750	CP011857.1:2056290-2056614	37°C	RT	OK	43.7995	8.56327	-2.35468	-1.93492	0.02155	0.0473023	yes
CP011857.1	ACG06_06850	peptigoglycan-binding_protein_LysM	CDS	1423940	1424833	.	gene-ACG06_06850	peptigoglycan-binding_protein_LysM	ACG06_06850	CP011857.1:1423939-1424833	37°C	RT	OK	126.719	24.7918	-2.35369	-7.8106	5e-05	0.000255099	yes
CP011857.1	ACG06_03785	Mor_transcription_activator-like_protein	CDS	796816	797184	.	gene-ACG06_03785	Mor_transcription_activator-like_protein	ACG06_03785	CP011857.1:796815-798940	37°C	RT	OK	6.91031	1.35212	-2.35352	-0.901915	0.2592	0.329791	no
CP011857.1	ACG06_15495	LysR_family_transcriptional_regulator	CDS	3311939	3312886	.	gene-ACG06_15495	LysR_family_transcriptional_regulator	ACG06_15495	CP011857.1:3311938-3312886	37°C	RT	OK	6.53144	1.28825	-2.34199	-1.47537	0.0757	0.127595	no
CP011857.1	ACG06_22895	glyoxalase	CDS	4913143	4913568	.	gene-ACG06_22895	glyoxalase	ACG06_22895	CP011857.1:4913142-4913568	37°C	RT	NOTEST	5.04379	0.994916	-2.34186	0	1	1	no
CP011857.1	ACG06_04515	Fis_family_transcriptional_regulator	CDS	938216	940147	.	gene-ACG06_04515	Fis_family_transcriptional_regulator	ACG06_04515	CP011857.1:938215-940147	37°C	RT	OK	23.0456	4.55625	-2.33857	-5.1255	5e-05	0.000255099	yes
CP011857.1	ACG06_05730	TRAP_transporter	CDS	1194800	1195294	.	gene-ACG06_05730	TRAP_transporter	ACG06_05730	CP011857.1:1193522-1195294	37°C	RT	NOTEST	4.66169	0.922688	-2.33694	0	1	1	no
CP011857.1	ACG06_16465	major_facilitator_transporter	CDS	3528119	3529471	.	gene-ACG06_16465	major_facilitator_transporter	ACG06_16465	CP011857.1:3528118-3529471	37°C	RT	NOTEST	2.51219	0.497976	-2.33479	0	1	1	no
CP011857.1	ACG06_17040	hypothetical_protein	CDS	3662122	3663396	.	gene-ACG06_17040	hypothetical_protein	ACG06_17040	CP011857.1:3662121-3663396	37°C	RT	NOTEST	2.01396	0.399359	-2.33427	0	1	1	no
CP011857.1	ACG06_14435	ArsR_family_transcriptional_regulator	CDS	3081967	3083292	.	gene-ACG06_14435	ArsR_family_transcriptional_regulator	ACG06_14435	CP011857.1:3081966-3083292	37°C	RT	NOTEST	1.28285	0.254701	-2.33247	0	1	1	no
CP011857.1	ACG06_03740	hypothetical_protein	CDS	787227	788435	.	gene-ACG06_03740	hypothetical_protein	ACG06_03740	CP011857.1:787226-788435	37°C	RT	OK	21.9705	4.36245	-2.33236	-3.40697	5e-05	0.000255099	yes
CP011857.1	ACG06_14585	peptide_synthetase	CDS	3116092	3119841	.	gene-ACG06_14585	peptide_synthetase	ACG06_14585	CP011857.1:3116091-3119841	37°C	RT	NOTEST	2.93753	0.583282	-2.33234	0	1	1	no
CP011857.1	ACG06_28630	aspartate_aminotransferase	CDS	6137603	6138784	.	gene-ACG06_28630	aspartate_aminotransferase	ACG06_28630	CP011857.1:6137602-6138784	37°C	RT	NOTEST	6.14616	1.22051	-2.3322	0	1	1	no
CP011857.1	ACG06_15690	4-alpha-glucanotransferase	CDS	3346056	3348110	.	gene-ACG06_15690	4-alpha-glucanotransferase	ACG06_15690	CP011857.1:3342770-3351185	37°C	RT	NOTEST	1.6593	0.33006	-2.32977	0	1	1	no
CP011857.1	ACG06_20850	transcriptional_regulator	CDS	4478446	4479336	.	gene-ACG06_20850	transcriptional_regulator	ACG06_20850	CP011857.1:4478445-4479336	37°C	RT	NOTEST	5.49546	1.0937	-2.32902	0	1	1	no
CP011857.1	ACG06_12895	conjugal_transfer_protein	CDS	2686744	2688162	.	gene-ACG06_12895	conjugal_transfer_protein	ACG06_12895	CP011857.1:2683416-2690147	37°C	RT	NOTEST	1.18584	0.236046	-2.32877	0	1	1	no
CP011857.1	ACG06_13115	ATPase_P	CDS	2720988	2723942	.	gene-ACG06_13115	ATPase_P	ACG06_13115	CP011857.1:2720987-2723942	37°C	RT	OK	32.4746	6.479	-2.32547	-7.93057	5e-05	0.000255099	yes
CP011857.1	ACG06_18030	AopD_protein	CDS	3872913	3873800	.	gene-ACG06_18030	AopD_protein	ACG06_18030	CP011857.1:3872912-3873800	37°C	RT	OK	355.735	71.0718	-2.32345	-13.0705	5e-05	0.000255099	yes
CP011857.1	ACG06_11650	hypothetical_protein	CDS	2423248	2423439	.	gene-ACG06_11650	hypothetical_protein	ACG06_11650	CP011857.1:2419297-2423439	37°C	RT	OK	13.8154	2.76635	-2.32022	-0.796607	0.2712	0.342039	no
CP011857.1	ACG06_24395	type_II_secretion_system_protein_F	CDS	5240764	5241648	.	gene-ACG06_24395	type_II_secretion_system_protein_F	ACG06_24395	CP011857.1:5240763-5244091	37°C	RT	NOTEST	4.32316	0.866669	-2.31853	0	1	1	no
CP011857.1	ACG06_15625	hypothetical_protein	CDS	3335773	3336120	.	gene-ACG06_15625	hypothetical_protein	ACG06_15625	CP011857.1:3335772-3336120	37°C	RT	NOTEST	3.73505	0.752591	-2.31119	0	1	1	no
CP011857.1	ACG06_19450	ANT79881.1	CDS	4174271	4175785	.	gene-ACG06_19450	threonine_dehydratase	ACG06_19450	CP011857.1:4174270-4175785	37°C	RT	OK	9.83098	1.98121	-2.31095	-2.60824	0.0019	0.00654283	yes
CP011857.1	ACG06_30600	glycolate_oxidase_subunit_GlcD	CDS	6589173	6590672	.	gene-ACG06_30600	glycolate_oxidase_subunit_GlcD	ACG06_30600	CP011857.1:6588093-6590672	37°C	RT	OK	11.0336	2.22654	-2.30902	-2.66943	0.00295	0.00945365	yes
CP011857.1	ACG06_23590	GTPase	CDS	5061611	5062408	.	gene-ACG06_23590	GTPase	ACG06_23590	CP011857.1:5061610-5062408	37°C	RT	NOTEST	1.13856	0.230994	-2.30128	0	1	1	no
CP011857.1	ACG06_18045	type_III_secretion_protein	CDS	3875480	3876364	.	gene-ACG06_18045	type_III_secretion_protein	ACG06_18045	CP011857.1:3875479-3876364	37°C	RT	OK	82.6647	16.8051	-2.29837	-6.20047	5e-05	0.000255099	yes
CP011857.1	ACG06_02465	amino_acid_ABC_transporter_substrate-binding_protein	CDS	540616	541587	.	gene-ACG06_02465	amino_acid_ABC_transporter_substrate-binding_protein	ACG06_02465	CP011857.1:540615-542102	37°C	RT	OK	17.3467	3.52746	-2.29796	-2.32072	0.0027	0.00876162	yes
CP011857.1	ACG06_28315	chemotaxis_protein	CDS	6065967	6067592	.	gene-ACG06_28315	chemotaxis_protein	ACG06_28315	CP011857.1:6065966-6067592	37°C	RT	OK	18.0642	3.67968	-2.29548	-3.85638	5e-05	0.000255099	yes
CP011857.1	ACG06_07785	hypothetical_protein	CDS	1634205	1635017	.	gene-ACG06_07785	hypothetical_protein	ACG06_07785	CP011857.1:1634204-1635017	37°C	RT	OK	10.164	2.07053	-2.29539	-1.69507	0.01215	0.0298325	yes
CP011857.1	ACG06_17890	3-hydroxyacyl-CoA_dehydrogenase	CDS	3846311	3848455	.	gene-ACG06_17890	3-hydroxyacyl-CoA_dehydrogenase	ACG06_17890	CP011857.1:3846310-3848455	37°C	RT	OK	7.88681	1.6067	-2.29534	-2.89669	0.00025	0.00111725	yes
CP011857.1	ACG06_12050	sulfur_relay_protein_TusC	CDS	2507032	2507391	.	gene-ACG06_12050	sulfur_relay_protein_TusC	ACG06_12050	CP011857.1:2505414-2507783	37°C	RT	OK	18.2384	3.7258	-2.29135	-1.1629	0.1361	0.201327	no
CP011857.1	ACG06_26050	transposon_DNA-invertase	CDS	5575959	5576573	.	gene-ACG06_26050	transposon_DNA-invertase	ACG06_26050	CP011857.1:5575958-5576573	37°C	RT	OK	28.3021	5.78577	-2.29033	-2.54639	0.00185	0.00640125	yes
CP011857.1	ACG06_24445	glycoside_hydrolase	CDS	5255318	5256433	.	gene-ACG06_24445	glycoside_hydrolase	ACG06_24445	CP011857.1:5255317-5258372	37°C	RT	OK	24.3011	4.97051	-2.28956	-3.64849	0.00015	0.000702601	yes
CP011857.1	ACG06_15385	acetate_permease	CDS	3284849	3286507	.	gene-ACG06_15385	acetate_permease	ACG06_15385	CP011857.1:3284848-3286827	37°C	RT	NOTEST	2.18956	0.449121	-2.28546	0	1	1	no
CP011857.1	ACG06_15785	maltodextrin_phosphorylase	CDS	3371856	3374294	.	gene-ACG06_15785	maltodextrin_phosphorylase	ACG06_15785	CP011857.1:3371855-3374294	37°C	RT	OK	6.5523	1.34877	-2.28036	-2.82832	0.00165	0.00582106	yes
CP011857.1	ACG06_09625	MarR_family_transcriptional_regulator	CDS	2024729	2025172	.	gene-ACG06_09625	MarR_family_transcriptional_regulator	ACG06_09625	CP011857.1:2024728-2025172	37°C	RT	OK	7.24649	1.49209	-2.27995	-1.09776	0.25665	0.32724	no
CP011857.1	ACG06_17745	maltose_operon_periplasmic	CDS	3819009	3820196	.	gene-ACG06_17745	maltose_operon_periplasmic	ACG06_17745	CP011857.1:3819008-3820196	37°C	RT	NOTEST	5.48338	1.12998	-2.27876	0	1	1	no
CP011857.1	ACG06_24405	pilus_assembly_protein	CDS	5242907	5244091	.	gene-ACG06_24405	pilus_assembly_protein	ACG06_24405	CP011857.1:5240763-5244091	37°C	RT	NOTEST	2.77149	0.571708	-2.27731	0	1	1	no
CP011857.1	ACG06_19420	methyltransferase	CDS	4167486	4168109	.	gene-ACG06_19420	methyltransferase	ACG06_19420	CP011857.1:4167485-4168109	37°C	RT	OK	15.0163	3.10583	-2.27348	-1.76373	0.01315	0.0318108	yes
CP011857.1	ACG06_13545	NADH_oxidase	CDS	2825012	2826025	.	gene-ACG06_13545	NADH_oxidase	ACG06_13545	CP011857.1:2825011-2826025	37°C	RT	NOTEST	2.67668	0.554237	-2.27187	0	1	1	no
CP011857.1	ACG06_21830	anthranilate_synthase	CDS	4682465	4684057	.	gene-ACG06_21830	anthranilate_synthase	ACG06_21830	CP011857.1:4680933-4684057	37°C	RT	OK	9.18044	1.90572	-2.26823	-1.97051	0.0231	0.0499737	yes
CP011857.1	ACG06_24235	RNA_polymerase_subunit_sigma-24	CDS	5196131	5196676	.	gene-ACG06_24235	RNA_polymerase_subunit_sigma-24	ACG06_24235	CP011857.1:5196130-5197389	37°C	RT	NOTEST	3.97984	0.827145	-2.2665	0	1	1	no
CP011857.1	ACG06_21715	enoyl-CoA_hydratase	CDS	4660256	4661017	.	gene-ACG06_21715	enoyl-CoA_hydratase	ACG06_21715	CP011857.1:4660255-4662081	37°C	RT	NOTEST	1.1761	0.244565	-2.26572	0	1	1	no
CP011857.1	ACG06_01000	transcriptional_regulator	CDS	223022	223939	.	gene-ACG06_01000	transcriptional_regulator	ACG06_01000	CP011857.1:223021-223939	37°C	RT	NOTEST	3.56975	0.744289	-2.26189	0	1	1	no
CP011857.1	ACG06_16355	hypothetical_protein	CDS	3503882	3504274	.	gene-ACG06_16355	hypothetical_protein	ACG06_16355	CP011857.1:3503881-3504274	37°C	RT	OK	7.2761	1.51962	-2.25945	-1.14352	0.2629	0.333321	no
CP011857.1	ACG06_30065	threonine_transporter_RhtB	CDS	6477317	6477946	.	gene-ACG06_30065	threonine_transporter_RhtB	ACG06_30065	CP011857.1:6477316-6477946	37°C	RT	OK	14.7818	3.08846	-2.25886	-1.69837	0.016	0.0371819	yes
CP011857.1	ACG06_17910	peptidase	CDS	3852074	3852805	.	gene-ACG06_17910	peptidase	ACG06_17910	CP011857.1:3852073-3852805	37°C	RT	OK	17.2925	3.6208	-2.25577	-2.23312	0.00565	0.0161647	yes
CP011857.1	ACG06_14010	protein_involved_in_meta-pathway_of_phenol_degradation	CDS	2958633	2959553	.	gene-ACG06_14010	protein_involved_in_meta-pathway_of_phenol_degradation	ACG06_14010	CP011857.1:2958632-2959553	37°C	RT	NOTEST	2.92158	0.614526	-2.2492	0	1	1	no
CP011857.1	ACG06_26585	pilus_assembly_protein	CDS	5687094	5687471	.	gene-ACG06_26585	pilus_assembly_protein	ACG06_26585	CP011857.1:5687093-5687471	37°C	RT	OK	34.8664	7.40011	-2.23622	-1.88119	0.02735	0.0575436	no
CP011857.1	ACG06_05710	isochorismatase	CDS	1191057	1191686	.	gene-ACG06_05710	isochorismatase	ACG06_05710	CP011857.1:1191056-1191686	37°C	RT	OK	37.3127	7.92063	-2.23598	-3.16302	0.00035	0.00152075	yes
CP011857.1	ACG06_14560	taurine_dioxygenase	CDS	3111580	3112467	.	gene-ACG06_14560	taurine_dioxygenase	ACG06_14560	CP011857.1:3111579-3112467	37°C	RT	NOTEST	0.952484	0.202854	-2.23125	0	1	1	no
CP011857.1	ACG06_24710	membrane_protein	CDS	5306167	5307225	.	gene-ACG06_24710	membrane_protein	ACG06_24710	CP011857.1:5306166-5307225	37°C	RT	OK	10.5994	2.25806	-2.23082	-2.48855	0.0203	0.045192	yes
CP011857.1	ACG06_10535	enoyl-CoA_hydratase	CDS	2216836	2217630	.	gene-ACG06_10535	enoyl-CoA_hydratase	ACG06_10535	CP011857.1:2216835-2217630	37°C	RT	NOTEST	1.08903	0.232067	-2.23042	0	1	1	no
CP011857.1	ACG06_21825	anthranilate_synthase_subunit_II	CDS	4681885	4682487	.	gene-ACG06_21825	anthranilate_synthase_subunit_II	ACG06_21825	CP011857.1:4680933-4684057	37°C	RT	OK	11.9923	2.56178	-2.22689	-1.3235	0.03675	0.0729733	no
CP011857.1	ACG06_18475	alpha/beta_hydrolase	CDS	3962411	3963271	.	gene-ACG06_18475	alpha/beta_hydrolase	ACG06_18475	CP011857.1:3962410-3964080	37°C	RT	OK	9.29622	1.99274	-2.22189	-1.5072	0.1055	0.167038	no
CP011857.1	ACG06_23215	porin	CDS	4984325	4985608	.	gene-ACG06_23215	porin	ACG06_23215	CP011857.1:4984324-4985608	37°C	RT	NOTEST	3.13686	0.672828	-2.22101	0	1	1	no
CP011857.1	ACG06_07810	hypothetical_protein	CDS	1639652	1640050	.	gene-ACG06_07810	hypothetical_protein	ACG06_07810	CP011857.1:1639651-1640050	37°C	RT	OK	16.7114	3.59507	-2.21674	-1.19999	0.02325	0.0502077	no
CP011857.1	ACG06_27645	membrane_protein	CDS	5923633	5924523	.	gene-ACG06_27645	membrane_protein	ACG06_27645	CP011857.1:5923632-5924523	37°C	RT	OK	10.1179	2.1828	-2.21266	-1.68584	0.01695	0.039062	yes
CP011857.1	ACG06_16770	LacI_family_transcriptional_regulator	CDS	3594853	3595866	.	gene-ACG06_16770	LacI_family_transcriptional_regulator	ACG06_16770	CP011857.1:3594852-3595866	37°C	RT	OK	13.8345	2.98664	-2.21167	-2.48562	0.00035	0.00152075	yes
CP011857.1	ACG06_13800	ferrioxamine_B_receptor	CDS	2877033	2879495	.	gene-ACG06_13800	ferrioxamine_B_receptor	ACG06_13800	CP011857.1:2877032-2879495	37°C	RT	NOTEST	3.6248	0.783796	-2.20935	0	1	1	no
CP011857.1	ACG06_15500	hypothetical_protein	CDS	3312968	3313444	.	gene-ACG06_15500	hypothetical_protein	ACG06_15500	CP011857.1:3312967-3313444	37°C	RT	NOTEST	2.11065	0.457192	-2.20681	0	1	1	no
CP011857.1	ACG06_14455	AraC_family_transcriptional_regulator	CDS	3088474	3089379	.	gene-ACG06_14455	AraC_family_transcriptional_regulator	ACG06_14455	CP011857.1:3088473-3089379	37°C	RT	NOTEST	6.55681	1.42421	-2.20283	0	1	1	no
CP011857.1	ACG06_24525	lipoprotein	CDS	5270248	5270625	.	gene-ACG06_24525	lipoprotein	ACG06_24525	CP011857.1:5270247-5270625	37°C	RT	OK	21.3559	4.63954	-2.20258	-1.4504	0.1103	0.172514	no
CP011857.1	ACG06_23340	hypothetical_protein	CDS	5007384	5008427	.	gene-ACG06_23340	hypothetical_protein	ACG06_23340	CP011857.1:5007383-5008427	37°C	RT	OK	12.2832	2.67213	-2.20062	-2.46699	0.00655	0.0181346	yes
CP011857.1	ACG06_24360	pilus_assembly_protein	CDS	5235081	5235545	.	gene-ACG06_24360	pilus_assembly_protein	ACG06_24360	CP011857.1:5235080-5235545	37°C	RT	NOTEST	2.17185	0.474556	-2.19428	0	1	1	no
CP011857.1	ACG06_22085	thioredoxin	CDS	4728403	4728636	.	gene-ACG06_22085	thioredoxin	ACG06_22085	CP011857.1:4728402-4728636	37°C	RT	NOTEST	7.62088	1.66734	-2.19241	0	1	1	no
CP011857.1	ACG06_13120	Cd(II)/Pb(II)-responsive_transcriptional_regulator	CDS	2723992	2724390	.	gene-ACG06_13120	Cd(II)/Pb(II)-responsive_transcriptional_regulator	ACG06_13120	CP011857.1:2723991-2724390	37°C	RT	OK	332.935	73.0319	-2.18864	-7.31937	5e-05	0.000255099	yes
CP011857.1	ACG06_06400	hypothetical_protein	CDS	1344420	1345037	.	gene-ACG06_06400	hypothetical_protein	ACG06_06400	CP011857.1:1344419-1345037	37°C	RT	OK	13.4935	2.96232	-2.18746	-1.62219	0.014	0.0333739	yes
CP011857.1	ACG06_11720	hypothetical_protein	CDS	2436194	2437180	.	gene-ACG06_11720	hypothetical_protein	ACG06_11720	CP011857.1:2436193-2437764	37°C	RT	NOTEST	4.45952	0.980819	-2.18483	0	1	1	no
CP011857.1	ACG06_15820	ANT76721.1	CDS	3377050	3379572	.	gene-ACG06_15820	ATP-dependent_DNA_ligase	ligD	CP011857.1:3377049-3379572	37°C	RT	NOTEST	1.18842	0.261491	-2.18421	0	1	1	no
CP011857.1	ACG06_19085	hypothetical_protein	CDS	4088544	4089011	.	gene-ACG06_19085	hypothetical_protein	ACG06_19085	CP011857.1:4088543-4089011	37°C	RT	OK	62.7993	13.8214	-2.18385	-3.59264	5e-05	0.000255099	yes
CP011857.1	ACG06_17930	glutamine_amidotransferase	CDS	3856402	3857100	.	gene-ACG06_17930	glutamine_amidotransferase	ACG06_17930	CP011857.1:3856401-3857100	37°C	RT	OK	36.686	8.07659	-2.18341	-3.36419	5e-05	0.000255099	yes
CP011857.1	ACG06_27885	ANT79013.1	CDS	5971827	5973227	.	gene-ACG06_27885	dihydrolipoamide_dehydrogenase	ACG06_27885	CP011857.1:5971826-5973227	37°C	RT	OK	8.54526	1.88305	-2.18205	-2.22089	0.00845	0.0222981	yes
CP011857.1	ACG06_16700	hypothetical_protein	CDS	3583380	3583646	.	gene-ACG06_16700	hypothetical_protein	ACG06_16700	CP011857.1:3583379-3583646	37°C	RT	OK	17.5491	3.87822	-2.17793	-1.24441	0.25515	0.325673	no
CP011857.1	ACG06_13245	alkane_1-monooxygenase	CDS	2749823	2750971	.	gene-ACG06_13245	alkane_1-monooxygenase	ACG06_13245	CP011857.1:2749822-2750971	37°C	RT	OK	7.71893	1.70741	-2.17659	-1.83601	0.014	0.0333739	yes
CP011857.1	ACG06_21990	histidine_triad_(HIT)_protein	CDS	4712600	4713028	.	gene-ACG06_21990	histidine_triad_(HIT)_protein	ACG06_21990	CP011857.1:4712599-4713028	37°C	RT	OK	50.722	11.2284	-2.17545	-2.76935	0.0001	0.000482195	yes
CP011857.1	ACG06_11635	transcriptional_activator_protein_PfeR	CDS	2416197	2416913	.	gene-ACG06_11635	transcriptional_activator_protein_PfeR	ACG06_11635	CP011857.1:2414856-2416913	37°C	RT	OK	40.1115	8.88085	-2.17525	-3.31623	5e-05	0.000255099	yes
CP011857.1	ACG06_22400	host_specificity_protein	CDS	4792647	4793474	.	gene-ACG06_22400	host_specificity_protein	ACG06_22400	CP011857.1:4792646-4793474	37°C	RT	NOTEST	3.74963	0.830773	-2.17422	0	1	1	no
CP011857.1	ACG06_16835	aldehyde_oxidase	CDS	3613356	3615563	.	gene-ACG06_16835	aldehyde_oxidase	ACG06_16835	CP011857.1:3613355-3617058	37°C	RT	NOTEST	1.96892	0.436753	-2.17251	0	1	1	no
CP011857.1	ACG06_15300	phytanoyl-CoA_dioxygenase	CDS	3263146	3264012	.	gene-ACG06_15300	phytanoyl-CoA_dioxygenase	ACG06_15300	CP011857.1:3263145-3264012	37°C	RT	NOTEST	2.31464	0.515234	-2.16749	0	1	1	no
CP011857.1	ACG06_15795	hypothetical_protein	CDS	3374877	3375065	.	gene-ACG06_15795	hypothetical_protein	ACG06_15795	CP011857.1:3374876-3375065	37°C	RT	OK	12.9919	2.89228	-2.16733	-0.90118	0.1602	0.226557	no
CP011857.1	ACG06_07990	phosphonate_metabolism_PhnG	CDS	1673549	1674007	.	gene-ACG06_07990	phosphonate_metabolism_PhnG	ACG06_07990	CP011857.1:1673548-1677429	37°C	RT	NOTEST	2.17123	0.48374	-2.16621	0	1	1	no
CP011857.1	ACG06_29060	poly(3-hydroxyalkanoate)_granule-associated_protein_PhaF	CDS	6254332	6255273	.	gene-ACG06_29060	poly(3-hydroxyalkanoate)_granule-associated_protein_PhaF	ACG06_29060	CP011857.1:6254331-6255273	37°C	RT	OK	296.348	66.0271	-2.16616	-12.968	5e-05	0.000255099	yes
CP011857.1	ACG06_29885	ANT79945.1	CDS	6435087	6437963	.	gene-ACG06_29885	glycine_dehydrogenase	ACG06_29885	CP011857.1:6435086-6437963	37°C	RT	OK	13.9725	3.11402	-2.16574	-4.92364	5e-05	0.000255099	yes
CP011857.1	ACG06_20260	hypothetical_protein	CDS	4346712	4347956	.	gene-ACG06_20260	hypothetical_protein	ACG06_20260	CP011857.1:4346711-4347956	37°C	RT	NOTEST	1.90459	0.425449	-2.16242	0	1	1	no
CP011857.1	ACG06_21025	Pyocin-S1	CDS	4519023	4520879	.	gene-ACG06_21025	Pyocin-S1	ACG06_21025	CP011857.1:4519022-4520879	37°C	RT	OK	9.84929	2.20053	-2.16217	-3.03209	5e-05	0.000255099	yes
CP011857.1	ACG06_14595	hypothetical_protein	CDS	3120956	3121975	.	gene-ACG06_14595	hypothetical_protein	ACG06_14595	CP011857.1:3119870-3121975	37°C	RT	NOTEST	0.766309	0.172103	-2.15465	0	1	1	no
CP011857.1	ACG06_24370	LuxR_family_transcriptional_regulator	CDS	5236254	5237081	.	gene-ACG06_24370	LuxR_family_transcriptional_regulator	ACG06_24370	CP011857.1:5236253-5237081	37°C	RT	OK	10.4657	2.35063	-2.15455	-1.80728	0.033	0.0669668	no
CP011857.1	ACG06_10320	N-ethylmaleimide_reductase	CDS	2172691	2173800	.	gene-ACG06_10320	N-ethylmaleimide_reductase	ACG06_10320	CP011857.1:2172690-2173800	37°C	RT	NOTEST	2.96903	0.667082	-2.15405	0	1	1	no
CP011857.1	ACG06_08260	cytochrome_P450	CDS	1726550	1727806	.	gene-ACG06_08260	cytochrome_P450	ACG06_08260	CP011857.1:1726127-1728713	37°C	RT	OK	13.0085	2.92832	-2.15132	-2.43695	0.00245	0.0081561	yes
CP011857.1	ACG06_19705	GlcG_protein	CDS	4228487	4228918	.	gene-ACG06_19705	GlcG_protein	ACG06_19705	CP011857.1:4228486-4228918	37°C	RT	OK	9.15059	2.06058	-2.15081	-1.52788	0.2535	0.324487	no
CP011857.1	ACG06_03320	ATPase	CDS	702614	704095	.	gene-ACG06_03320	ATPase	ACG06_03320	CP011857.1:702613-704095	37°C	RT	OK	15.3707	3.46148	-2.15072	-3.202	5e-05	0.000255099	yes
CP011857.1	ACG06_05770	protein_QbdB	CDS	1203044	1203940	.	gene-ACG06_05770	protein_QbdB	ACG06_05770	CP011857.1:1203043-1203940	37°C	RT	NOTEST	1.42793	0.321812	-2.14963	0	1	1	no
CP011857.1	ACG06_27875	arylamine_N-acetyltransferase	CDS	5970403	5971242	.	gene-ACG06_27875	arylamine_N-acetyltransferase	ACG06_27875	CP011857.1:5970402-5971242	37°C	RT	OK	10.0706	2.26964	-2.14962	-1.82229	0.03125	0.0641382	no
CP011857.1	ACG06_12125	hypothetical_protein	CDS	2520564	2522306	.	gene-ACG06_12125	hypothetical_protein	ACG06_12125	CP011857.1:2520563-2522306	37°C	RT	OK	6.65942	1.50141	-2.14908	-2.2438	0.00915	0.0236769	yes
CP011857.1	ACG06_03780	methyltransferase	CDS	795591	796595	.	gene-ACG06_03780	methyltransferase	ACG06_03780	CP011857.1:795590-796595	37°C	RT	NOTEST	4.35877	0.983053	-2.14858	0	1	1	no
CP011857.1	ACG06_29600	multidrug_RND_transporter	CDS	6372584	6374062	.	gene-ACG06_29600	multidrug_RND_transporter	ACG06_29600	CP011857.1:6372583-6374062	37°C	RT	NOTEST	3.36962	0.761162	-2.14631	0	1	1	no
CP011857.1	ACG06_11480	alpha/beta_hydrolase	CDS	2382125	2382955	.	gene-ACG06_11480	alpha/beta_hydrolase	ACG06_11480	CP011857.1:2382124-2382955	37°C	RT	OK	8.17878	1.84765	-2.1462	-1.60228	0.0046	0.0136936	yes
CP011857.1	ACG06_24575	glutamine_amidotransferase	CDS	5280868	5281449	.	gene-ACG06_24575	glutamine_amidotransferase	ACG06_24575	CP011857.1:5280867-5281449	37°C	RT	OK	14.5778	3.29851	-2.14389	-1.63754	0.01915	0.0431654	yes
CP011857.1	ACG06_19200	molybdenum_cofactor_sulfurylase	CDS	4115785	4116624	.	gene-ACG06_19200	molybdenum_cofactor_sulfurylase	ACG06_19200	CP011857.1:4115784-4116624	37°C	RT	OK	8.28813	1.87678	-2.14279	-1.98059	0.08795	0.143737	no
CP011857.1	ACG06_07230	ANT75100.1	CDS	1507265	1508710	.	gene-ACG06_07230	mannose-1-phosphate_guanyltransferase	cpsB	CP011857.1:1507264-1508710	37°C	RT	NOTEST	4.52915	1.02627	-2.14183	0	1	1	no
CP011857.1	ACG06_14465	acyl-CoA_dehydrogenase	CDS	3090094	3091161	.	gene-ACG06_14465	acyl-CoA_dehydrogenase	ACG06_14465	CP011857.1:3090093-3093920	37°C	RT	NOTEST	2.35731	0.534555	-2.14073	0	1	1	no
CP011857.1	ACG06_17145	glycoprotein	CDS	3683788	3692190	.	gene-ACG06_17145	glycoprotein	ACG06_17145	CP011857.1:3679172-3692190	37°C	RT	NOTEST	4.50505	1.02178	-2.14046	0	1	1	no
CP011857.1	ACG06_24570	arylsulfate_sulfotransferase	CDS	5280539	5280847	.	gene-ACG06_24570	arylsulfate_sulfotransferase	ACG06_24570	CP011857.1:5280538-5280847	37°C	RT	OK	10.7492	2.43911	-2.1398	-1.05011	0.28505	0.356758	no
CP011857.1	ACG06_27295	metallopeptidase	CDS	5849008	5849901	.	gene-ACG06_27295	metallopeptidase	ACG06_27295	CP011857.1:5849007-5849901	37°C	RT	OK	28.739	6.52149	-2.13973	-3.44329	5e-05	0.000255099	yes
CP011857.1	ACG06_25625	cobyrinic_acid_a%2Cc-diamide_synthase	CDS	5504457	5505323	.	gene-ACG06_25625	cobyrinic_acid_a%2Cc-diamide_synthase	ACG06_25625	CP011857.1:5504456-5505323	37°C	RT	NOTEST	1.83624	0.417577	-2.13664	0	1	1	no
CP011857.1	ACG06_03055	hypothetical_protein	CDS	652144	653415	.	gene-ACG06_03055	hypothetical_protein	ACG06_03055	CP011857.1:650593-653415	37°C	RT	OK	31.0268	7.06015	-2.13575	-4.53007	5e-05	0.000255099	yes
CP011857.1	ACG06_16750	peptidase_C39	CDS	3590961	3591641	.	gene-ACG06_16750	peptidase_C39	ACG06_16750	CP011857.1:3590960-3591641	37°C	RT	NOTEST	3.33403	0.759677	-2.13381	0	1	1	no
CP011857.1	ACG06_18075	molecular_chaperone	CDS	3879942	3880313	.	gene-ACG06_18075	molecular_chaperone	ACG06_18075	CP011857.1:3879579-3881425	37°C	RT	OK	33.7356	7.68699	-2.13378	-1.45918	0.0145	0.0343612	yes
CP011857.1	ACG06_01285	ANT73972.1	CDS	284552	285736	.	gene-ACG06_01285	4-hydroxybenzoate_3-monooxygenase	ACG06_01285	CP011857.1:284551-285736	37°C	RT	NOTEST	1.37224	0.31305	-2.13207	0	1	1	no
CP011857.1	ACG06_21150	NAD-dependent_deacetylase	CDS	4545562	4546314	.	gene-ACG06_21150	NAD-dependent_deacetylase	ACG06_21150	CP011857.1:4545561-4546314	37°C	RT	OK	13.0238	2.97127	-2.132	-1.73517	0.03235	0.065796	no
CP011857.1	ACG06_12060	ANT76023.1	CDS	2507894	2508562	.	gene-ACG06_12060	membrane_protein	ACG06_12060	CP011857.1:2507893-2508562	37°C	RT	OK	88.0291	20.0908	-2.13145	-4.97895	5e-05	0.000255099	yes
CP011857.1	ACG06_19525	ANT77428.1	CDS	4190581	4191408	.	gene-ACG06_19525	phosphonoacetaldehyde_hydrolase	ACG06_19525	CP011857.1:4190580-4191408	37°C	RT	NOTEST	4.72441	1.07949	-2.12978	0	1	1	no
CP011857.1	ACG06_23020	ANT78097.1	CDS	4939713	4941197	.	gene-ACG06_23020	2-methylcitrate_dehydratase	prpD	CP011857.1:4939712-4941963	37°C	RT	OK	9.98924	2.28595	-2.12758	-2.58977	0.00265	0.00861489	yes
CP011857.1	ACG06_11910	ANT75993.1	CDS	2477013	2478608	.	gene-ACG06_11910	isocitrate_lyase	ACG06_11910	CP011857.1:2477012-2478608	37°C	RT	OK	41.3072	9.45936	-2.12658	-6.20827	5e-05	0.000255099	yes
CP011857.1	ACG06_24450	deacetylase	CDS	5256426	5257187	.	gene-ACG06_24450	deacetylase	ACG06_24450	CP011857.1:5255317-5258372	37°C	RT	OK	12.135	2.79228	-2.11965	-1.56323	0.0196	0.0438232	yes
CP011857.1	ACG06_26450	SPFH_domain_/_Band_7_family_protein	CDS	5651619	5652764	.	gene-ACG06_26450	SPFH_domain_/_Band_7_family_protein	ACG06_26450	CP011857.1:5651618-5652764	37°C	RT	OK	13.3118	3.06366	-2.11937	-2.95762	0.00155	0.00550602	yes
CP011857.1	ACG06_07225	ANT75099.1	CDS	1505729	1506877	.	gene-ACG06_07225	UDP-4-amino-4-deoxy-L-arabinose-oxoglutarate_aminotransferase	ACG06_07225	CP011857.1:1498052-1506877	37°C	RT	OK	61.9447	14.2597	-2.11904	-4.12924	5e-05	0.000255099	yes
CP011857.1	ACG06_05400	ADP-ribosyltransferase	CDS	1127998	1129359	.	gene-ACG06_05400	ADP-ribosyltransferase	ACG06_05400	CP011857.1:1127997-1129359	37°C	RT	OK	184.276	42.5644	-2.11415	-12.0744	5e-05	0.000255099	yes
CP011857.1	ACG06_29560	oxidoreductase	CDS	6365597	6366334	.	gene-ACG06_29560	oxidoreductase	ACG06_29560	CP011857.1:6365596-6366334	37°C	RT	OK	55.4669	12.8253	-2.11263	-4.58148	5e-05	0.000255099	yes
CP011857.1	ACG06_14035	ANT76390.1	CDS	2963768	2965411	.	gene-ACG06_14035	trehalase	treA	CP011857.1:2963767-2965411	37°C	RT	NOTEST	4.30079	0.99585	-2.1106	0	1	1	no
CP011857.1	ACG06_02790	Cro/Cl_family_transcriptional_regulator	CDS	602648	603202	.	gene-ACG06_02790	Cro/Cl_family_transcriptional_regulator	ACG06_02790	CP011857.1:602647-603202	37°C	RT	OK	26.4832	6.14258	-2.10816	-2.1464	0.0107	0.0268394	yes
CP011857.1	ACG06_17030	desaturase	CDS	3660161	3660928	.	gene-ACG06_17030	desaturase	ACG06_17030	CP011857.1:3660160-3660928	37°C	RT	NOTEST	5.27332	1.22381	-2.10733	0	1	1	no
CP011857.1	ACG06_07865	peptidase	CDS	1650412	1651767	.	gene-ACG06_07865	peptidase	ACG06_07865	CP011857.1:1647296-1652047	37°C	RT	NOTEST	3.1494	0.732176	-2.10482	0	1	1	no
CP011857.1	ACG06_16065	aromatic-ring-hydroxylating_dioxygenase	CDS	3430426	3430935	.	gene-ACG06_16065	aromatic-ring-hydroxylating_dioxygenase	ACG06_16065	CP011857.1:3430425-3430935	37°C	RT	NOTEST	2.06369	0.479894	-2.10444	0	1	1	no
CP011857.1	ACG06_16045	membrane_protein	CDS	3425285	3427936	.	gene-ACG06_16045	membrane_protein	ACG06_16045	CP011857.1:3425284-3427936	37°C	RT	NOTEST	3.82753	0.895862	-2.09506	0	1	1	no
CP011857.1	ACG06_29735	hypothetical_protein	CDS	6403377	6403592	.	gene-ACG06_29735	hypothetical_protein	ACG06_29735	CP011857.1:6403376-6403592	37°C	RT	OK	27.3161	6.39765	-2.09414	-1.38928	0.25055	0.321882	no
CP011857.1	ACG06_16490	ANT76848.1	CDS	3535269	3536450	.	gene-ACG06_16490	acetyl-CoA_acetyltransferase	ACG06_16490	CP011857.1:3535268-3536450	37°C	RT	OK	14.6825	3.44448	-2.09174	-2.64319	0.00075	0.00295246	yes
CP011857.1	ACG06_16960	ligand-gated_channel	CDS	3644482	3646893	.	gene-ACG06_16960	ligand-gated_channel	ACG06_16960	CP011857.1:3644481-3646893	37°C	RT	NOTEST	2.71678	0.637861	-2.09058	0	1	1	no
CP011857.1	ACG06_09635	membrane_protein	CDS	2025839	2026786	.	gene-ACG06_09635	membrane_protein	ACG06_09635	CP011857.1:2025838-2026786	37°C	RT	NOTEST	3.43583	0.808367	-2.08758	0	1	1	no
CP011857.1	ACG06_05320	amino_acid_ABC_transporter_substrate-binding_protein	CDS	1114538	1115563	.	gene-ACG06_05320	amino_acid_ABC_transporter_substrate-binding_protein	ACG06_05320	CP011857.1:1114537-1115563	37°C	RT	OK	23.0076	5.44397	-2.07938	-3.12426	5e-05	0.000255099	yes
CP011857.1	ACG06_15995	short-chain_dehydrogenase	CDS	3414836	3415615	.	gene-ACG06_15995	short-chain_dehydrogenase	ACG06_15995	CP011857.1:3414835-3417994	37°C	RT	NOTEST	4.90693	1.1615	-2.07884	0	1	1	no
CP011857.1	ACG06_31500	cell_wall_assembly_protein	CDS	6787575	6787976	.	gene-ACG06_31500	cell_wall_assembly_protein	ACG06_31500	CP011857.1:6787574-6787976	37°C	RT	OK	45.6409	10.8201	-2.07661	-2.32946	0.00345	0.0107966	yes
CP011857.1	ACG06_18020	ExsE	CDS	3872096	3872341	.	gene-ACG06_18020	ExsE	ACG06_18020	CP011857.1:3872095-3872341	37°C	RT	OK	175.181	41.5339	-2.07649	-2.90906	0.0001	0.000482195	yes
CP011857.1	ACG06_14270	type_VI_secretion_system_protein_ImpG	CDS	3043126	3044919	.	gene-ACG06_14270	type_VI_secretion_system_protein_ImpG	ACG06_14270	CP011857.1:3042145-3045328	37°C	RT	NOTEST	3.82795	0.907627	-2.0764	0	1	1	no
CP011857.1	ACG06_07060	ANT75069.1	CDS	1470207	1471046	.	gene-ACG06_07060	glycerol_uptake_facilitator_GlpF	ACG06_07060	CP011857.1:1470206-1471046	37°C	RT	OK	6.79625	1.61219	-2.07572	-1.4548	0.10785	0.169714	no
CP011857.1	ACG06_12130	cell_division_protein_FtsK	CDS	2522310	2523077	.	gene-ACG06_12130	cell_division_protein_FtsK	ACG06_12130	CP011857.1:2522309-2523077	37°C	RT	NOTEST	3.93659	0.935553	-2.07306	0	1	1	no
CP011857.1	ACG06_18025	glycosyl_transferase	CDS	3872350	3872787	.	gene-ACG06_18025	glycosyl_transferase	ACG06_18025	CP011857.1:3872349-3872787	37°C	RT	OK	149.494	35.5659	-2.07152	-5.02429	5e-05	0.000255099	yes
CP011857.1	ACG06_22465	aromatic_amino_acid_aminotransferase	CDS	4806910	4808109	.	gene-ACG06_22465	aromatic_amino_acid_aminotransferase	ACG06_22465	CP011857.1:4806556-4808109	37°C	RT	OK	40.3207	9.59806	-2.07071	-4.6133	5e-05	0.000255099	yes
CP011857.1	ACG06_28295	branched-chain_amino_acid_ABC_transporter_permease	CDS	6060791	6062068	.	gene-ACG06_28295	branched-chain_amino_acid_ABC_transporter_permease	ACG06_28295	CP011857.1:6059208-6062068	37°C	RT	NOTEST	5.72049	1.36374	-2.06856	0	1	1	no
CP011857.1	ACG06_31400	glutamine_synthetase	CDS	6766634	6767965	.	gene-ACG06_31400	glutamine_synthetase	ACG06_31400	CP011857.1:6765983-6768701	37°C	RT	OK	10.02	2.38954	-2.06807	-2.25501	0.00605	0.0170918	yes
CP011857.1	ACG06_23025	AraC_family_transcriptional_regulator	CDS	4941175	4941963	.	gene-ACG06_23025	AraC_family_transcriptional_regulator	ACG06_23025	CP011857.1:4939712-4941963	37°C	RT	OK	8.58681	2.05004	-2.06647	-1.24163	0.0863	0.141554	no
CP011857.1	ACG06_18005	ExsD	CDS	3869612	3870442	.	gene-ACG06_18005	ExsD	ACG06_18005	CP011857.1:3869611-3870442	37°C	RT	OK	126.357	30.1761	-2.06603	-7.29101	5e-05	0.000255099	yes
CP011857.1	ACG06_18225	serine/threonine_protein_kinase	CDS	3904308	3905297	.	gene-ACG06_18225	serine/threonine_protein_kinase	ACG06_18225	CP011857.1:3904307-3909549	37°C	RT	NOTEST	5.57672	1.33215	-2.06567	0	1	1	no
CP011857.1	ACG06_30605	transcriptional_regulator	CDS	6590877	6591632	.	gene-ACG06_30605	transcriptional_regulator	ACG06_30605	CP011857.1:6590876-6591632	37°C	RT	OK	7.32846	1.75211	-2.06442	-1.30063	0.0937	0.151349	no
CP011857.1	ACG06_15330	FAD-dependent_oxidoreductase	CDS	3271888	3273255	.	gene-ACG06_15330	FAD-dependent_oxidoreductase	ACG06_15330	CP011857.1:3271887-3273255	37°C	RT	NOTEST	2.64207	0.633082	-2.06121	0	1	1	no
CP011857.1	ACG06_19470	TonB-dependent_receptor	CDS	4177521	4179719	.	gene-ACG06_19470	TonB-dependent_receptor	ACG06_19470	CP011857.1:4177520-4179719	37°C	RT	NOTEST	2.59436	0.621942	-2.06053	0	1	1	no
CP011857.1	ACG06_17230	3'-kinase	CDS	3709842	3710669	.	gene-ACG06_17230	3'-kinase	ACG06_17230	CP011857.1:3709841-3710669	37°C	RT	NOTEST	2.76038	0.662355	-2.05919	0	1	1	no
CP011857.1	ACG06_14880	ArsR_family_transcriptional_regulator	CDS	3188126	3188587	.	gene-ACG06_14880	ArsR_family_transcriptional_regulator	ACG06_14880	CP011857.1:3188125-3188587	37°C	RT	NOTEST	4.43386	1.06448	-2.05841	0	1	1	no
CP011857.1	ACG06_23085	AraC_family_transcriptional_regulator	CDS	4959387	4960139	.	gene-ACG06_23085	AraC_family_transcriptional_regulator	ACG06_23085	CP011857.1:4959386-4960139	37°C	RT	OK	32.6138	7.83265	-2.05791	-3.1614	5e-05	0.000255099	yes
CP011857.1	ACG06_30765	membrane_protein	CDS	6628310	6629377	.	gene-ACG06_30765	membrane_protein	ACG06_30765	CP011857.1:6628309-6630316	37°C	RT	OK	6.47967	1.55629	-2.05781	-1.68252	0.2605	0.331094	no
CP011857.1	ACG06_17770	LuxR_family_transcriptional_regulator	CDS	3824403	3827126	.	gene-ACG06_17770	LuxR_family_transcriptional_regulator	ACG06_17770	CP011857.1:3824402-3827126	37°C	RT	OK	19.0248	4.5783	-2.055	-5.25343	5e-05	0.000255099	yes
CP011857.1	ACG06_10995	thioesterase	CDS	2303055	2303459	.	gene-ACG06_10995	thioesterase	ACG06_10995	CP011857.1:2303054-2303459	37°C	RT	OK	7.52486	1.81302	-2.05327	-1.08086	0.23755	0.312577	no
CP011857.1	ACG06_20830	carnitine_dehydratase	CDS	4474088	4475269	.	gene-ACG06_20830	carnitine_dehydratase	ACG06_20830	CP011857.1:4474087-4475269	37°C	RT	NOTEST	5.2836	1.27319	-2.05308	0	1	1	no
CP011857.1	ACG06_00170	hypothetical_protein	CDS	36189	36791	.	gene-ACG06_00170	hypothetical_protein	ACG06_00170	CP011857.1:33938-36791	37°C	RT	NOTEST	3.78192	0.911606	-2.05264	0	1	1	no
CP011857.1	ACG06_05385	glycine_cleavage_system_regulatory_protein	CDS	1125224	1126120	.	gene-ACG06_05385	glycine_cleavage_system_regulatory_protein	ACG06_05385	CP011857.1:1124691-1126120	37°C	RT	OK	14.6777	3.5386	-2.05238	-1.94145	0.0158	0.0367646	yes
CP011857.1	ACG06_13300	integral_membrane_protein	CDS	2761926	2762438	.	gene-ACG06_13300	integral_membrane_protein	ACG06_13300	CP011857.1:2761925-2762438	37°C	RT	OK	88.4376	21.3604	-2.04972	-4.58515	5e-05	0.000255099	yes
CP011857.1	ACG06_10570	hypothetical_protein	CDS	2225171	2225338	.	gene-ACG06_10570	hypothetical_protein	ACG06_10570	CP011857.1:2225170-2225338	37°C	RT	OK	125.715	30.3723	-2.04933	-1.29561	0.1102	0.172433	no
CP011857.1	ACG06_01470	membrane_protein	CDS	321280	322032	.	gene-ACG06_01470	membrane_protein	ACG06_01470	CP011857.1:321279-322032	37°C	RT	NOTEST	1.2929	0.312429	-2.04902	0	1	1	no
CP011857.1	ACG06_15360	amino_acid_permease	CDS	3279417	3280748	.	gene-ACG06_15360	amino_acid_permease	ACG06_15360	CP011857.1:3279416-3280748	37°C	RT	NOTEST	1.70079	0.411226	-2.0482	0	1	1	no
CP011857.1	ACG06_07610	acetyl-CoA_acetyltransferase	CDS	1602290	1603474	.	gene-ACG06_07610	acetyl-CoA_acetyltransferase	ACG06_07610	CP011857.1:1602289-1603474	37°C	RT	OK	9.57477	2.31513	-2.04815	-2.19691	0.01	0.0254379	yes
CP011857.1	ACG06_09760	membrane_protein	CDS	2057012	2057341	.	gene-ACG06_09760	membrane_protein	ACG06_09760	CP011857.1:2057011-2057341	37°C	RT	OK	56.1673	13.6057	-2.04552	-2.24976	0.0026	0.00859982	yes
CP011857.1	ACG06_11610	pyridine_nucleotide-disulfide_oxidoreductase	CDS	2408885	2410090	.	gene-ACG06_11610	pyridine_nucleotide-disulfide_oxidoreductase	ACG06_11610	CP011857.1:2408884-2410090	37°C	RT	NOTEST	5.7815	1.40057	-2.04543	0	1	1	no
CP011857.1	ACG06_11565	membrane_protein	CDS	2399886	2401193	.	gene-ACG06_11565	membrane_protein	ACG06_11565	CP011857.1:2399885-2401193	37°C	RT	NOTEST	2.99194	0.727634	-2.0398	0	1	1	no
CP011857.1	ACG06_19465	hypothetical_protein	CDS	4177060	4177392	.	gene-ACG06_19465	hypothetical_protein	ACG06_19465	CP011857.1:4177059-4177392	37°C	RT	OK	36.3316	8.83689	-2.03962	-1.70827	0.03455	0.0695246	no
CP011857.1	ACG06_13530	AraC_family_transcriptional_regulator	CDS	2822053	2823009	.	gene-ACG06_13530	AraC_family_transcriptional_regulator	ACG06_13530	CP011857.1:2822052-2823009	37°C	RT	NOTEST	1.88771	0.459444	-2.03868	0	1	1	no
CP011857.1	ACG06_17240	ANT76992.1	CDS	3712055	3713497	.	gene-ACG06_17240	cbb3-type_cytochrome_c_oxidase_subunit_I	ACG06_17240	CP011857.1:3712054-3713497	37°C	RT	NOTEST	2.02709	0.494022	-2.03676	0	1	1	no
CP011857.1	ACG06_26575	carbon_starvation_protein_A	CDS	5683981	5686047	.	gene-ACG06_26575	carbon_starvation_protein_A	ACG06_26575	CP011857.1:5683980-5686047	37°C	RT	OK	72.2814	17.6217	-2.03627	-9.0024	5e-05	0.000255099	yes
CP011857.1	ACG06_26660	aldehyde_oxidase	CDS	5699632	5702463	.	gene-ACG06_26660	aldehyde_oxidase	ACG06_26660	CP011857.1:5699099-5702463	37°C	RT	OK	6.76006	1.64827	-2.03608	-3.07828	0.0005	0.00207968	yes
CP011857.1	ACG06_27015	hypothetical_protein	CDS	5789303	5789554	.	gene-ACG06_27015	hypothetical_protein	ACG06_27015	CP011857.1:5789302-5789554	37°C	RT	OK	12.1443	2.96644	-2.03347	-0.960299	0.2426	0.317251	no
CP011857.1	ACG06_12815	transcriptional_regulator	CDS	2670555	2670980	.	gene-ACG06_12815	transcriptional_regulator	ACG06_12815	CP011857.1:2670554-2670980	37°C	RT	NOTEST	5.07266	1.24003	-2.03236	0	1	1	no
CP011857.1	ACG06_06550	peptidase_S14	CDS	1363413	1365494	.	gene-ACG06_06550	peptidase_S14	ACG06_06550	CP011857.1:1359092-1365494	37°C	RT	OK	11.703	2.86592	-2.02981	-3.06944	5e-05	0.000255099	yes
CP011857.1	ACG06_04135	butanediol_dehydrogenase	CDS	859684	860742	.	gene-ACG06_04135	butanediol_dehydrogenase	ACG06_04135	CP011857.1:859683-861998	37°C	RT	NOTEST	1.71077	0.419297	-2.0286	0	1	1	no
CP011857.1	ACG06_14445	transcriptional_regulator	CDS	3085849	3086760	.	gene-ACG06_14445	transcriptional_regulator	ACG06_14445	CP011857.1:3085848-3086760	37°C	RT	NOTEST	1.5992	0.392942	-2.02496	0	1	1	no
CP011857.1	ACG06_23855	phage_tail_protein	CDS	5112478	5112939	.	gene-ACG06_23855	phage_tail_protein	ACG06_23855	CP011857.1:5112477-5112939	37°C	RT	NOTEST	3.91382	0.963506	-2.02221	0	1	1	no
CP011857.1	ACG06_30710	ANT79546.1	CDS	6614333	6616018	.	gene-ACG06_30710	choline_dehydrogenase	ACG06_30710	CP011857.1:6614332-6616018	37°C	RT	OK	12.8324	3.16201	-2.02088	-3.33897	5e-05	0.000255099	yes
CP011857.1	ACG06_31530	NADH:ubiquinone_oxidoreductase	CDS	6795380	6795748	.	gene-ACG06_31530	NADH:ubiquinone_oxidoreductase	ACG06_31530	CP011857.1:6795379-6795748	37°C	RT	OK	55.0603	13.5889	-2.01858	-2.28091	0.00345	0.0107966	yes
CP011857.1	ACG06_22700	hypothetical_protein	CDS	4861136	4861978	.	gene-ACG06_22700	hypothetical_protein	ACG06_22700	CP011857.1:4861135-4861978	37°C	RT	OK	14.6089	3.61102	-2.01637	-2.26029	0.00345	0.0107966	yes
CP011857.1	ACG06_17215	molybdenum_ABC_transporter_ATP-binding_protein	CDS	3706926	3708011	.	gene-ACG06_17215	molybdenum_ABC_transporter_ATP-binding_protein	ACG06_17215	CP011857.1:3706925-3708011	37°C	RT	OK	11.519	2.84913	-2.01542	-2.44093	0.0085	0.0223808	yes
CP011857.1	ACG06_13920	protease	CDS	2928158	2929195	.	gene-ACG06_13920	protease	ACG06_13920	CP011857.1:2928157-2930232	37°C	RT	OK	8.98789	2.22728	-2.0127	-1.17997	0.02355	0.0508251	no
CP011857.1	ACG06_28860	acyl-CoA_dehydrogenase	CDS	6199165	6200967	.	gene-ACG06_28860	acyl-CoA_dehydrogenase	ACG06_28860	CP011857.1:6199164-6200967	37°C	RT	OK	13.0416	3.2407	-2.00874	-3.49474	5e-05	0.000255099	yes
CP011857.1	ACG06_19785	glycerol_kinase	CDS	4247275	4248690	.	gene-ACG06_19785	glycerol_kinase	ACG06_19785	CP011857.1:4247274-4248690	37°C	RT	NOTEST	3.91331	0.973313	-2.00741	0	1	1	no
CP011857.1	ACG06_06220	pilin_assembly_protein	CDS	1310000	1310344	.	gene-ACG06_06220	pilin_assembly_protein	ACG06_06220	CP011857.1:1309999-1310344	37°C	RT	OK	21.5141	5.35234	-2.00704	-1.25578	0.1049	0.166307	no
CP011857.1	ACG06_15315	arylsulfatase	CDS	3267481	3269127	.	gene-ACG06_15315	arylsulfatase	ACG06_15315	CP011857.1:3267480-3269127	37°C	RT	NOTEST	1.94096	0.483157	-2.00621	0	1	1	no
CP011857.1	ACG06_23220	tricarboxylic_transport_membrane_protein	CDS	4985644	4986621	.	gene-ACG06_23220	tricarboxylic_transport_membrane_protein	ACG06_23220	CP011857.1:4985643-4986621	37°C	RT	OK	7.73499	1.93047	-2.00245	-1.56016	0.0302	0.0621602	no
CP011857.1	ACG06_15450	L-rhamnose_1-epimerase	CDS	3301092	3302267	.	gene-ACG06_15450	L-rhamnose_1-epimerase	ACG06_15450	CP011857.1:3301091-3302267	37°C	RT	NOTEST	1.44029	0.359608	-2.00186	0	1	1	no
CP011857.1	ACG06_16250	AraC_family_transcriptional_regulator	CDS	3482551	3483483	.	gene-ACG06_16250	AraC_family_transcriptional_regulator	ACG06_16250	CP011857.1:3482550-3483483	37°C	RT	NOTEST	3.89654	0.973575	-2.00083	0	1	1	no
CP011857.1	ACG06_20065	acyl-homoserine-lactone_synthase	CDS	4302120	4302731	.	gene-ACG06_20065	acyl-homoserine-lactone_synthase	ACG06_20065	CP011857.1:4302119-4302731	37°C	RT	OK	6.65546	1.66324	-2.00054	-1.11957	0.0599	0.10592	no
CP011857.1	ACG06_31110	sugar_ABC_transporter_ATP-binding_protein	CDS	6706564	6707829	.	gene-ACG06_31110	sugar_ABC_transporter_ATP-binding_protein	ACG06_31110	CP011857.1:6704073-6710065	37°C	RT	OK	15.8768	3.97755	-1.99697	-2.55507	0.00065	0.00261598	yes
CP011857.1	ACG06_16545	pyrroloquinoline_quinone_biosynthesis_protein_PqqE	CDS	3547570	3548715	.	gene-ACG06_16545	pyrroloquinoline_quinone_biosynthesis_protein_PqqE	ACG06_16545	CP011857.1:3547569-3549714	37°C	RT	NOTEST	4.28041	1.07409	-1.99463	0	1	1	no
CP011857.1	ACG06_14420	sugar_ABC_transporter_permease	CDS	3078437	3079369	.	gene-ACG06_14420	sugar_ABC_transporter_permease	ACG06_14420	CP011857.1:3078436-3079369	37°C	RT	NOTEST	4.31179	1.08378	-1.99221	0	1	1	no
CP011857.1	ACG06_19310	dehydrogenase	CDS	4144482	4144907	.	gene-ACG06_19310	dehydrogenase	ACG06_19310	CP011857.1:4144481-4144907	37°C	RT	NOTEST	5.89336	1.48154	-1.99199	0	1	1	no
CP011857.1	ACG06_14175	ANT76417.1	CDS	3021992	3022471	.	gene-ACG06_14175	RNA_polymerase_sigma_factor	ACG06_14175	CP011857.1:3021991-3022471	37°C	RT	OK	22.9628	5.77573	-1.99122	-2.06788	0.03305	0.0670305	no
CP011857.1	ACG06_07145	LysR_family_transcriptional_regulator	CDS	1485931	1486851	.	gene-ACG06_07145	LysR_family_transcriptional_regulator	ACG06_07145	CP011857.1:1485930-1486851	37°C	RT	NOTEST	5.0247	1.26505	-1.98985	0	1	1	no
CP011857.1	ACG06_10745	MarR_family_transcriptional_regulator	CDS	2257274	2257729	.	gene-ACG06_10745	MarR_family_transcriptional_regulator	ACG06_10745	CP011857.1:2257273-2257729	37°C	RT	NOTEST	4.26488	1.07525	-1.98783	0	1	1	no
CP011857.1	ACG06_05390	S-transferase	CDS	1126244	1126855	.	gene-ACG06_05390	S-transferase	ACG06_05390	CP011857.1:1126243-1126855	37°C	RT	OK	14.9811	3.78091	-1.98633	-1.67157	0.04095	0.0796447	no
CP011857.1	ACG06_07940	glyoxalase	CDS	1666446	1666850	.	gene-ACG06_07940	glyoxalase	ACG06_07940	CP011857.1:1666445-1666850	37°C	RT	NOTEST	4.89256	1.23632	-1.98454	0	1	1	no
CP011857.1	ACG06_24335	chromate_transporter	CDS	5227114	5228319	.	gene-ACG06_24335	chromate_transporter	ACG06_24335	CP011857.1:5227113-5229932	37°C	RT	NOTEST	2.97668	0.752246	-1.98443	0	1	1	no
CP011857.1	ACG06_23665	receptor_protein-tyrosine_kinase	CDS	5075203	5075961	.	gene-ACG06_23665	receptor_protein-tyrosine_kinase	ACG06_23665	CP011857.1:5075202-5075961	37°C	RT	NOTEST	3.67103	0.928346	-1.98345	0	1	1	no
CP011857.1	ACG06_07055	ANT75068.1	CDS	1468650	1470167	.	gene-ACG06_07055	glycerol_kinase	glpK	CP011857.1:1468649-1470167	37°C	RT	OK	14.0011	3.54183	-1.98297	-3.1607	5e-05	0.000255099	yes
CP011857.1	ACG06_31405	N-formylglutamate_amidohydrolase	CDS	6767949	6768701	.	gene-ACG06_31405	N-formylglutamate_amidohydrolase	ACG06_31405	CP011857.1:6765983-6768701	37°C	RT	OK	7.82964	1.98107	-1.98267	-1.377	0.14695	0.21232	no
CP011857.1	ACG06_00655	hemolysin	CDS	147068	147478	.	gene-ACG06_00655	hemolysin	ACG06_00655	CP011857.1:147067-147478	37°C	RT	OK	22.8976	5.80367	-1.98016	-1.64532	0.04405	0.0842635	no
CP011857.1	ACG06_17220	methyltransferase	CDS	3708033	3708860	.	gene-ACG06_17220	methyltransferase	ACG06_17220	CP011857.1:3708032-3708860	37°C	RT	OK	17.669	4.48827	-1.97699	-2.31312	0.00365	0.0112659	yes
CP011857.1	ACG06_27080	hypothetical_protein	CDS	5801950	5802486	.	gene-ACG06_27080	hypothetical_protein	ACG06_27080	CP011857.1:5801949-5802486	37°C	RT	NOTEST	2.90629	0.738992	-1.97555	0	1	1	no
CP011857.1	ACG06_29875	membrane_protein_implicated_in_regulation_of_membrane_protease_activity	CDS	6434139	6434591	.	gene-ACG06_29875	membrane_protein_implicated_in_regulation_of_membrane_protease_activity	ACG06_29875	CP011857.1:6434138-6434591	37°C	RT	OK	13.2937	3.38167	-1.97493	-1.40566	0.11575	0.178557	no
CP011857.1	ACG06_05295	FAD-dependent_oxidoreductase	CDS	1107616	1108743	.	gene-ACG06_05295	FAD-dependent_oxidoreductase	ACG06_05295	CP011857.1:1107615-1108743	37°C	RT	OK	7.30237	1.86286	-1.97084	-1.76938	0.0443	0.0844725	no
CP011857.1	ACG06_19460	hypothetical_protein	CDS	4176488	4177000	.	gene-ACG06_19460	hypothetical_protein	ACG06_19460	CP011857.1:4176487-4177000	37°C	RT	OK	28.506	7.28368	-1.96853	-2.35335	0.0046	0.0136936	yes
CP011857.1	ACG06_22420	acyl-CoA_dehydrogenase	CDS	4796529	4797689	.	gene-ACG06_22420	acyl-CoA_dehydrogenase	ACG06_22420	CP011857.1:4796528-4797689	37°C	RT	NOTEST	3.51864	0.900002	-1.96702	0	1	1	no
CP011857.1	ACG06_03955	Mu-like_prophage_major_head_subunit_gpT	CDS	819110	820006	.	gene-ACG06_03955	Mu-like_prophage_major_head_subunit_gpT	ACG06_03955	CP011857.1:819109-820006	37°C	RT	NOTEST	5.55542	1.42133	-1.96666	0	1	1	no
CP011857.1	ACG06_12465	polyketide_synthase	CDS	2585240	2590459	.	gene-ACG06_12465	polyketide_synthase	ACG06_12465	CP011857.1:2585239-2590459	37°C	RT	NOTEST	2.44844	0.627621	-1.9639	0	1	1	no
CP011857.1	ACG06_13550	ANT76299.1	CDS	2826050	2826811	.	gene-ACG06_13550	1%2C6-dihydroxycyclohexa-2%2C4-diene-1-carboxylate_dehydrogenase	benD	CP011857.1:2826049-2826811	37°C	RT	NOTEST	1.12794	0.289289	-1.96311	0	1	1	no
CP011857.1	ACG06_04160	MFS_transporter	CDS	864408	864920	.	gene-ACG06_04160	MFS_transporter	ACG06_04160	CP011857.1:864407-864920	37°C	RT	OK	12.3165	3.16238	-1.9615	-1.3803	0.14775	0.213219	no
CP011857.1	ACG06_21820	transcriptional_regulator	CDS	4680934	4681932	.	gene-ACG06_21820	transcriptional_regulator	ACG06_21820	CP011857.1:4680933-4684057	37°C	RT	OK	11.4085	2.93203	-1.96013	-1.49048	0.00925	0.0238159	yes
CP011857.1	ACG06_15280	AMP-binding_protein	CDS	3257489	3259435	.	gene-ACG06_15280	AMP-binding_protein	ACG06_15280	CP011857.1:3256532-3259435	37°C	RT	NOTEST	5.62527	1.44589	-1.95996	0	1	1	no
CP011857.1	ACG06_04490	GNAT_family_acetyltransferase	CDS	931791	932252	.	gene-ACG06_04490	GNAT_family_acetyltransferase	ACG06_04490	CP011857.1:931790-932252	37°C	RT	OK	15.3824	3.95666	-1.95893	-1.44083	0.1424	0.207483	no
CP011857.1	ACG06_17270	transcriptional_regulator	CDS	3717884	3718888	.	gene-ACG06_17270	transcriptional_regulator	ACG06_17270	CP011857.1:3717883-3718888	37°C	RT	NOTEST	3.32761	0.857096	-1.95696	0	1	1	no
CP011857.1	ACG06_05130	AraC_family_transcriptional_regulator	CDS	1071642	1072523	.	gene-ACG06_05130	AraC_family_transcriptional_regulator	ACG06_05130	CP011857.1:1071641-1072523	37°C	RT	OK	12.2623	3.16171	-1.95546	-2.04397	0.0142	0.0337168	yes
CP011857.1	ACG06_11630	histidine_kinase	CDS	2414857	2416197	.	gene-ACG06_11630	histidine_kinase	ACG06_11630	CP011857.1:2414856-2416913	37°C	RT	OK	9.81692	2.53926	-1.95086	-2.12608	0.0036	0.0111979	yes
CP011857.1	ACG06_23045	glycosyl_transferase_family_51	CDS	4945221	4948346	.	gene-ACG06_23045	glycosyl_transferase_family_51	ACG06_23045	CP011857.1:4945220-4948346	37°C	RT	OK	8.10608	2.09713	-1.95059	-3.73157	5e-05	0.000255099	yes
CP011857.1	ACG06_11120	hypothetical_protein	CDS	2327318	2327716	.	gene-ACG06_11120	hypothetical_protein	ACG06_11120	CP011857.1:2327317-2328678	37°C	RT	OK	40.0267	10.3736	-1.94804	-2.12811	0.0071	0.0193451	yes
CP011857.1	ACG06_22330	arginine_N-succinyltransferase	CDS	4777680	4778702	.	gene-ACG06_22330	arginine_N-succinyltransferase	ACG06_22330	CP011857.1:4777679-4778702	37°C	RT	OK	63.6468	16.5124	-1.94654	-5.51304	5e-05	0.000255099	yes
CP011857.1	ACG06_24620	hypothetical_protein	CDS	5290535	5291125	.	gene-ACG06_24620	hypothetical_protein	ACG06_24620	CP011857.1:5290534-5291125	37°C	RT	OK	20.7146	5.37472	-1.94639	-2.03791	0.0147	0.0347437	yes
CP011857.1	ACG06_12850	membrane_protein	CDS	2677103	2678623	.	gene-ACG06_12850	membrane_protein	ACG06_12850	CP011857.1:2677102-2678623	37°C	RT	OK	8.40333	2.181	-1.94597	-2.24997	0.00485	0.014261	yes
CP011857.1	ACG06_19005	thiamine_biosynthesis_protein_ThiF	CDS	4072717	4073874	.	gene-ACG06_19005	thiamine_biosynthesis_protein_ThiF	ACG06_19005	CP011857.1:4072716-4073874	37°C	RT	OK	67.175	17.4392	-1.94559	-6.08826	5e-05	0.000255099	yes
CP011857.1	ACG06_04220	LuxR_family_transcriptional_regulator	CDS	880601	881245	.	gene-ACG06_04220	LuxR_family_transcriptional_regulator	ACG06_04220	CP011857.1:880600-881245	37°C	RT	NOTEST	1.38891	0.361016	-1.94381	0	1	1	no
CP011857.1	ACG06_15470	thioesterase	CDS	3306239	3307198	.	gene-ACG06_15470	thioesterase	ACG06_15470	CP011857.1:3305228-3308516	37°C	RT	NOTEST	2.84243	0.739358	-1.94278	0	1	1	no
CP011857.1	ACG06_18245	type_VI_secretion_protein	CDS	3910437	3911768	.	gene-ACG06_18245	type_VI_secretion_protein	ACG06_18245	CP011857.1:3910436-3912271	37°C	RT	NOTEST	4.19046	1.09041	-1.94224	0	1	1	no
CP011857.1	ACG06_27695	lipoprotein	CDS	5933459	5934022	.	gene-ACG06_27695	lipoprotein	ACG06_27695	CP011857.1:5933458-5934022	37°C	RT	OK	33.6313	8.76155	-1.94055	-2.77263	0.0009	0.00344872	yes
CP011857.1	ACG06_16480	3-hydroxybutyrate_dehydrogenase	CDS	3532672	3533442	.	gene-ACG06_16480	3-hydroxybutyrate_dehydrogenase	ACG06_16480	CP011857.1:3532671-3533442	37°C	RT	NOTEST	3.85396	1.00534	-1.93866	0	1	1	no
CP011857.1	ACG06_11745	ANT75960.1	CDS	2439519	2441072	.	gene-ACG06_11745	transcriptional_regulator	ACG06_11745	CP011857.1:2439518-2441072	37°C	RT	OK	7.54515	1.97153	-1.93623	-2.22391	0.0012	0.00443323	yes
CP011857.1	ACG06_28365	mechanosensitive_ion_channel_protein_MscS	CDS	6075108	6075959	.	gene-ACG06_28365	mechanosensitive_ion_channel_protein_MscS	ACG06_28365	CP011857.1:6075107-6075959	37°C	RT	OK	12.9236	3.38632	-1.93222	-1.9677	0.0133	0.0320875	yes
CP011857.1	ACG06_05165	membrane_protein	CDS	1079749	1080657	.	gene-ACG06_05165	membrane_protein	ACG06_05165	CP011857.1:1079748-1080657	37°C	RT	NOTEST	5.18025	1.35785	-1.93169	0	1	1	no
CP011857.1	ACG06_05330	ketosteroid_isomerase	CDS	1116462	1116944	.	gene-ACG06_05330	ketosteroid_isomerase	ACG06_05330	CP011857.1:1116461-1116944	37°C	RT	OK	15.9791	4.18978	-1.93124	-1.43025	0.0208	0.0460489	yes
CP011857.1	ACG06_26490	protein_activator	CDS	5660891	5661379	.	gene-ACG06_26490	protein_activator	ACG06_26490	CP011857.1:5660890-5661379	37°C	RT	NOTEST	4.09975	1.07516	-1.93098	0	1	1	no
CP011857.1	ACG06_07855	peptidase	CDS	1647297	1649087	.	gene-ACG06_07855	peptidase	ACG06_07855	CP011857.1:1647296-1652047	37°C	RT	NOTEST	3.7902	0.99537	-1.92897	0	1	1	no
CP011857.1	ACG06_09845	carbohydrate_kinase	CDS	2073324	2074883	.	gene-ACG06_09845	carbohydrate_kinase	ACG06_09845	CP011857.1:2073323-2074883	37°C	RT	NOTEST	3.3471	0.879388	-1.92834	0	1	1	no
CP011857.1	ACG06_15645	peptidase_M42	CDS	3337400	3338476	.	gene-ACG06_15645	peptidase_M42	ACG06_15645	CP011857.1:3337399-3338476	37°C	RT	NOTEST	3.55248	0.933565	-1.928	0	1	1	no
CP011857.1	ACG06_22605	phospholipase_C	CDS	4839830	4840453	.	gene-ACG06_22605	phospholipase_C	ACG06_22605	CP011857.1:4839829-4840453	37°C	RT	NOTEST	2.60058	0.684034	-1.9267	0	1	1	no
CP011857.1	ACG06_18840	hypothetical_protein	CDS	4038847	4039608	.	gene-ACG06_18840	hypothetical_protein	ACG06_18840	CP011857.1:4038846-4039608	37°C	RT	NOTEST	2.78633	0.733695	-1.92511	0	1	1	no
CP011857.1	ACG06_12515	RND_transporter	CDS	2601403	2602899	.	gene-ACG06_12515	RND_transporter	ACG06_12515	CP011857.1:2601402-2602899	37°C	RT	OK	28.297	7.45706	-1.92397	-4.65295	5e-05	0.000255099	yes
CP011857.1	ACG06_01455	Crp/Fnr_family_transcriptional_regulator	CDS	319033	319719	.	gene-ACG06_01455	Crp/Fnr_family_transcriptional_regulator	ACG06_01455	CP011857.1:319032-319719	37°C	RT	OK	7.06177	1.86264	-1.92268	-1.2018	0.0982	0.157628	no
CP011857.1	ACG06_12360	glycoside_hydrolase_family_19	CDS	2558333	2558962	.	gene-ACG06_12360	glycoside_hydrolase_family_19	ACG06_12360	CP011857.1:2558332-2559587	37°C	RT	NOTEST	1.34659	0.355303	-1.92219	0	1	1	no
CP011857.1	ACG06_17150	magnesium_transporter_CorA	CDS	3692690	3693712	.	gene-ACG06_17150	magnesium_transporter_CorA	ACG06_17150	CP011857.1:3692689-3693712	37°C	RT	OK	14.8458	3.92023	-1.92105	-2.55519	0.0046	0.0136936	yes
CP011857.1	ACG06_01525	LysR_family_transcriptional_regulator	CDS	333535	334485	.	gene-ACG06_01525	LysR_family_transcriptional_regulator	ACG06_01525	CP011857.1:333534-334485	37°C	RT	NOTEST	4.56859	1.20667	-1.92072	0	1	1	no
CP011857.1	ACG06_14070	zinc_ABC_transporter_permease	CDS	2971170	2972075	.	gene-ACG06_14070	zinc_ABC_transporter_permease	ACG06_14070	CP011857.1:2970255-2973777	37°C	RT	OK	13.2559	3.50209	-1.92035	-1.39083	0.0705	0.120637	no
CP011857.1	ACG06_25955	hypothetical_protein	CDS	5558665	5559420	.	gene-ACG06_25955	hypothetical_protein	ACG06_25955	CP011857.1:5558664-5560483	37°C	RT	NOTEST	1.45367	0.384545	-1.91847	0	1	1	no
CP011857.1	ACG06_30875	hypothetical_protein	CDS	6650493	6650726	.	gene-ACG06_30875	hypothetical_protein	ACG06_30875	CP011857.1:6650492-6650726	37°C	RT	OK	15.7423	4.16669	-1.91767	-1.06339	0.3884	0.461417	no
CP011857.1	ACG06_22595	flagellar_biosynthesis_anti-sigma_factor_FlgM	CDS	4835266	4837278	.	gene-ACG06_22595	flagellar_biosynthesis_anti-sigma_factor_FlgM	ACG06_22595	CP011857.1:4835265-4837278	37°C	RT	NOTEST	1.99082	0.527105	-1.9172	0	1	1	no
CP011857.1	ACG06_25425	peptide_transporter	CDS	5458977	5459888	.	gene-ACG06_25425	peptide_transporter	ACG06_25425	CP011857.1:5458976-5459888	37°C	RT	OK	8.944	2.3703	-1.91585	-1.55556	0.0342	0.0688973	no
CP011857.1	ACG06_03945	bacteriophage_protein	CDS	817576	818685	.	gene-ACG06_03945	bacteriophage_protein	ACG06_03945	CP011857.1:817575-818685	37°C	RT	NOTEST	4.29672	1.1394	-1.91496	0	1	1	no
CP011857.1	ACG06_22815	hypothetical_protein	CDS	4893817	4894194	.	gene-ACG06_22815	hypothetical_protein	ACG06_22815	CP011857.1:4893816-4897571	37°C	RT	OK	13.2573	3.51744	-1.91418	-0.990611	0.15595	0.221853	no
CP011857.1	ACG06_16795	carboxylate--amine_ligase	CDS	3601088	3602611	.	gene-ACG06_16795	carboxylate--amine_ligase	ACG06_16795	CP011857.1:3601087-3602611	37°C	RT	OK	10.8507	2.87921	-1.91404	-2.66257	0.00035	0.00152075	yes
CP011857.1	ACG06_01115	phosphoribosyl-dephospho-CoA_transferase	CDS	246932	247564	.	gene-ACG06_01115	phosphoribosyl-dephospho-CoA_transferase	ACG06_01115	CP011857.1:246931-248493	37°C	RT	NOTEST	4.8587	1.28994	-1.91327	0	1	1	no
CP011857.1	ACG06_08810	hypothetical_protein	CDS	1851497	1851763	.	gene-ACG06_08810	hypothetical_protein	ACG06_08810	CP011857.1:1851496-1851763	37°C	RT	OK	59.9825	15.963	-1.90981	-1.74974	0.0424	0.0818022	no
CP011857.1	ACG06_07780	LuxR_family_transcriptional_regulator	CDS	1631715	1634198	.	gene-ACG06_07780	LuxR_family_transcriptional_regulator	ACG06_07780	CP011857.1:1631714-1634198	37°C	RT	NOTEST	5.07188	1.35382	-1.90549	0	1	1	no
CP011857.1	ACG06_16085	kynurenine_formamidase	CDS	3434967	3435608	.	gene-ACG06_16085	kynurenine_formamidase	ACG06_16085	CP011857.1:3434966-3435608	37°C	RT	NOTEST	1.36882	0.366108	-1.9026	0	1	1	no
CP011857.1	ACG06_08315	membrane_protein	CDS	1745374	1745829	.	gene-ACG06_08315	membrane_protein	ACG06_08315	CP011857.1:1745373-1745829	37°C	RT	NOTEST	2.19249	0.587761	-1.89927	0	1	1	no
CP011857.1	ACG06_30750	AraC_family_transcriptional_regulator	CDS	6625642	6626745	.	gene-ACG06_30750	AraC_family_transcriptional_regulator	ACG06_30750	CP011857.1:6625641-6626745	37°C	RT	OK	31.1719	8.3641	-1.89796	-4.01326	5e-05	0.000255099	yes
CP011857.1	ACG06_24415	pilus_assembly_protein_CpaB	CDS	5245365	5246276	.	gene-ACG06_24415	pilus_assembly_protein_CpaB	ACG06_24415	CP011857.1:5245364-5246276	37°C	RT	NOTEST	4.72886	1.26892	-1.89789	0	1	1	no
CP011857.1	ACG06_23975	prevent-host-death_protein	CDS	5134664	5134915	.	gene-ACG06_23975	prevent-host-death_protein	ACG06_23975	CP011857.1:5134663-5134915	37°C	RT	OK	54.643	14.6992	-1.8943	-1.48402	0.0351	0.070239	no
CP011857.1	ACG06_27380	ANT78917.1	CDS	5868447	5870384	.	gene-ACG06_27380	acetyl-CoA_synthetase	ACG06_27380	CP011857.1:5868446-5870384	37°C	RT	OK	25.3018	6.80816	-1.8939	-5.02051	5e-05	0.000255099	yes
CP011857.1	ACG06_14170	peptide_ABC_transporter_substrate-binding_protein	CDS	3020836	3021831	.	gene-ACG06_14170	peptide_ABC_transporter_substrate-binding_protein	ACG06_14170	CP011857.1:3020835-3021831	37°C	RT	OK	13.8156	3.72015	-1.89286	-2.37289	0.00145	0.00516607	yes
CP011857.1	ACG06_27930	membrane_protein	CDS	5981488	5982642	.	gene-ACG06_27930	membrane_protein	ACG06_27930	CP011857.1:5981487-5982642	37°C	RT	OK	14.814	3.98922	-1.89278	-2.5684	0.00145	0.00516607	yes
CP011857.1	ACG06_14230	transcriptional_regulator	CDS	3034764	3035405	.	gene-ACG06_14230	transcriptional_regulator	ACG06_14230	CP011857.1:3034763-3035405	37°C	RT	NOTEST	4.23841	1.14165	-1.8924	0	1	1	no
CP011857.1	ACG06_07735	alpha/beta_hydrolase	CDS	1622255	1623151	.	gene-ACG06_07735	alpha/beta_hydrolase	ACG06_07735	CP011857.1:1621478-1623151	37°C	RT	OK	6.97836	1.88016	-1.89203	-1.12274	0.12535	0.189631	no
CP011857.1	ACG06_02475	glutathione_S-transferase	CDS	542271	543020	.	gene-ACG06_02475	glutathione_S-transferase	ACG06_02475	CP011857.1:542270-543020	37°C	RT	OK	14.5924	3.93855	-1.88948	-1.82366	0.0162	0.037574	yes
CP011857.1	ACG06_19885	hypothetical_protein	CDS	4264662	4265078	.	gene-ACG06_19885	hypothetical_protein	ACG06_19885	CP011857.1:4264661-4265078	37°C	RT	NOTEST	2.60411	0.702905	-1.88939	0	1	1	no
CP011857.1	ACG06_07315	dehydrogenase	CDS	1532121	1534229	.	gene-ACG06_07315	dehydrogenase	ACG06_07315	CP011857.1:1532120-1534229	37°C	RT	OK	9.82658	2.65437	-1.88832	-2.98033	5e-05	0.000255099	yes
CP011857.1	ACG06_22510	TenA_family_transcriptional_regulator	CDS	4815642	4816424	.	gene-ACG06_22510	TenA_family_transcriptional_regulator	ACG06_22510	CP011857.1:4815641-4816424	37°C	RT	OK	38.7089	10.4685	-1.88661	-3.80418	5e-05	0.000255099	yes
CP011857.1	ACG06_11750	dihydropteridine_reductase	CDS	2441227	2442408	.	gene-ACG06_11750	dihydropteridine_reductase	ACG06_11750	CP011857.1:2441226-2442408	37°C	RT	NOTEST	2.77658	0.751816	-1.88486	0	1	1	no
CP011857.1	ACG06_07045	ANT75066.1	CDS	1465872	1467410	.	gene-ACG06_07045	glycerol-3-phosphate_dehydrogenase	glpD	CP011857.1:1465871-1467410	37°C	RT	OK	9.8713	2.67618	-1.88307	-2.49902	0.00185	0.00640125	yes
CP011857.1	ACG06_02585	allophanate_hydrolase	CDS	562458	563336	.	gene-ACG06_02585	allophanate_hydrolase	ACG06_02585	CP011857.1:562457-564303	37°C	RT	NOTEST	5.86858	1.59283	-1.88142	0	1	1	no
CP011857.1	ACG06_27085	hypothetical_protein	CDS	5802517	5803536	.	gene-ACG06_27085	hypothetical_protein	ACG06_27085	CP011857.1:5802516-5803536	37°C	RT	NOTEST	1.42061	0.385634	-1.8812	0	1	1	no
CP011857.1	ACG06_22315	topoisomerase_II	CDS	4774524	4774814	.	gene-ACG06_22315	topoisomerase_II	ACG06_22315	CP011857.1:4774523-4774814	37°C	RT	OK	102.833	27.9164	-1.88112	-2.67851	0.0004	0.00170106	yes
CP011857.1	ACG06_09570	histidine_kinase	CDS	2008357	2009652	.	gene-ACG06_09570	histidine_kinase	ACG06_09570	CP011857.1:2008356-2010320	37°C	RT	NOTEST	4.82716	1.31047	-1.88109	0	1	1	no
CP011857.1	ACG06_02715	cytochrome_C_oxidase	CDS	589153	589731	.	gene-ACG06_02715	cytochrome_C_oxidase	ACG06_02715	CP011857.1:588386-589731	37°C	RT	NOTEST	3.08635	0.839355	-1.87855	0	1	1	no
CP011857.1	ACG06_23265	ANT78144.1	CDS	4995261	4996079	.	gene-ACG06_23265	enoyl-CoA_hydratase	ACG06_23265	CP011857.1:4995260-4996079	37°C	RT	OK	7.83863	2.13322	-1.87757	-1.38764	0.02225	0.048543	yes
CP011857.1	ACG06_18040	Low_calcium_response_locus_protein_H	CDS	3874965	3875471	.	gene-ACG06_18040	Low_calcium_response_locus_protein_H	ACG06_18040	CP011857.1:3873811-3875471	37°C	RT	OK	137.944	37.5427	-1.87748	-2.32321	0.00145	0.00516607	yes
CP011857.1	ACG06_25405	ANT78545.1	CDS	5452962	5454563	.	gene-ACG06_25405	peptide_ABC_transporter_substrate-binding_protein	ACG06_25405	CP011857.1:5452961-5454563	37°C	RT	OK	7.40655	2.02198	-1.87304	-2.36405	0.0016	0.00566686	yes
CP011857.1	ACG06_05290	hypothetical_protein	CDS	1106921	1107553	.	gene-ACG06_05290	hypothetical_protein	ACG06_05290	CP011857.1:1106920-1107553	37°C	RT	OK	9.10436	2.48924	-1.87085	-1.40819	0.13685	0.202087	no
CP011857.1	ACG06_23755	Zeta_toxin	CDS	5097096	5097821	.	gene-ACG06_23755	Zeta_toxin	ACG06_23755	CP011857.1:5097095-5097821	37°C	RT	OK	178.627	48.9388	-1.8679	-7.58529	5e-05	0.000255099	yes
CP011857.1	ACG06_12665	histidine_kinase	CDS	2638977	2640413	.	gene-ACG06_12665	histidine_kinase	ACG06_12665	CP011857.1:2638312-2640413	37°C	RT	OK	15.1192	4.15208	-1.86447	-2.77486	0.0008	0.00310517	yes
CP011857.1	ACG06_20750	NADPH-dependent_FMN_reductase	CDS	4460786	4461343	.	gene-ACG06_20750	NADPH-dependent_FMN_reductase	ACG06_20750	CP011857.1:4460785-4461343	37°C	RT	OK	23.8123	6.54041	-1.86426	-2.26383	0.01265	0.0307666	yes
CP011857.1	ACG06_11495	molybdopterin_oxidoreductase	CDS	2384688	2386997	.	gene-ACG06_11495	molybdopterin_oxidoreductase	ACG06_11495	CP011857.1:2384687-2386997	37°C	RT	NOTEST	3.9656	1.09076	-1.86221	0	1	1	no
CP011857.1	ACG06_18565	hypothetical_protein	CDS	3981017	3981922	.	gene-ACG06_18565	hypothetical_protein	ACG06_18565	CP011857.1:3979983-3981922	37°C	RT	OK	7.77194	2.14084	-1.8601	-1.41101	0.1123	0.174883	no
CP011857.1	ACG06_27165	sulfoxide_reductase_heme-binding_subunit_YedZ	CDS	5822721	5823329	.	gene-ACG06_27165	sulfoxide_reductase_heme-binding_subunit_YedZ	ACG06_27165	CP011857.1:5822720-5824342	37°C	RT	OK	14.8122	4.08791	-1.85735	-1.57339	0.02805	0.0585377	no
CP011857.1	ACG06_11005	pilus_assembly_protein	CDS	2304324	2304623	.	gene-ACG06_11005	pilus_assembly_protein	ACG06_11005	CP011857.1:2304323-2304623	37°C	RT	OK	21.0225	5.82472	-1.85167	-0.993307	0.08505	0.140142	no
CP011857.1	ACG06_22000	thioesterase	CDS	4715136	4715543	.	gene-ACG06_22000	thioesterase	ACG06_22000	CP011857.1:4715135-4715543	37°C	RT	OK	6.25217	1.73379	-1.85043	-0.880296	0.3088	0.380013	no
CP011857.1	ACG06_14245	type_IV_secretion_protein_Rhs	CDS	3036647	3038653	.	gene-ACG06_14245	type_IV_secretion_protein_Rhs	ACG06_14245	CP011857.1:3036646-3038841	37°C	RT	NOTEST	3.31726	0.920464	-1.84956	0	1	1	no
CP011857.1	ACG06_13180	transcriptional_regulator	CDS	2736058	2736270	.	gene-ACG06_13180	transcriptional_regulator	ACG06_13180	CP011857.1:2736057-2736270	37°C	RT	NOTEST	10.0669	2.79663	-1.84786	0	1	1	no
CP011857.1	ACG06_13675	membrane_protein	CDS	2852962	2853957	.	gene-ACG06_13675	membrane_protein	ACG06_13675	CP011857.1:2852961-2855121	37°C	RT	OK	29.019	8.07904	-1.84474	-3.51056	5e-05	0.000255099	yes
CP011857.1	ACG06_23635	hypothetical_protein	CDS	5070305	5071498	.	gene-ACG06_23635	hypothetical_protein	ACG06_23635	CP011857.1:5070304-5071498	37°C	RT	NOTEST	1.71432	0.478328	-1.84156	0	1	1	no
CP011857.1	ACG06_16225	cyanate_hydratase	CDS	3477323	3477793	.	gene-ACG06_16225	cyanate_hydratase	ACG06_16225	CP011857.1:3477322-3477793	37°C	RT	OK	7.42637	2.07724	-1.83799	-0.962385	0.04945	0.0907844	no
CP011857.1	ACG06_25580	FAD/FMN-containing_dehydrogenase	CDS	5492860	5493330	.	gene-ACG06_25580	FAD/FMN-containing_dehydrogenase	ACG06_25580	CP011857.1:5492173-5493752	37°C	RT	OK	32.7663	9.16536	-1.83795	-1.92752	0.0206	0.045775	yes
CP011857.1	ACG06_17365	quinone_oxidoreductase	CDS	3736131	3737123	.	gene-ACG06_17365	quinone_oxidoreductase	ACG06_17365	CP011857.1:3735268-3737123	37°C	RT	OK	60.9565	17.1135	-1.83265	-5.00825	5e-05	0.000255099	yes
CP011857.1	ACG06_16175	class_V_aminotransferase	CDS	3463120	3464301	.	gene-ACG06_16175	class_V_aminotransferase	ACG06_16175	CP011857.1:3463119-3464301	37°C	RT	OK	14.7197	4.14162	-1.82948	-2.66037	0.0005	0.00207968	yes
CP011857.1	ACG06_28645	acyl-CoA_dehydrogenase	CDS	6142685	6143845	.	gene-ACG06_28645	acyl-CoA_dehydrogenase	ACG06_28645	CP011857.1:6142684-6143845	37°C	RT	NOTEST	1.12252	0.316449	-1.8267	0	1	1	no
CP011857.1	ACG06_20515	dihydrodipicolinate_synthase	CDS	4404522	4405439	.	gene-ACG06_20515	dihydrodipicolinate_synthase	ACG06_20515	CP011857.1:4404521-4405439	37°C	RT	NOTEST	5.59034	1.57911	-1.82383	0	1	1	no
CP011857.1	ACG06_20110	pili_assembly_chaperone	CDS	4312323	4313645	.	gene-ACG06_20110	pili_assembly_chaperone	ACG06_20110	CP011857.1:4312322-4313645	37°C	RT	OK	21.3728	6.06024	-1.81833	-3.82635	5e-05	0.000255099	yes
CP011857.1	ACG06_05765	MFS_transporter	CDS	1201874	1203031	.	gene-ACG06_05765	MFS_transporter	ACG06_05765	CP011857.1:1201873-1203031	37°C	RT	NOTEST	1.36511	0.387204	-1.81785	0	1	1	no
CP011857.1	ACG06_07575	peptidase_M42	CDS	1592155	1593351	.	gene-ACG06_07575	peptidase_M42	ACG06_07575	CP011857.1:1592154-1595105	37°C	RT	OK	10.9791	3.11594	-1.81702	-1.82353	0.01815	0.0414561	yes
CP011857.1	ACG06_14890	DNA_topoisomerase	CDS	3188953	3189954	.	gene-ACG06_14890	DNA_topoisomerase	ACG06_14890	CP011857.1:3188952-3189954	37°C	RT	NOTEST	6.11771	1.74072	-1.81331	0	1	1	no
CP011857.1	ACG06_16570	aldehyde_dehydrogenase	CDS	3551120	3552640	.	gene-ACG06_16570	aldehyde_dehydrogenase	ACG06_16570	CP011857.1:3551119-3552640	37°C	RT	NOTEST	1.15065	0.327742	-1.81181	0	1	1	no
CP011857.1	ACG06_11345	hypothetical_protein	CDS	2355514	2355801	.	gene-ACG06_11345	hypothetical_protein	ACG06_11345	CP011857.1:2355513-2355801	37°C	RT	OK	39.5311	11.2697	-1.81053	-1.36861	0.03335	0.067449	no
CP011857.1	ACG06_12925	RAQPRD_family_plasmid	CDS	2690765	2691148	.	gene-ACG06_12925	RAQPRD_family_plasmid	ACG06_12925	CP011857.1:2690534-2691148	37°C	RT	NOTEST	5.06638	1.44458	-1.8103	0	1	1	no
CP011857.1	ACG06_31595	fatty_acid_methyltransferase	CDS	6807746	6808930	.	gene-ACG06_31595	fatty_acid_methyltransferase	ACG06_31595	CP011857.1:6807745-6808930	37°C	RT	OK	49.8156	14.2205	-1.80862	-5.22818	5e-05	0.000255099	yes
CP011857.1	ACG06_03825	hypothetical_protein	CDS	800442	800975	.	gene-ACG06_03825	hypothetical_protein	ACG06_03825	CP011857.1:799632-802267	37°C	RT	NOTEST	2.47897	0.70783	-1.80827	0	1	1	no
CP011857.1	ACG06_22240	hypothetical_protein	CDS	4763348	4763887	.	gene-ACG06_22240	hypothetical_protein	ACG06_22240	CP011857.1:4763347-4763887	37°C	RT	NOTEST	2.87255	0.820381	-1.80797	0	1	1	no
CP011857.1	ACG06_24715	LysR_family_transcriptional_regulator	CDS	5307226	5308122	.	gene-ACG06_24715	LysR_family_transcriptional_regulator	ACG06_24715	CP011857.1:5307225-5308122	37°C	RT	OK	8.60136	2.45697	-1.80769	-1.47092	0.04665	0.0870188	no
CP011857.1	ACG06_30590	glycolate_oxidase_iron-sulfur_subunit	CDS	6586858	6588084	.	gene-ACG06_30590	glycolate_oxidase_iron-sulfur_subunit	glcF	CP011857.1:6586857-6588084	37°C	RT	NOTEST	6.18936	1.771	-1.80522	0	1	1	no
CP011857.1	ACG06_10855	methionine_sulfoxide_reductase_B	CDS	2280175	2280573	.	gene-ACG06_10855	methionine_sulfoxide_reductase_B	ACG06_10855	CP011857.1:2280174-2280573	37°C	RT	OK	40.4179	11.5668	-1.805	-2.05083	0.00855	0.0224469	yes
CP011857.1	ACG06_27300	hypothetical_protein	CDS	5849923	5850399	.	gene-ACG06_27300	hypothetical_protein	ACG06_27300	CP011857.1:5849922-5850399	37°C	RT	OK	12.7863	3.66244	-1.80373	-1.43393	0.1402	0.205118	no
CP011857.1	ACG06_01165	dihydrodipicolinate_synthase	CDS	258041	258922	.	gene-ACG06_01165	dihydrodipicolinate_synthase	ACG06_01165	CP011857.1:258040-258922	37°C	RT	NOTEST	2.43803	0.698765	-1.80284	0	1	1	no
CP011857.1	ACG06_16095	amino_acid_permease	CDS	3437018	3438424	.	gene-ACG06_16095	amino_acid_permease	ACG06_16095	CP011857.1:3437017-3438424	37°C	RT	NOTEST	2.48395	0.712903	-1.80086	0	1	1	no
CP011857.1	ACG06_31125	GDP-D-mannose_dehydratase	CDS	6710069	6711040	.	gene-ACG06_31125	GDP-D-mannose_dehydratase	ACG06_31125	CP011857.1:6710068-6711951	37°C	RT	OK	31.1723	8.95176	-1.80002	-3.64286	5e-05	0.000255099	yes
CP011857.1	ACG06_27590	S-adenosylmethionine_decarboxylase	CDS	5914464	5914946	.	gene-ACG06_27590	S-adenosylmethionine_decarboxylase	ACG06_27590	CP011857.1:5914463-5914946	37°C	RT	OK	42.967	12.3535	-1.79831	-2.50046	0.00265	0.00861489	yes
CP011857.1	ACG06_31585	C4-dicarboxylate_ABC_transporter	CDS	6804524	6806548	.	gene-ACG06_31585	C4-dicarboxylate_ABC_transporter	ACG06_31585	CP011857.1:6804128-6806548	37°C	RT	NOTEST	4.90169	1.41556	-1.79191	0	1	1	no
CP011857.1	ACG06_15275	fumarylacetoacetate_hydrolase	CDS	3256533	3257489	.	gene-ACG06_15275	fumarylacetoacetate_hydrolase	ACG06_15275	CP011857.1:3256532-3259435	37°C	RT	OK	6.59148	1.9042	-1.79142	-1.46914	0.0481	0.0891236	no
CP011857.1	ACG06_14405	mannitol_dehydrogenase	CDS	3074943	3076418	.	gene-ACG06_14405	mannitol_dehydrogenase	ACG06_14405	CP011857.1:3074942-3076418	37°C	RT	NOTEST	0.862373	0.24938	-1.78997	0	1	1	no
CP011857.1	ACG06_22810	DNA_recombination_protein_RmuC	CDS	4892053	4893708	.	gene-ACG06_22810	DNA_recombination_protein_RmuC	ACG06_22810	CP011857.1:4892052-4893708	37°C	RT	OK	36.6881	10.61	-1.78988	-5.71742	5e-05	0.000255099	yes
CP011857.1	ACG06_18695	conjugal_transfer_protein_TrbI	CDS	4010110	4011396	.	gene-ACG06_18695	conjugal_transfer_protein_TrbI	ACG06_18695	CP011857.1:4009867-4011396	37°C	RT	NOTEST	2.96352	0.85712	-1.78974	0	1	1	no
CP011857.1	ACG06_08360	diguanylate_phosphodiesterase	CDS	1753908	1756088	.	gene-ACG06_08360	diguanylate_phosphodiesterase	ACG06_08360	CP011857.1:1753907-1756088	37°C	RT	NOTEST	5.88645	1.70423	-1.78828	0	1	1	no
CP011857.1	ACG06_16785	LacI_family_transcriptional_regulator	CDS	3598446	3599405	.	gene-ACG06_16785	LacI_family_transcriptional_regulator	ACG06_16785	CP011857.1:3598445-3599405	37°C	RT	OK	16.2806	4.71519	-1.78777	-2.32552	0.00265	0.00861489	yes
CP011857.1	ACG06_02525	GCN5_family_acetyltransferase	CDS	552728	553171	.	gene-ACG06_02525	GCN5_family_acetyltransferase	ACG06_02525	CP011857.1:552727-553171	37°C	RT	OK	18.7025	5.42162	-1.78643	-1.3394	0.02765	0.0580392	no
CP011857.1	ACG06_29605	hemolysin_D	CDS	6374077	6375261	.	gene-ACG06_29605	hemolysin_D	ACG06_29605	CP011857.1:6374076-6375261	37°C	RT	NOTEST	6.39232	1.8537	-1.78593	0	1	1	no
CP011857.1	ACG06_02940	hypothetical_protein	CDS	628810	629325	.	gene-ACG06_02940	hypothetical_protein	ACG06_02940	CP011857.1:628481-629325	37°C	RT	OK	11.6868	3.39628	-1.78285	-1.18631	0.0839	0.138691	no
CP011857.1	ACG06_14825	paerucumarin_biosynthesis_protein_PvcD	CDS	3174923	3175570	.	gene-ACG06_14825	paerucumarin_biosynthesis_protein_PvcD	ACG06_14825	CP011857.1:3174922-3177065	37°C	RT	NOTEST	1.21183	0.352531	-1.78137	0	1	1	no
CP011857.1	ACG06_00065	hypothetical_protein	CDS	14961	16667	.	gene-ACG06_00065	hypothetical_protein	ACG06_00065	CP011857.1:14960-16667	37°C	RT	NOTEST	5.89453	1.71494	-1.78122	0	1	1	no
CP011857.1	ACG06_23935	hypothetical_protein	CDS	5127659	5128000	.	gene-ACG06_23935	hypothetical_protein	ACG06_23935	CP011857.1:5127658-5128000	37°C	RT	OK	14.0725	4.09511	-1.7809	-0.917051	0.05015	0.0916026	no
CP011857.1	ACG06_09680	hypothetical_protein	CDS	2039860	2040336	.	gene-ACG06_09680	hypothetical_protein	ACG06_09680	CP011857.1:2039859-2040336	37°C	RT	OK	17.7905	5.19811	-1.77505	-1.4699	0.05695	0.101753	no
CP011857.1	ACG06_11220	hypothetical_protein	CDS	2341505	2341714	.	gene-ACG06_11220	hypothetical_protein	ACG06_11220	CP011857.1:2341504-2341714	37°C	RT	NOTEST	9.16646	2.68742	-1.77014	0	1	1	no
CP011857.1	ACG06_05325	phosphatidylcholine_synthase	CDS	1115675	1116391	.	gene-ACG06_05325	phosphatidylcholine_synthase	ACG06_05325	CP011857.1:1115674-1116391	37°C	RT	OK	24.1849	7.09359	-1.76952	-2.33326	0.00305	0.00973082	yes
CP011857.1	ACG06_11500	HxlR_family_transcriptional_regulator	CDS	2387351	2387830	.	gene-ACG06_11500	HxlR_family_transcriptional_regulator	ACG06_11500	CP011857.1:2387350-2387830	37°C	RT	OK	14.4378	4.23811	-1.76836	-1.28564	0.0279	0.0583938	no
CP011857.1	ACG06_23730	sodium:proton_exchanger	CDS	5090643	5092358	.	gene-ACG06_23730	sodium:proton_exchanger	ACG06_23730	CP011857.1:5090642-5092786	37°C	RT	OK	21.1172	6.19965	-1.76816	-3.39429	5e-05	0.000255099	yes
CP011857.1	ACG06_17080	dihydrodipicolinate_synthase	CDS	3669473	3670348	.	gene-ACG06_17080	dihydrodipicolinate_synthase	ACG06_17080	CP011857.1:3669472-3670348	37°C	RT	OK	7.73428	2.27224	-1.76715	-1.3501	0.03765	0.0743505	no
CP011857.1	ACG06_04755	acyl-CoA_dehydrogenase	CDS	986237	987886	.	gene-ACG06_04755	acyl-CoA_dehydrogenase	ACG06_04755	CP011857.1:985592-987886	37°C	RT	OK	14.9597	4.39671	-1.76659	-3.35296	5e-05	0.000255099	yes
CP011857.1	ACG06_20585	hemolysin_D	CDS	4426154	4427305	.	gene-ACG06_20585	hemolysin_D	ACG06_20585	CP011857.1:4424708-4428806	37°C	RT	NOTEST	2.02656	0.596886	-1.76351	0	1	1	no
CP011857.1	ACG06_11485	2%2C4-dienoyl-CoA_reductase	CDS	2383083	2384318	.	gene-ACG06_11485	2%2C4-dienoyl-CoA_reductase	ACG06_11485	CP011857.1:2383082-2384318	37°C	RT	NOTEST	3.36627	0.991716	-1.76315	0	1	1	no
CP011857.1	ACG06_05285	ABC_transporter_substrate-binding_protein	CDS	1106106	1106897	.	gene-ACG06_05285	ABC_transporter_substrate-binding_protein	ACG06_05285	CP011857.1:1106105-1106897	37°C	RT	OK	16.1753	4.7683	-1.76225	-2.07369	0.0088	0.0229526	yes
CP011857.1	ACG06_01920	twin-arginine_translocation_pathway_signal_protein	CDS	418576	419124	.	gene-ACG06_01920	twin-arginine_translocation_pathway_signal_protein	ACG06_01920	CP011857.1:418575-419124	37°C	RT	NOTEST	5.0701	1.49474	-1.76212	0	1	1	no
CP011857.1	ACG06_07410	SAM-dependent_methyltransferase	CDS	1554922	1555995	.	gene-ACG06_07410	SAM-dependent_methyltransferase	ACG06_07410	CP011857.1:1554921-1555995	37°C	RT	NOTEST	5.93647	1.75538	-1.75782	0	1	1	no
CP011857.1	ACG06_14535	beta-lactamase	CDS	3107189	3108364	.	gene-ACG06_14535	beta-lactamase	ACG06_14535	CP011857.1:3107188-3109617	37°C	RT	NOTEST	1.47253	0.435469	-1.75765	0	1	1	no
CP011857.1	ACG06_28310	LysR_family_transcriptional_regulator	CDS	6064972	6065910	.	gene-ACG06_28310	LysR_family_transcriptional_regulator	ACG06_28310	CP011857.1:6064971-6065910	37°C	RT	NOTEST	3.59185	1.06296	-1.75664	0	1	1	no
CP011857.1	ACG06_10490	LuxR_family_transcriptional_regulator	CDS	2206732	2207370	.	gene-ACG06_10490	LuxR_family_transcriptional_regulator	ACG06_10490	CP011857.1:2206731-2207370	37°C	RT	OK	11.932	3.53148	-1.7565	-1.46084	0.0529	0.0955117	no
CP011857.1	ACG06_10500	GntR_family_transcriptional_regulator	CDS	2208046	2209485	.	gene-ACG06_10500	GntR_family_transcriptional_regulator	ACG06_10500	CP011857.1:2208045-2209485	37°C	RT	OK	29.1294	8.63324	-1.7545	-4.51407	5e-05	0.000255099	yes
CP011857.1	ACG06_17125	phosphohydrolase	CDS	3678487	3679065	.	gene-ACG06_17125	phosphohydrolase	ACG06_17125	CP011857.1:3678486-3679065	37°C	RT	NOTEST	5.19718	1.54233	-1.75261	0	1	1	no
CP011857.1	ACG06_09565	RND_transporter	CDS	2005914	2008286	.	gene-ACG06_09565	RND_transporter	ACG06_09565	CP011857.1:2005913-2008286	37°C	RT	OK	9.04798	2.68532	-1.7525	-3.10416	5e-05	0.000255099	yes
CP011857.1	ACG06_25665	ANT78595.1	CDS	5509493	5510836	.	gene-ACG06_25665	DNA_helicase	ACG06_25665	CP011857.1:5506555-5510836	37°C	RT	NOTEST	2.6652	0.791562	-1.75147	0	1	1	no
CP011857.1	ACG06_18100	translocation_protein_in_type_III_secretion	CDS	3884080	3884478	.	gene-ACG06_18100	translocation_protein_in_type_III_secretion	ACG06_18100	CP011857.1:3884079-3886054	37°C	RT	OK	17.4142	5.174	-1.75091	-1.11225	0.15515	0.221064	no
CP011857.1	ACG06_16200	TonB-dependent_receptor	CDS	3469964	3472921	.	gene-ACG06_16200	TonB-dependent_receptor	ACG06_16200	CP011857.1:3469963-3472921	37°C	RT	NOTEST	1.09558	0.325542	-1.75079	0	1	1	no
CP011857.1	ACG06_16150	hydrolase	CDS	3457326	3457994	.	gene-ACG06_16150	hydrolase	ACG06_16150	CP011857.1:3457325-3458629	37°C	RT	OK	6.66902	1.98419	-1.74892	-0.911868	0.0615	0.107745	no
CP011857.1	ACG06_10925	ANT75801.1	CDS	2290573	2293020	.	gene-ACG06_10925	acyl-CoA_dehydrogenase	fadE	CP011857.1:2290572-2293020	37°C	RT	OK	35.2633	10.4955	-1.74839	-6.38679	5e-05	0.000255099	yes
CP011857.1	ACG06_17915	transglutaminase	CDS	3852887	3853687	.	gene-ACG06_17915	transglutaminase	ACG06_17915	CP011857.1:3852886-3854637	37°C	RT	NOTEST	5.36622	1.59771	-1.7479	0	1	1	no
CP011857.1	ACG06_04535	nucleoside-diphosphate_sugar_epimerase	CDS	942595	943236	.	gene-ACG06_04535	nucleoside-diphosphate_sugar_epimerase	ACG06_04535	CP011857.1:942594-943236	37°C	RT	OK	32.5701	9.72183	-1.74425	-2.64691	0.00105	0.00395204	yes
CP011857.1	ACG06_11905	Tat_pathway_signal_protein	CDS	2474816	2476834	.	gene-ACG06_11905	Tat_pathway_signal_protein	ACG06_11905	CP011857.1:2474815-2476834	37°C	RT	NOTEST	2.79517	0.836107	-1.74118	0	1	1	no
CP011857.1	ACG06_22905	transcriptional_regulator	CDS	4914526	4915479	.	gene-ACG06_22905	transcriptional_regulator	ACG06_22905	CP011857.1:4913668-4915479	37°C	RT	OK	14.9647	4.48192	-1.73937	-1.7312	0.00565	0.0161647	yes
CP011857.1	ACG06_11280	hypothetical_protein	CDS	2348875	2349072	.	gene-ACG06_11280	hypothetical_protein	ACG06_11280	CP011857.1:2348874-2349072	37°C	RT	OK	63.6126	19.0602	-1.73875	-1.75333	0.15035	0.215933	no
CP011857.1	ACG06_22515	membrane_protein	CDS	4816499	4818952	.	gene-ACG06_22515	membrane_protein	ACG06_22515	CP011857.1:4816498-4818952	37°C	RT	OK	7.92504	2.37675	-1.73743	-2.77729	0.00015	0.000702601	yes
CP011857.1	ACG06_05015	LuxR_family_transcriptional_regulator	CDS	1044431	1047151	.	gene-ACG06_05015	LuxR_family_transcriptional_regulator	ACG06_05015	CP011857.1:1044430-1047151	37°C	RT	OK	10.416	3.12517	-1.7368	-3.65042	5e-05	0.000255099	yes
CP011857.1	ACG06_19855	flagellar_hook-length_control_protein_FliK	CDS	4259929	4261509	.	gene-ACG06_19855	flagellar_hook-length_control_protein_FliK	ACG06_19855	CP011857.1:4259928-4261841	37°C	RT	OK	14.3934	4.31971	-1.7364	-3.34455	5e-05	0.000255099	yes
CP011857.1	ACG06_06655	hypothetical_protein	CDS	1380798	1381091	.	gene-ACG06_06655	hypothetical_protein	ACG06_06655	CP011857.1:1380797-1381091	37°C	RT	OK	55.9838	16.818	-1.73501	-1.98539	0.02155	0.0473023	yes
CP011857.1	ACG06_06225	ANT74912.1	CDS	1310551	1313187	.	gene-ACG06_06225	phosphoenolpyruvate_carboxylase	ACG06_06225	CP011857.1:1310550-1313187	37°C	RT	OK	11.5942	3.48474	-1.73428	-3.75363	5e-05	0.000255099	yes
CP011857.1	ACG06_15310	RND_transporter	CDS	3265070	3267472	.	gene-ACG06_15310	RND_transporter	ACG06_15310	CP011857.1:3265069-3267472	37°C	RT	NOTEST	2.11115	0.634711	-1.73386	0	1	1	no
CP011857.1	ACG06_14480	ABC_transporter_permease	CDS	3093156	3093920	.	gene-ACG06_14480	ABC_transporter_permease	ACG06_14480	CP011857.1:3090093-3093920	37°C	RT	NOTEST	3.39353	1.02212	-1.73122	0	1	1	no
CP011857.1	ACG06_08185	chemotaxis_protein_CheY	CDS	1709442	1711157	.	gene-ACG06_08185	chemotaxis_protein_CheY	ACG06_08185	CP011857.1:1709441-1711157	37°C	RT	OK	7.6873	2.31578	-1.73098	-2.18714	0.00415	0.0125722	yes
CP011857.1	ACG06_04495	ethanolamine_ammonia-lyase	CDS	932415	933236	.	gene-ACG06_04495	ethanolamine_ammonia-lyase	ACG06_04495	CP011857.1:932414-933236	37°C	RT	OK	10.1209	3.0503	-1.73032	-1.67277	0.05965	0.105634	no
CP011857.1	ACG06_24685	ANT78405.1	CDS	5300841	5303141	.	gene-ACG06_24685	ferrous_iron_transporter_B	feoB	CP011857.1:5300598-5303141	37°C	RT	OK	26.1599	7.9026	-1.72696	-5.0826	5e-05	0.000255099	yes
CP011857.1	ACG06_19305	thiamine_biosynthesis_protein_ThiS	CDS	4143955	4144224	.	gene-ACG06_19305	thiamine_biosynthesis_protein_ThiS	ACG06_19305	CP011857.1:4143954-4144224	37°C	RT	NOTEST	4.02647	1.21636	-1.72694	0	1	1	no
CP011857.1	ACG06_18335	short-chain_dehydrogenase	CDS	3931717	3932478	.	gene-ACG06_18335	short-chain_dehydrogenase	ACG06_18335	CP011857.1:3931716-3932478	37°C	RT	NOTEST	4.65623	1.40998	-1.72349	0	1	1	no
CP011857.1	ACG06_19730	pyruvate_kinase	CDS	4234429	4235862	.	gene-ACG06_19730	pyruvate_kinase	ACG06_19730	CP011857.1:4234428-4235862	37°C	RT	NOTEST	2.77765	0.841398	-1.723	0	1	1	no
CP011857.1	ACG06_06215	Cd(II)/Pb(II)-responsive_transcriptional_regulator	CDS	1309521	1309991	.	gene-ACG06_06215	Cd(II)/Pb(II)-responsive_transcriptional_regulator	ACG06_06215	CP011857.1:1309520-1309991	37°C	RT	OK	16.7139	5.06392	-1.72273	-1.38916	0.06155	0.10778	no
CP011857.1	ACG06_21250	diguanylate_cyclase	CDS	4564546	4565742	.	gene-ACG06_21250	diguanylate_cyclase	ACG06_21250	CP011857.1:4564545-4565742	37°C	RT	NOTEST	3.4785	1.05393	-1.72269	0	1	1	no
CP011857.1	ACG06_24680	hypothetical_protein	CDS	5300599	5300841	.	gene-ACG06_24680	hypothetical_protein	ACG06_24680	CP011857.1:5300598-5303141	37°C	RT	OK	25.0785	7.60065	-1.72226	-0.832579	0.0879	0.14372	no
CP011857.1	ACG06_29610	ANT79343.1	CDS	6375272	6376801	.	gene-ACG06_29610	multidrug_resistance_protein_B	emrB	CP011857.1:6375271-6376801	37°C	RT	NOTEST	4.68521	1.42114	-1.72106	0	1	1	no
CP011857.1	ACG06_18915	hypothetical_protein	CDS	4053179	4053934	.	gene-ACG06_18915	hypothetical_protein	ACG06_18915	CP011857.1:4053178-4053934	37°C	RT	OK	13.7432	4.17308	-1.71953	-1.71007	0.01885	0.0426493	yes
CP011857.1	ACG06_04150	AraC_family_transcriptional_regulator	CDS	862921	863880	.	gene-ACG06_04150	AraC_family_transcriptional_regulator	ACG06_04150	CP011857.1:862920-863880	37°C	RT	OK	23.1272	7.0387	-1.71621	-3.05932	0.0001	0.000482195	yes
CP011857.1	ACG06_25415	ANT78547.1	CDS	5456292	5457887	.	gene-ACG06_25415	peptide_ABC_transporter_substrate-binding_protein	ACG06_25415	CP011857.1:5456291-5457887	37°C	RT	NOTEST	4.15434	1.26999	-1.70981	0	1	1	no
CP011857.1	ACG06_20180	mechanosensitive_ion_channel_protein_MscS	CDS	4328962	4331385	.	gene-ACG06_20180	mechanosensitive_ion_channel_protein_MscS	ACG06_20180	CP011857.1:4328961-4331385	37°C	RT	NOTEST	5.73035	1.75216	-1.70948	0	1	1	no
CP011857.1	ACG06_18050	regulator	CDS	3876374	3876670	.	gene-ACG06_18050	regulator	ACG06_18050	CP011857.1:3876373-3876670	37°C	RT	OK	65.5607	20.084	-1.70678	-2.15973	0.0082	0.021782	yes
CP011857.1	ACG06_22495	AraC_family_transcriptional_regulator	CDS	4813560	4814348	.	gene-ACG06_22495	AraC_family_transcriptional_regulator	ACG06_22495	CP011857.1:4813559-4814348	37°C	RT	NOTEST	3.34786	1.02643	-1.7056	0	1	1	no
CP011857.1	ACG06_16055	hypothetical_protein	CDS	3428860	3429516	.	gene-ACG06_16055	hypothetical_protein	ACG06_16055	CP011857.1:3428027-3430415	37°C	RT	NOTEST	1.60019	0.490619	-1.70556	0	1	1	no
CP011857.1	ACG06_19330	thioredoxin	CDS	4148025	4148774	.	gene-ACG06_19330	thioredoxin	ACG06_19330	CP011857.1:4148024-4148774	37°C	RT	NOTEST	3.93153	1.2061	-1.70474	0	1	1	no
CP011857.1	ACG06_17010	phospho-2-dehydro-3-deoxyheptonate_aldolase	CDS	3655951	3657168	.	gene-ACG06_17010	phospho-2-dehydro-3-deoxyheptonate_aldolase	ACG06_17010	CP011857.1:3653450-3657168	37°C	RT	NOTEST	0.884822	0.271481	-1.70454	0	1	1	no
CP011857.1	ACG06_17880	aldo/keto_reductase	CDS	3844020	3844991	.	gene-ACG06_17880	aldo/keto_reductase	ACG06_17880	CP011857.1:3844019-3844991	37°C	RT	NOTEST	0.592386	0.182144	-1.70146	0	1	1	no
CP011857.1	ACG06_29490	Pathogenicity_locus	CDS	6344979	6345215	.	gene-ACG06_29490	Pathogenicity_locus	ACG06_29490	CP011857.1:6344978-6346318	37°C	RT	NOTEST	5.26155	1.61863	-1.70072	0	1	1	no
CP011857.1	ACG06_10325	TetR_family_transcriptional_regulator	CDS	2173926	2174516	.	gene-ACG06_10325	TetR_family_transcriptional_regulator	ACG06_10325	CP011857.1:2173925-2174516	37°C	RT	OK	19.0391	5.86065	-1.69983	-1.75466	0.026	0.0550894	no
CP011857.1	ACG06_15915	LysR_family_transcriptional_regulator	CDS	3398786	3399691	.	gene-ACG06_15915	LysR_family_transcriptional_regulator	ACG06_15915	CP011857.1:3398785-3399691	37°C	RT	NOTEST	2.21558	0.682494	-1.69879	0	1	1	no
CP011857.1	ACG06_20210	methyltransferase	CDS	4336416	4337081	.	gene-ACG06_20210	methyltransferase	ACG06_20210	CP011857.1:4336415-4337081	37°C	RT	NOTEST	5.62116	1.73265	-1.69789	0	1	1	no
CP011857.1	ACG06_12710	short-chain_dehydrogenase	CDS	2650371	2651201	.	gene-ACG06_12710	short-chain_dehydrogenase	ACG06_12710	CP011857.1:2650370-2651201	37°C	RT	OK	39.716	12.2899	-1.69225	-3.6433	5e-05	0.000255099	yes
CP011857.1	ACG06_06545	portal_protein	CDS	1361795	1363441	.	gene-ACG06_06545	portal_protein	ACG06_06545	CP011857.1:1359092-1365494	37°C	RT	NOTEST	5.94536	1.84231	-1.69025	0	1	1	no
CP011857.1	ACG06_20285	hypothetical_protein	CDS	4353272	4354828	.	gene-ACG06_20285	hypothetical_protein	ACG06_20285	CP011857.1:4353271-4354828	37°C	RT	NOTEST	3.88402	1.20361	-1.69018	0	1	1	no
CP011857.1	ACG06_01335	hypothetical_protein	CDS	292671	293603	.	gene-ACG06_01335	hypothetical_protein	ACG06_01335	CP011857.1:292670-293603	37°C	RT	OK	12.5927	3.90393	-1.68959	-2.05446	0.0096	0.0246291	yes
CP011857.1	ACG06_22440	fusaric_acid_resistance_protein	CDS	4800903	4803068	.	gene-ACG06_22440	fusaric_acid_resistance_protein	ACG06_22440	CP011857.1:4800902-4803068	37°C	RT	NOTEST	3.06808	0.951816	-1.68858	0	1	1	no
CP011857.1	ACG06_18945	ATP-NAD_kinase	CDS	4057020	4058165	.	gene-ACG06_18945	ATP-NAD_kinase	ACG06_18945	CP011857.1:4057019-4058165	37°C	RT	OK	34.0455	10.5694	-1.68757	-3.95504	5e-05	0.000255099	yes
CP011857.1	ACG06_20690	methyltransferase	CDS	4447085	4447831	.	gene-ACG06_20690	methyltransferase	ACG06_20690	CP011857.1:4441473-4447831	37°C	RT	NOTEST	2.654	0.824273	-1.68697	0	1	1	no
CP011857.1	ACG06_22730	hypothetical_protein	CDS	4867130	4867675	.	gene-ACG06_22730	hypothetical_protein	ACG06_22730	CP011857.1:4867129-4867675	37°C	RT	OK	19.2456	5.98365	-1.68543	-1.70164	0.0274	0.0576152	no
CP011857.1	ACG06_15585	membrane_protein	CDS	3327840	3328262	.	gene-ACG06_15585	membrane_protein	ACG06_15585	CP011857.1:3327839-3328262	37°C	RT	OK	7.12246	2.22489	-1.67864	-1.08207	0.021	0.0464061	yes
CP011857.1	ACG06_05135	membrane_protein	CDS	1072649	1073551	.	gene-ACG06_05135	membrane_protein	ACG06_05135	CP011857.1:1072648-1073551	37°C	RT	NOTEST	5.89308	1.84089	-1.67862	0	1	1	no
CP011857.1	ACG06_21490	MarR_family_transcriptional_regulator	CDS	4616108	4616506	.	gene-ACG06_21490	MarR_family_transcriptional_regulator	ACG06_21490	CP011857.1:4616107-4616506	37°C	RT	OK	6.46145	2.01988	-1.67759	-0.978679	0.26535	0.335719	no
CP011857.1	ACG06_22545	hypothetical_protein	CDS	4823810	4824829	.	gene-ACG06_22545	hypothetical_protein	ACG06_22545	CP011857.1:4823809-4824829	37°C	RT	NOTEST	2.40374	0.751841	-1.67678	0	1	1	no
CP011857.1	ACG06_16235	RNA_polymerase_sigma_factor	CDS	3478781	3479287	.	gene-ACG06_16235	RNA_polymerase_sigma_factor	ACG06_16235	CP011857.1:3477830-3479287	37°C	RT	NOTEST	1.33853	0.41887	-1.67607	0	1	1	no
CP011857.1	ACG06_22575	ANT78013.1	CDS	4830240	4831190	.	gene-ACG06_22575	thioredoxin_reductase	ACG06_22575	CP011857.1:4830239-4831190	37°C	RT	OK	14.6128	4.57847	-1.6743	-2.13014	0.005	0.0146304	yes
CP011857.1	ACG06_00575	cytochrome_oxidase_subunit_I	CDS	133663	135255	.	gene-ACG06_00575	cytochrome_oxidase_subunit_I	ACG06_00575	CP011857.1:133662-135255	37°C	RT	OK	7.22095	2.26294	-1.67399	-1.93111	0.0121	0.02973	yes
CP011857.1	ACG06_29330	SAM-dependent_methyltransferase	CDS	6314190	6314774	.	gene-ACG06_29330	SAM-dependent_methyltransferase	ACG06_29330	CP011857.1:6314189-6314774	37°C	RT	OK	11.0609	3.47833	-1.66901	-1.20213	0.0353	0.0705608	no
CP011857.1	ACG06_07545	MFS_transporter	CDS	1582120	1583487	.	gene-ACG06_07545	MFS_transporter	ACG06_07545	CP011857.1:1582119-1583487	37°C	RT	NOTEST	1.27656	0.401533	-1.66867	0	1	1	no
CP011857.1	ACG06_09660	transporter	CDS	2035582	2036571	.	gene-ACG06_09660	transporter	ACG06_09660	CP011857.1:2034236-2038091	37°C	RT	OK	7.6834	2.4169	-1.66859	-1.44772	0.023	0.0497873	yes
CP011857.1	ACG06_16925	amino_acid_permease	CDS	3637304	3638536	.	gene-ACG06_16925	amino_acid_permease	ACG06_16925	CP011857.1:3637303-3638536	37°C	RT	NOTEST	2.24223	0.705642	-1.66792	0	1	1	no
CP011857.1	ACG06_20925	AraC_family_transcriptional_regulator	CDS	4495495	4497471	.	gene-ACG06_20925	AraC_family_transcriptional_regulator	ACG06_20925	CP011857.1:4495494-4497471	37°C	RT	NOTEST	2.4476	0.772448	-1.66386	0	1	1	no
CP011857.1	ACG06_25450	allophanate_hydrolase	CDS	5463171	5464100	.	gene-ACG06_25450	allophanate_hydrolase	ACG06_25450	CP011857.1:5463170-5465526	37°C	RT	OK	9.6985	3.06081	-1.66385	-1.25992	0.0355	0.0708819	no
CP011857.1	ACG06_05850	PTS_N-acetyl-D-glucosamine_transporter	CDS	1226398	1228110	.	gene-ACG06_05850	PTS_N-acetyl-D-glucosamine_transporter	ACG06_05850	CP011857.1:1226397-1228110	37°C	RT	NOTEST	4.54238	1.43423	-1.66317	0	1	1	no
CP011857.1	ACG06_08005	carbon-phosphorus_lyase	CDS	1675733	1676617	.	gene-ACG06_08005	carbon-phosphorus_lyase	ACG06_08005	CP011857.1:1673548-1677429	37°C	RT	NOTEST	0.93791	0.296194	-1.66291	0	1	1	no
CP011857.1	ACG06_22390	C4-dicarboxylate_ABC_transporter	CDS	4790851	4791489	.	gene-ACG06_22390	C4-dicarboxylate_ABC_transporter	ACG06_22390	CP011857.1:4789570-4791489	37°C	RT	NOTEST	2.13241	0.67381	-1.66207	0	1	1	no
CP011857.1	ACG06_25390	ANT78542.1	CDS	5449081	5450679	.	gene-ACG06_25390	peptide_ABC_transporter_substrate-binding_protein	ACG06_25390	CP011857.1:5449080-5450679	37°C	RT	NOTEST	6.09564	1.92799	-1.66068	0	1	1	no
CP011857.1	ACG06_29040	poly(R)-hydroxyalkanoic_acid_synthase	CDS	6248940	6250619	.	gene-ACG06_29040	poly(R)-hydroxyalkanoic_acid_synthase	ACG06_29040	CP011857.1:6248939-6250619	37°C	RT	OK	11.8264	3.74252	-1.65994	-2.97859	5e-05	0.000255099	yes
CP011857.1	ACG06_12820	hypothetical_protein	CDS	2671112	2671492	.	gene-ACG06_12820	hypothetical_protein	ACG06_12820	CP011857.1:2671111-2671492	37°C	RT	NOTEST	4.07603	1.29237	-1.65715	0	1	1	no
CP011857.1	ACG06_07570	histidine_kinase	CDS	1589262	1592018	.	gene-ACG06_07570	histidine_kinase	ACG06_07570	CP011857.1:1589261-1592018	37°C	RT	NOTEST	2.77305	0.880092	-1.65575	0	1	1	no
CP011857.1	ACG06_07750	ANT75202.1	CDS	1624687	1625457	.	gene-ACG06_07750	enoyl-CoA_hydratase	ACG06_07750	CP011857.1:1624686-1625457	37°C	RT	OK	13.5356	4.29864	-1.65481	-1.88338	0.0298	0.0614422	no
CP011857.1	ACG06_14400	xylulose_kinase	CDS	3073438	3074919	.	gene-ACG06_14400	xylulose_kinase	ACG06_14400	CP011857.1:3073437-3074919	37°C	RT	NOTEST	0.755959	0.240082	-1.65478	0	1	1	no
CP011857.1	ACG06_02400	Clp_protease_ClpC	CDS	526022	528820	.	gene-ACG06_02400	Clp_protease_ClpC	ACG06_02400	CP011857.1:526021-528820	37°C	RT	OK	22.988	7.31959	-1.65105	-5.50401	5e-05	0.000255099	yes
CP011857.1	ACG06_00570	cytochrome_B559_subunit_alpha	CDS	132529	133653	.	gene-ACG06_00570	cytochrome_B559_subunit_alpha	ACG06_00570	CP011857.1:132528-133653	37°C	RT	OK	8.83033	2.81651	-1.64856	-1.8817	0.0065	0.0180239	yes
CP011857.1	ACG06_17640	histidine_kinase	CDS	3795018	3795596	.	gene-ACG06_17640	histidine_kinase	ACG06_17640	CP011857.1:3795017-3795596	37°C	RT	NOTEST	2.18604	0.697406	-1.64825	0	1	1	no
CP011857.1	ACG06_12500	ABC_transporter_ATP-binding_protein	CDS	2597353	2599122	.	gene-ACG06_12500	ABC_transporter_ATP-binding_protein	ACG06_12500	CP011857.1:2596342-2599122	37°C	RT	OK	34.898	11.1364	-1.64786	-4.70354	5e-05	0.000255099	yes
CP011857.1	ACG06_20215	ester_cyclase	CDS	4337159	4337566	.	gene-ACG06_20215	ester_cyclase	ACG06_20215	CP011857.1:4337158-4337566	37°C	RT	OK	8.42547	2.68931	-1.64752	-0.89819	0.062	0.108462	no
CP011857.1	ACG06_24600	IclR_family_transcriptional_regulator	CDS	5285438	5286208	.	gene-ACG06_24600	IclR_family_transcriptional_regulator	ACG06_24600	CP011857.1:5285437-5286208	37°C	RT	OK	6.80578	2.17407	-1.64636	-1.20958	0.0219	0.0478954	yes
CP011857.1	ACG06_31390	RpiR_family_transcriptional_regulator	CDS	6765122	6765979	.	gene-ACG06_31390	RpiR_family_transcriptional_regulator	ACG06_31390	CP011857.1:6765121-6765979	37°C	RT	OK	9.29076	2.96942	-1.64561	-1.69043	0.0574	0.102354	no
CP011857.1	ACG06_31095	glycosyl_transferase_family_1	CDS	6702928	6704073	.	gene-ACG06_31095	glycosyl_transferase_family_1	ACG06_31095	CP011857.1:6702927-6704073	37°C	RT	OK	16.2678	5.20507	-1.64403	-2.53698	0.0008	0.00310517	yes
CP011857.1	ACG06_13755	cytochrome_P450	CDS	2868126	2869460	.	gene-ACG06_13755	cytochrome_P450	ACG06_13755	CP011857.1:2868125-2870353	37°C	RT	NOTEST	5.26812	1.68567	-1.64396	0	1	1	no
CP011857.1	ACG06_18830	RepA_replication_protein	CDS	4037598	4038455	.	gene-ACG06_18830	RepA_replication_protein	ACG06_18830	CP011857.1:4037597-4038455	37°C	RT	NOTEST	0.660183	0.21144	-1.64262	0	1	1	no
CP011857.1	ACG06_16450	ANT76840.1	CDS	3524798	3526096	.	gene-ACG06_16450	homogentisate_1%2C2-dioxygenase	ACG06_16450	CP011857.1:3524797-3526096	37°C	RT	OK	9.22351	2.95527	-1.64203	-2.27446	0.0086	0.0225289	yes
CP011857.1	ACG06_14430	AraC_family_transcriptional_regulator	CDS	3080910	3081815	.	gene-ACG06_14430	AraC_family_transcriptional_regulator	ACG06_14430	CP011857.1:3080909-3081815	37°C	RT	NOTEST	2.41409	0.775203	-1.63883	0	1	1	no
CP011857.1	ACG06_28120	transcriptional_regulator	CDS	6024135	6024479	.	gene-ACG06_28120	transcriptional_regulator	ACG06_28120	CP011857.1:6024134-6024479	37°C	RT	OK	45.299	14.5522	-1.63824	-1.76515	0.0138	0.0330283	yes
CP011857.1	ACG06_31395	isochorismatase	CDS	6765984	6766637	.	gene-ACG06_31395	isochorismatase	ACG06_31395	CP011857.1:6765983-6768701	37°C	RT	OK	8.08653	2.59821	-1.63801	-1.35486	0.1106	0.172759	no
CP011857.1	ACG06_26510	ABC_transporter_ATP-binding_protein	CDS	5665907	5666620	.	gene-ACG06_26510	ABC_transporter_ATP-binding_protein	ACG06_26510	CP011857.1:5661975-5666620	37°C	RT	NOTEST	2.83363	0.913337	-1.63343	0	1	1	no
CP011857.1	ACG06_14745	MerR_family_transcriptional_regulator	CDS	3157146	3157616	.	gene-ACG06_14745	MerR_family_transcriptional_regulator	ACG06_14745	CP011857.1:3157145-3157616	37°C	RT	OK	11.4262	3.68541	-1.63245	-1.09106	0.1489	0.214535	no
CP011857.1	ACG06_10410	beta-lactamase	CDS	2189444	2190310	.	gene-ACG06_10410	beta-lactamase	ACG06_10410	CP011857.1:2189443-2190310	37°C	RT	OK	19.644	6.34484	-1.63043	-2.41725	0.0023	0.00772097	yes
CP011857.1	ACG06_25510	membrane_protein	CDS	5479947	5480783	.	gene-ACG06_25510	membrane_protein	ACG06_25510	CP011857.1:5479946-5481346	37°C	RT	OK	14.1435	4.56994	-1.62989	-1.83176	0.0293	0.0606544	no
CP011857.1	ACG06_13320	hypothetical_protein	CDS	2765351	2765893	.	gene-ACG06_13320	hypothetical_protein	ACG06_13320	CP011857.1:2765350-2765893	37°C	RT	OK	24.3328	7.864	-1.62957	-1.99104	0.00465	0.0137968	yes
CP011857.1	ACG06_18115	preprotein_translocase_S	CDS	3886057	3886323	.	gene-ACG06_18115	preprotein_translocase_S	ACG06_18115	CP011857.1:3886056-3888154	37°C	RT	NOTEST	3.8436	1.24504	-1.62627	0	1	1	no
CP011857.1	ACG06_05645	hypothetical_protein	CDS	1178778	1179365	.	gene-ACG06_05645	hypothetical_protein	ACG06_05645	CP011857.1:1178777-1179365	37°C	RT	OK	61.0115	19.7802	-1.62503	-3.46453	5e-05	0.000255099	yes
CP011857.1	ACG06_02355	peptidase	CDS	515816	517147	.	gene-ACG06_02355	peptidase	ACG06_02355	CP011857.1:515815-517938	37°C	RT	OK	7.24922	2.35708	-1.62082	-1.47636	0.0328	0.066636	no
CP011857.1	ACG06_15595	hypothetical_protein	CDS	3329690	3331066	.	gene-ACG06_15595	hypothetical_protein	ACG06_15595	CP011857.1:3329689-3332214	37°C	RT	NOTEST	1.89778	0.617165	-1.62058	0	1	1	no
CP011857.1	ACG06_16940	halovibrin	CDS	3640715	3641941	.	gene-ACG06_16940	halovibrin	ACG06_16940	CP011857.1:3640714-3641941	37°C	RT	NOTEST	1.45379	0.472935	-1.62011	0	1	1	no
CP011857.1	ACG06_15290	hypothetical_protein	CDS	3261087	3261629	.	gene-ACG06_15290	hypothetical_protein	ACG06_15290	CP011857.1:3261086-3261629	37°C	RT	NOTEST	5.35726	1.74463	-1.61858	0	1	1	no
CP011857.1	ACG06_00965	ABC_transporter_ATP-binding_protein	CDS	214738	215577	.	gene-ACG06_00965	ABC_transporter_ATP-binding_protein	ACG06_00965	CP011857.1:214737-217145	37°C	RT	NOTEST	0.665927	0.21695	-1.61801	0	1	1	no
CP011857.1	ACG06_12375	hypothetical_protein	CDS	2559623	2559886	.	gene-ACG06_12375	hypothetical_protein	ACG06_12375	CP011857.1:2559622-2559886	37°C	RT	OK	10.946	3.57124	-1.61591	-0.821876	0.29195	0.363248	no
CP011857.1	ACG06_15860	fimbrial_protein	CDS	3384820	3386181	.	gene-ACG06_15860	fimbrial_protein	ACG06_15860	CP011857.1:3384819-3389526	37°C	RT	NOTEST	0.900075	0.293796	-1.61523	0	1	1	no
CP011857.1	ACG06_19685	purine_permease	CDS	4224228	4225595	.	gene-ACG06_19685	purine_permease	ACG06_19685	CP011857.1:4224227-4225595	37°C	RT	OK	8.41781	2.74933	-1.61436	-1.84693	0.01375	0.0329744	yes
CP011857.1	ACG06_19670	membrane_protein	CDS	4220424	4222133	.	gene-ACG06_19670	membrane_protein	ACG06_19670	CP011857.1:4217898-4223272	37°C	RT	NOTEST	2.93324	0.959546	-1.61207	0	1	1	no
CP011857.1	ACG06_29585	ABC_transporter_permease	CDS	6369725	6370417	.	gene-ACG06_29585	ABC_transporter_permease	ACG06_29585	CP011857.1:6369032-6370417	37°C	RT	OK	20.4934	6.70896	-1.611	-1.84337	0.0062	0.0174336	yes
CP011857.1	ACG06_08795	DNA_polymerase_III_subunit_epsilon	CDS	1849187	1849813	.	gene-ACG06_08795	DNA_polymerase_III_subunit_epsilon	ACG06_08795	CP011857.1:1847390-1849813	37°C	RT	NOTEST	5.71352	1.87607	-1.60667	0	1	1	no
CP011857.1	ACG06_12770	LemA	CDS	2662387	2662998	.	gene-ACG06_12770	LemA	ACG06_12770	CP011857.1:2662386-2664320	37°C	RT	NOTEST	4.04014	1.32823	-1.6049	0	1	1	no
CP011857.1	ACG06_13080	GTPase	CDS	2716446	2717258	.	gene-ACG06_13080	GTPase	ACG06_13080	CP011857.1:2716445-2717258	37°C	RT	NOTEST	1.63795	0.538535	-1.60478	0	1	1	no
CP011857.1	ACG06_01360	hypothetical_protein	CDS	298795	299292	.	gene-ACG06_01360	hypothetical_protein	ACG06_01360	CP011857.1:296643-299292	37°C	RT	OK	10.669	3.50795	-1.60472	-0.920785	0.15975	0.226187	no
CP011857.1	ACG06_22565	hypothetical_protein	CDS	4828594	4829556	.	gene-ACG06_22565	hypothetical_protein	ACG06_22565	CP011857.1:4828593-4829556	37°C	RT	OK	10.6342	3.49908	-1.60367	-1.98702	0.01995	0.0445229	yes
CP011857.1	ACG06_01300	histidine_kinase	CDS	287301	287735	.	gene-ACG06_01300	histidine_kinase	ACG06_01300	CP011857.1:287300-287735	37°C	RT	OK	32.4656	10.7008	-1.6012	-1.84389	0.01385	0.033104	yes
CP011857.1	ACG06_21170	hypothetical_protein	CDS	4549422	4549994	.	gene-ACG06_21170	hypothetical_protein	ACG06_21170	CP011857.1:4549421-4551779	37°C	RT	OK	14.2385	4.69703	-1.59997	-1.34325	0.0394	0.0772978	no
CP011857.1	ACG06_29045	poly(3-hydroxyalkanoate)_depolymerase	CDS	6250772	6251629	.	gene-ACG06_29045	poly(3-hydroxyalkanoate)_depolymerase	ACG06_29045	CP011857.1:6250771-6251629	37°C	RT	OK	13.4303	4.43095	-1.59981	-1.84378	0.014	0.0333739	yes
CP011857.1	ACG06_26460	nucleotidyltransferase	CDS	5654071	5654883	.	gene-ACG06_26460	nucleotidyltransferase	ACG06_26460	CP011857.1:5654070-5655905	37°C	RT	OK	9.39476	3.1078	-1.59596	-1.40323	0.0282	0.0587486	no
CP011857.1	ACG06_05220	methyltransferase	CDS	1089409	1090158	.	gene-ACG06_05220	methyltransferase	ACG06_05220	CP011857.1:1089408-1090158	37°C	RT	NOTEST	5.09795	1.68662	-1.59578	0	1	1	no
CP011857.1	ACG06_17775	LuxR_family_transcriptional_regulator	CDS	3827129	3829702	.	gene-ACG06_17775	LuxR_family_transcriptional_regulator	ACG06_17775	CP011857.1:3827128-3829702	37°C	RT	OK	16.7879	5.55547	-1.59544	-4.32493	5e-05	0.000255099	yes
CP011857.1	ACG06_21075	hypothetical_protein	CDS	4532403	4533239	.	gene-ACG06_21075	hypothetical_protein	ACG06_21075	CP011857.1:4532402-4533239	37°C	RT	OK	31.2449	10.3489	-1.59414	-3.20729	5e-05	0.000255099	yes
CP011857.1	ACG06_30565	integration_host_factor	CDS	6584120	6584392	.	gene-ACG06_30565	integration_host_factor	ACG06_30565	CP011857.1:6584119-6584392	37°C	RT	OK	189.996	62.9554	-1.59357	-3.32761	5e-05	0.000255099	yes
CP011857.1	ACG06_24740	hypothetical_protein	CDS	5312405	5313307	.	gene-ACG06_24740	hypothetical_protein	ACG06_24740	CP011857.1:5312404-5313307	37°C	RT	OK	14.7565	4.88976	-1.59352	-1.99575	0.0062	0.0174336	yes
CP011857.1	ACG06_20315	hypothetical_protein	CDS	4363159	4363650	.	gene-ACG06_20315	hypothetical_protein	ACG06_20315	CP011857.1:4360895-4363650	37°C	RT	NOTEST	1.31796	0.437194	-1.59196	0	1	1	no
CP011857.1	ACG06_18490	AraC_family_transcriptional_regulator	CDS	3964864	3965688	.	gene-ACG06_18490	AraC_family_transcriptional_regulator	ACG06_18490	CP011857.1:3964863-3965688	37°C	RT	OK	7.50428	2.49019	-1.59146	-1.2383	0.0609	0.107006	no
CP011857.1	ACG06_06990	MFS_transporter	CDS	1452683	1454092	.	gene-ACG06_06990	MFS_transporter	ACG06_06990	CP011857.1:1451612-1454092	37°C	RT	NOTEST	2.38475	0.791648	-1.59091	0	1	1	no
CP011857.1	ACG06_03835	hypothetical_protein	CDS	801645	801929	.	gene-ACG06_03835	hypothetical_protein	ACG06_03835	CP011857.1:799632-802267	37°C	RT	NOTEST	3.27409	1.08976	-1.58709	0	1	1	no
CP011857.1	ACG06_08300	Xaa-Pro_aminopeptidase	CDS	1742364	1743239	.	gene-ACG06_08300	Xaa-Pro_aminopeptidase	ACG06_08300	CP011857.1:1740588-1743239	37°C	RT	NOTEST	1.33008	0.443127	-1.58572	0	1	1	no
CP011857.1	ACG06_11980	ANT76007.1	CDS	2491786	2494062	.	gene-ACG06_11980	Clp_protease_ClpX	clpA	CP011857.1:2491785-2494062	37°C	RT	OK	108.438	36.1479	-1.58489	-10.5729	5e-05	0.000255099	yes
CP011857.1	ACG06_15865	fimbrial_protein	CDS	3386178	3388796	.	gene-ACG06_15865	fimbrial_protein	ACG06_15865	CP011857.1:3384819-3389526	37°C	RT	NOTEST	0.727976	0.242715	-1.58463	0	1	1	no
CP011857.1	ACG06_31225	membrane_protein	CDS	6729181	6730929	.	gene-ACG06_31225	membrane_protein	ACG06_31225	CP011857.1:6729180-6730929	37°C	RT	OK	10.6907	3.56452	-1.58458	-2.77727	0.00115	0.00426601	yes
CP011857.1	ACG06_06975	carbon-nitrogen_hydrolase	CDS	1449186	1450001	.	gene-ACG06_06975	carbon-nitrogen_hydrolase	ACG06_06975	CP011857.1:1449185-1450001	37°C	RT	OK	12.6645	4.22589	-1.58346	-1.89947	0.03335	0.067449	no
CP011857.1	ACG06_01530	diguanylate_cyclase	CDS	334598	335569	.	gene-ACG06_01530	diguanylate_cyclase	ACG06_01530	CP011857.1:334597-335569	37°C	RT	OK	8.40791	2.80799	-1.58221	-1.5347	0.0366	0.0727556	no
CP011857.1	ACG06_20160	membrane_protein	CDS	4324329	4325522	.	gene-ACG06_20160	membrane_protein	ACG06_20160	CP011857.1:4324328-4326393	37°C	RT	NOTEST	0.966478	0.322783	-1.58217	0	1	1	no
CP011857.1	ACG06_14195	LysR_family_transcriptional_regulator	CDS	3026876	3027796	.	gene-ACG06_14195	LysR_family_transcriptional_regulator	ACG06_14195	CP011857.1:3026875-3027796	37°C	RT	OK	6.59505	2.20333	-1.5817	-1.17522	0.08055	0.134325	no
CP011857.1	ACG06_11130	membrane_protein	CDS	2328760	2329716	.	gene-ACG06_11130	membrane_protein	ACG06_11130	CP011857.1:2328759-2329716	37°C	RT	OK	13.0481	4.36758	-1.57894	-2.06229	0.00405	0.0123419	yes
CP011857.1	ACG06_02505	transcriptional_regulator	CDS	547859	548809	.	gene-ACG06_02505	transcriptional_regulator	ACG06_02505	CP011857.1:547858-548809	37°C	RT	NOTEST	2.33311	0.780976	-1.5789	0	1	1	no
CP011857.1	ACG06_02935	hypothetical_protein	CDS	628482	628820	.	gene-ACG06_02935	hypothetical_protein	ACG06_02935	CP011857.1:628481-629325	37°C	RT	OK	11.1781	3.74295	-1.57843	-0.777746	0.3162	0.387258	no
CP011857.1	ACG06_20305	hypothetical_protein	CDS	4358572	4360206	.	gene-ACG06_20305	hypothetical_protein	ACG06_20305	CP011857.1:4358571-4360206	37°C	RT	NOTEST	4.90506	1.64398	-1.57708	0	1	1	no
CP011857.1	ACG06_18355	hypothetical_protein	CDS	3937737	3938144	.	gene-ACG06_18355	hypothetical_protein	ACG06_18355	CP011857.1:3937736-3938144	37°C	RT	NOTEST	5.85796	1.96671	-1.57461	0	1	1	no
CP011857.1	ACG06_29990	NADPH:quinone_oxidoreductase	CDS	6458591	6459568	.	gene-ACG06_29990	NADPH:quinone_oxidoreductase	ACG06_29990	CP011857.1:6458590-6459568	37°C	RT	OK	14.6852	4.93656	-1.57279	-2.20549	0.00125	0.00459439	yes
CP011857.1	ACG06_05715	AraC_family_transcriptional_regulator	CDS	1191807	1192760	.	gene-ACG06_05715	AraC_family_transcriptional_regulator	ACG06_05715	CP011857.1:1191806-1193518	37°C	RT	OK	8.24261	2.77361	-1.57134	-1.40297	0.03085	0.0633894	no
CP011857.1	ACG06_16010	AraC_family_transcriptional_regulator	CDS	3418141	3419175	.	gene-ACG06_16010	AraC_family_transcriptional_regulator	ACG06_16010	CP011857.1:3418140-3419175	37°C	RT	NOTEST	2.97797	1.00251	-1.57072	0	1	1	no
CP011857.1	ACG06_22140	ANT77932.1	CDS	4738602	4740830	.	gene-ACG06_22140	outer_membrane_receptor_protein	ACG06_22140	CP011857.1:4738601-4740830	37°C	RT	NOTEST	3.40347	1.14661	-1.56963	0	1	1	no
CP011857.1	ACG06_14370	methionine_ABC_transporter_substrate-binding_protein	CDS	3066067	3066861	.	gene-ACG06_14370	methionine_ABC_transporter_substrate-binding_protein	ACG06_14370	CP011857.1:3066066-3066861	37°C	RT	NOTEST	0.687342	0.232067	-1.56648	0	1	1	no
CP011857.1	ACG06_21750	nucleic-acid-binding_protein_containing_a_zn-ribbon	CDS	4668345	4668656	.	gene-ACG06_21750	nucleic-acid-binding_protein_containing_a_zn-ribbon	ACG06_21750	CP011857.1:4667196-4668656	37°C	RT	OK	8.59735	2.90686	-1.56443	-0.560774	0.3187	0.389666	no
CP011857.1	ACG06_05700	copper_chaperone	CDS	1189916	1190392	.	gene-ACG06_05700	copper_chaperone	ACG06_05700	CP011857.1:1189915-1190392	37°C	RT	OK	128.739	43.5503	-1.5637	-4.31849	5e-05	0.000255099	yes
CP011857.1	ACG06_28325	icotinic_acid_mononucleotide_adenylyltransferase	CDS	6068349	6068906	.	gene-ACG06_28325	icotinic_acid_mononucleotide_adenylyltransferase	ACG06_28325	CP011857.1:6068348-6068906	37°C	RT	OK	15.1219	5.11904	-1.56269	-1.43636	0.01425	0.0338132	yes
CP011857.1	ACG06_31520	energy_transducer_TonB	CDS	6793185	6794216	.	gene-ACG06_31520	energy_transducer_TonB	ACG06_31520	CP011857.1:6793184-6794216	37°C	RT	OK	42.9291	14.5431	-1.56162	-4.40988	5e-05	0.000255099	yes
CP011857.1	ACG06_09620	NAD-glutamate_dehydrogenase	CDS	2019719	2024581	.	gene-ACG06_09620	NAD-glutamate_dehydrogenase	ACG06_09620	CP011857.1:2019718-2024581	37°C	RT	OK	111.694	37.9032	-1.55916	-15.5559	5e-05	0.000255099	yes
CP011857.1	ACG06_21670	RES_domain-containing_protein	CDS	4650626	4651381	.	gene-ACG06_21670	RES_domain-containing_protein	ACG06_21670	CP011857.1:4650625-4651381	37°C	RT	OK	44.5972	15.1342	-1.55915	-3.5054	5e-05	0.000255099	yes
CP011857.1	ACG06_12550	AraC_family_transcriptional_regulator	CDS	2610458	2611486	.	gene-ACG06_12550	AraC_family_transcriptional_regulator	ACG06_12550	CP011857.1:2610457-2611486	37°C	RT	NOTEST	2.07725	0.705872	-1.5572	0	1	1	no
CP011857.1	ACG06_31365	membrane_protein	CDS	6760551	6761339	.	gene-ACG06_31365	membrane_protein	ACG06_31365	CP011857.1:6759245-6761339	37°C	RT	OK	18.0466	6.14392	-1.5545	-1.86157	0.00755	0.0202495	yes
CP011857.1	ACG06_25505	chemotaxis_protein	CDS	5477736	5479757	.	gene-ACG06_25505	chemotaxis_protein	ACG06_25505	CP011857.1:5477735-5479757	37°C	RT	OK	12.6321	4.30078	-1.55442	-3.28423	5e-05	0.000255099	yes
CP011857.1	ACG06_23520	conjugal_transfer_protein_TraG	CDS	5048955	5051111	.	gene-ACG06_23520	conjugal_transfer_protein_TraG	ACG06_23520	CP011857.1:5048208-5051111	37°C	RT	NOTEST	0.691878	0.235609	-1.55412	0	1	1	no
CP011857.1	ACG06_16610	ATPase	CDS	3559620	3562226	.	gene-ACG06_16610	ATPase	ACG06_16610	CP011857.1:3559619-3563358	37°C	RT	NOTEST	0.937278	0.319188	-1.55407	0	1	1	no
CP011857.1	ACG06_23620	integrase	CDS	5067792	5068340	.	gene-ACG06_23620	integrase	ACG06_23620	CP011857.1:5067411-5069125	37°C	RT	NOTEST	1.09887	0.37487	-1.55156	0	1	1	no
CP011857.1	ACG06_08205	hypothetical_protein	CDS	1715203	1716219	.	gene-ACG06_08205	hypothetical_protein	ACG06_08205	CP011857.1:1715202-1716219	37°C	RT	NOTEST	4.26909	1.45801	-1.54993	0	1	1	no
CP011857.1	ACG06_28845	diguanylate_cyclase	CDS	6194583	6197282	.	gene-ACG06_28845	diguanylate_cyclase	ACG06_28845	CP011857.1:6194582-6197282	37°C	RT	OK	13.0755	4.46756	-1.54931	-3.9687	5e-05	0.000255099	yes
CP011857.1	ACG06_20640	TetR_family_transcriptional_regulator	CDS	4436083	4436691	.	gene-ACG06_20640	TetR_family_transcriptional_regulator	ACG06_20640	CP011857.1:4435195-4436691	37°C	RT	OK	7.72028	2.63799	-1.54921	-0.942981	0.126	0.19037	no
CP011857.1	ACG06_17695	CrfX_protein	CDS	3809074	3809322	.	gene-ACG06_17695	CrfX_protein	ACG06_17695	CP011857.1:3809073-3809322	37°C	RT	OK	109.222	37.3211	-1.5492	-2.18943	0.0061	0.0172061	yes
CP011857.1	ACG06_06555	hypothetical_protein	CDS	1365561	1365878	.	gene-ACG06_06555	hypothetical_protein	ACG06_06555	CP011857.1:1365560-1366671	37°C	RT	OK	10.8504	3.70893	-1.54867	-0.75108	0.2917	0.363248	no
CP011857.1	ACG06_25655	hypothetical_protein	CDS	5508587	5509294	.	gene-ACG06_25655	hypothetical_protein	ACG06_25655	CP011857.1:5506555-5510836	37°C	RT	NOTEST	1.14695	0.392655	-1.54647	0	1	1	no
CP011857.1	ACG06_12935	toxin-antitoxin_system%2C_toxin_component%2C_PIN_family_protein	CDS	2691819	2692394	.	gene-ACG06_12935	toxin-antitoxin_system%2C_toxin_component%2C_PIN_family_protein	ACG06_12935	CP011857.1:2691351-2692394	37°C	RT	OK	63.9022	21.8939	-1.54534	-3.01536	0.0001	0.000482195	yes
CP011857.1	ACG06_20480	AraC_family_transcriptional_regulator	CDS	4397594	4398391	.	gene-ACG06_20480	AraC_family_transcriptional_regulator	ACG06_20480	CP011857.1:4397593-4398391	37°C	RT	NOTEST	4.45293	1.52689	-1.54416	0	1	1	no
CP011857.1	ACG06_15685	malto-oligosyltrehalose_trehalohydrolase	CDS	3344312	3346063	.	gene-ACG06_15685	malto-oligosyltrehalose_trehalohydrolase	ACG06_15685	CP011857.1:3342770-3351185	37°C	RT	NOTEST	2.2641	0.778165	-1.54079	0	1	1	no
CP011857.1	ACG06_18365	aldehyde-activating_protein	CDS	3938897	3939244	.	gene-ACG06_18365	aldehyde-activating_protein	ACG06_18365	CP011857.1:3938896-3941366	37°C	RT	OK	19.1452	6.58029	-1.54076	-0.868002	0.1724	0.239762	no
CP011857.1	ACG06_04155	thioesterase	CDS	863928	864344	.	gene-ACG06_04155	thioesterase	ACG06_04155	CP011857.1:863927-864344	37°C	RT	OK	18.5847	6.40033	-1.5379	-1.45469	0.08625	0.141536	no
CP011857.1	ACG06_12505	membrane_protein	CDS	2599135	2600268	.	gene-ACG06_12505	membrane_protein	ACG06_12505	CP011857.1:2599134-2600268	37°C	RT	OK	20.7286	7.14	-1.53762	-2.92186	0.00015	0.000702601	yes
CP011857.1	ACG06_11975	Clp_protease_ClpS	CDS	2491390	2491758	.	gene-ACG06_11975	Clp_protease_ClpS	ACG06_11975	CP011857.1:2491389-2491758	37°C	RT	OK	98.1005	33.8699	-1.53426	-3.13089	5e-05	0.000255099	yes
CP011857.1	ACG06_20700	asparagine_synthase	CDS	4449319	4450917	.	gene-ACG06_20700	asparagine_synthase	ACG06_20700	CP011857.1:4447840-4453731	37°C	RT	NOTEST	1.90489	0.658472	-1.53251	0	1	1	no
CP011857.1	ACG06_12480	prolyl-AMP_ligase	CDS	2593284	2594777	.	gene-ACG06_12480	prolyl-AMP_ligase	ACG06_12480	CP011857.1:2592153-2594777	37°C	RT	NOTEST	2.30549	0.797342	-1.5318	0	1	1	no
CP011857.1	ACG06_18995	ANT77325.1	CDS	4068009	4070741	.	gene-ACG06_18995	aconitate_hydratase	ACG06_18995	CP011857.1:4068008-4070741	37°C	RT	OK	30.892	10.6934	-1.53052	-6.13905	5e-05	0.000255099	yes
CP011857.1	ACG06_25620	Large_exoprotein	CDS	5499892	5504091	.	gene-ACG06_25620	Large_exoprotein	ACG06_25620	CP011857.1:5499891-5504091	37°C	RT	NOTEST	3.14019	1.08698	-1.53052	0	1	1	no
CP011857.1	ACG06_20060	DeoR_faimly_transcriptional_regulator	CDS	4300061	4302013	.	gene-ACG06_20060	DeoR_faimly_transcriptional_regulator	ACG06_20060	CP011857.1:4300060-4302013	37°C	RT	OK	6.24952	2.16447	-1.52973	-2.06757	0.00125	0.00459439	yes
CP011857.1	ACG06_15345	FAD-containing_monooxygenase_EthA	CDS	3275618	3277144	.	gene-ACG06_15345	FAD-containing_monooxygenase_EthA	ACG06_15345	CP011857.1:3275617-3278016	37°C	RT	NOTEST	1.76803	0.612359	-1.52969	0	1	1	no
CP011857.1	ACG06_01250	porin	CDS	275551	276816	.	gene-ACG06_01250	porin	ACG06_01250	CP011857.1:275550-276816	37°C	RT	NOTEST	2.84387	0.986428	-1.52757	0	1	1	no
CP011857.1	ACG06_20325	hydrolase	CDS	4365039	4365878	.	gene-ACG06_20325	hydrolase	ACG06_20325	CP011857.1:4365038-4365878	37°C	RT	NOTEST	5.83404	2.02373	-1.52748	0	1	1	no
CP011857.1	ACG06_00935	chemotaxis_protein_CheA	CDS	207264	209183	.	gene-ACG06_00935	chemotaxis_protein_CheA	ACG06_00935	CP011857.1:206791-209183	37°C	RT	NOTEST	3.04327	1.05705	-1.52558	0	1	1	no
CP011857.1	ACG06_30420	hypothetical_protein	CDS	6555615	6556289	.	gene-ACG06_30420	hypothetical_protein	ACG06_30420	CP011857.1:6555614-6556289	37°C	RT	OK	11.7771	4.09355	-1.52456	-1.37794	0.026	0.0550894	no
CP011857.1	ACG06_21855	CoA_ligase	CDS	4688014	4689567	.	gene-ACG06_21855	CoA_ligase	ACG06_21855	CP011857.1:4686129-4689567	37°C	RT	OK	6.37938	2.21864	-1.52374	-1.57409	0.0118	0.0291121	yes
CP011857.1	ACG06_25645	hypothetical_protein	CDS	5507206	5507889	.	gene-ACG06_25645	hypothetical_protein	ACG06_25645	CP011857.1:5506555-5510836	37°C	RT	NOTEST	0.804619	0.280237	-1.52166	0	1	1	no
CP011857.1	ACG06_15575	adenylate_cyclase	CDS	3325888	3327024	.	gene-ACG06_15575	adenylate_cyclase	ACG06_15575	CP011857.1:3325887-3327024	37°C	RT	OK	28.6247	9.99088	-1.51858	-3.66515	5e-05	0.000255099	yes
CP011857.1	ACG06_08525	membrane_protein	CDS	1793658	1794248	.	gene-ACG06_08525	membrane_protein	ACG06_08525	CP011857.1:1793657-1794248	37°C	RT	OK	12.3369	4.30973	-1.5173	-1.33321	0.08045	0.13422	no
CP011857.1	ACG06_01735	hypothetical_protein	CDS	380381	380713	.	gene-ACG06_01735	hypothetical_protein	ACG06_01735	CP011857.1:380380-380713	37°C	RT	OK	136.618	47.759	-1.5163	-3.35446	5e-05	0.000255099	yes
CP011857.1	ACG06_19675	hypothetical_protein	CDS	4222130	4223272	.	gene-ACG06_19675	hypothetical_protein	ACG06_19675	CP011857.1:4217898-4223272	37°C	RT	OK	7.59384	2.65475	-1.51626	-1.32855	0.06045	0.106423	no
CP011857.1	ACG06_13415	CDP-alcohol_phosphatidyltransferase	CDS	2789154	2789789	.	gene-ACG06_13415	CDP-alcohol_phosphatidyltransferase	ACG06_13415	CP011857.1:2789153-2789789	37°C	RT	OK	25.1222	8.78285	-1.5162	-2.23428	0.00535	0.0154413	yes
CP011857.1	ACG06_09355	3-isopropylmalate_dehydrogenase	CDS	1959409	1960491	.	gene-ACG06_09355	3-isopropylmalate_dehydrogenase	ACG06_09355	CP011857.1:1959408-1960491	37°C	RT	OK	42.2337	14.7774	-1.515	-4.1066	5e-05	0.000255099	yes
CP011857.1	ACG06_16155	hypothetical_protein	CDS	3457991	3458629	.	gene-ACG06_16155	hypothetical_protein	ACG06_16155	CP011857.1:3457325-3458629	37°C	RT	NOTEST	3.96197	1.38645	-1.51482	0	1	1	no
CP011857.1	ACG06_30050	hypothetical_protein	CDS	6474304	6474777	.	gene-ACG06_30050	hypothetical_protein	ACG06_30050	CP011857.1:6474303-6475244	37°C	RT	OK	10.911	3.82082	-1.51383	-0.99876	0.24145	0.316256	no
CP011857.1	ACG06_12270	hypothetical_protein	CDS	2538397	2539716	.	gene-ACG06_12270	hypothetical_protein	ACG06_12270	CP011857.1:2538396-2539716	37°C	RT	NOTEST	2.04026	0.715266	-1.5122	0	1	1	no
CP011857.1	ACG06_12410	alkanesulfonate_monooxygenase	CDS	2566393	2567475	.	gene-ACG06_12410	alkanesulfonate_monooxygenase	ACG06_12410	CP011857.1:2566392-2567475	37°C	RT	NOTEST	1.91581	0.673335	-1.50856	0	1	1	no
CP011857.1	ACG06_04080	ATPase	CDS	844721	848974	.	gene-ACG06_04080	ATPase	ACG06_04080	CP011857.1:844720-848974	37°C	RT	OK	8.39231	2.95418	-1.50631	-3.84494	5e-05	0.000255099	yes
CP011857.1	ACG06_13360	LysR_family_transcriptional_regulator	CDS	2775090	2776022	.	gene-ACG06_13360	LysR_family_transcriptional_regulator	ACG06_13360	CP011857.1:2775089-2776022	37°C	RT	OK	9.17412	3.22999	-1.50604	-1.70743	0.0336	0.0679165	no
CP011857.1	ACG06_05705	hypothetical_protein	CDS	1190449	1191021	.	gene-ACG06_05705	hypothetical_protein	ACG06_05705	CP011857.1:1190448-1191021	37°C	RT	OK	98.1191	34.6899	-1.50002	-4.26883	5e-05	0.000255099	yes
CP011857.1	ACG06_23725	thioredoxin	CDS	5090199	5090639	.	gene-ACG06_23725	thioredoxin	ACG06_23725	CP011857.1:5089063-5090639	37°C	RT	OK	22.2528	7.87259	-1.49908	-1.30326	0.05705	0.101881	no
CP011857.1	ACG06_12660	ANT79829.1	CDS	2638313	2639005	.	gene-ACG06_12660	transcriptional_regulator	ACG06_12660	CP011857.1:2638312-2640413	37°C	RT	OK	40.6055	14.375	-1.49811	-2.62217	0.0005	0.00207968	yes
CP011857.1	ACG06_23545	hypothetical_protein	CDS	5053705	5054274	.	gene-ACG06_23545	hypothetical_protein	ACG06_23545	CP011857.1:5053060-5054274	37°C	RT	NOTEST	3.21273	1.13876	-1.49634	0	1	1	no
CP011857.1	ACG06_19185	alkane_1-monooxygenase	CDS	4110558	4111691	.	gene-ACG06_19185	alkane_1-monooxygenase	ACG06_19185	CP011857.1:4110557-4111691	37°C	RT	NOTEST	5.74111	2.04044	-1.49245	0	1	1	no
CP011857.1	ACG06_03900	lytic_murein_transglycosylase	CDS	809693	810322	.	gene-ACG06_03900	lytic_murein_transglycosylase	ACG06_03900	CP011857.1:809692-810322	37°C	RT	NOTEST	3.36075	1.19465	-1.4922	0	1	1	no
CP011857.1	ACG06_22685	hypothetical_protein	CDS	4856256	4857134	.	gene-ACG06_22685	hypothetical_protein	ACG06_22685	CP011857.1:4856255-4857134	37°C	RT	NOTEST	2.64109	0.939065	-1.49184	0	1	1	no
CP011857.1	ACG06_29745	thioesterase	CDS	6404356	6404799	.	gene-ACG06_29745	thioesterase	ACG06_29745	CP011857.1:6403816-6404799	37°C	RT	NOTEST	3.35111	1.19191	-1.49136	0	1	1	no
CP011857.1	ACG06_12525	quorum_threshold_expression_element%2C_QteE	CDS	2603602	2604174	.	gene-ACG06_12525	quorum_threshold_expression_element%2C_QteE	ACG06_12525	CP011857.1:2603601-2604174	37°C	RT	NOTEST	6.05799	2.15685	-1.48991	0	1	1	no
CP011857.1	ACG06_01160	spermidine/putrescine_ABC_transporter_substrate-binding_protein	CDS	256935	257963	.	gene-ACG06_01160	spermidine/putrescine_ABC_transporter_substrate-binding_protein	ACG06_01160	CP011857.1:256934-257963	37°C	RT	NOTEST	0.478141	0.170343	-1.489	0	1	1	no
CP011857.1	ACG06_26045	mercury_resistance_protein	CDS	5575670	5575906	.	gene-ACG06_26045	mercury_resistance_protein	ACG06_26045	CP011857.1:5575307-5575906	37°C	RT	OK	40.9094	14.5769	-1.48874	-0.916451	0.1212	0.18522	no
CP011857.1	ACG06_13760	protein_involved_in_meta-pathway_of_phenol_degradation	CDS	2869442	2870353	.	gene-ACG06_13760	protein_involved_in_meta-pathway_of_phenol_degradation	ACG06_13760	CP011857.1:2868125-2870353	37°C	RT	NOTEST	2.01949	0.719703	-1.48852	0	1	1	no
CP011857.1	ACG06_27595	spermidine_synthase	CDS	5915117	5916073	.	gene-ACG06_27595	spermidine_synthase	ACG06_27595	CP011857.1:5915116-5916073	37°C	RT	OK	30.5328	10.8881	-1.48761	-3.13919	5e-05	0.000255099	yes
CP011857.1	ACG06_13710	TetR_family_transcriptional_regulator	CDS	2858943	2859557	.	gene-ACG06_13710	TetR_family_transcriptional_regulator	ACG06_13710	CP011857.1:2858942-2859557	37°C	RT	OK	15.7004	5.59948	-1.48743	-1.58743	0.03865	0.075992	no
CP011857.1	ACG06_09580	hypothetical_protein	CDS	2010382	2011461	.	gene-ACG06_09580	hypothetical_protein	ACG06_09580	CP011857.1:2010381-2011461	37°C	RT	OK	7.24973	2.58805	-1.48606	-1.46617	0.0421	0.0813542	no
CP011857.1	ACG06_01660	rod_shape-determining_protein_RodA	CDS	363650	364087	.	gene-ACG06_01660	rod_shape-determining_protein_RodA	ACG06_01660	CP011857.1:363649-364087	37°C	RT	OK	137.363	49.0588	-1.48541	-4.31973	5e-05	0.000255099	yes
CP011857.1	ACG06_24705	3-beta_hydroxysteroid_dehydrogenase	CDS	5304993	5305982	.	gene-ACG06_24705	3-beta_hydroxysteroid_dehydrogenase	ACG06_24705	CP011857.1:5304992-5305982	37°C	RT	OK	8.19847	2.92844	-1.48522	-1.44881	0.04425	0.0844666	no
CP011857.1	ACG06_03850	integrase	CDS	803435	805219	.	gene-ACG06_03850	integrase	ACG06_03850	CP011857.1:802268-805219	37°C	RT	NOTEST	3.01305	1.07632	-1.48511	0	1	1	no
CP011857.1	ACG06_27220	pentapeptide_repeat-containing_protein	CDS	5835076	5835423	.	gene-ACG06_27220	pentapeptide_repeat-containing_protein	ACG06_27220	CP011857.1:5835075-5835423	37°C	RT	OK	29.7024	10.619	-1.48393	-1.34805	0.02455	0.0524802	no
CP011857.1	ACG06_09030	porin	CDS	1891530	1892894	.	gene-ACG06_09030	porin	ACG06_09030	CP011857.1:1891529-1892894	37°C	RT	OK	53.2401	19.0533	-1.48247	-5.35305	5e-05	0.000255099	yes
CP011857.1	ACG06_20650	NAD(P)H_dehydrogenase	CDS	4437431	4438210	.	gene-ACG06_20650	NAD(P)H_dehydrogenase	ACG06_20650	CP011857.1:4437430-4438210	37°C	RT	NOTEST	2.60517	0.933047	-1.48136	0	1	1	no
CP011857.1	ACG06_04750	TetR_family_transcriptional_regulator	CDS	985593	986240	.	gene-ACG06_04750	TetR_family_transcriptional_regulator	ACG06_04750	CP011857.1:985592-987886	37°C	RT	OK	15.8768	5.68818	-1.48088	-1.55697	0.01865	0.0422765	yes
CP011857.1	ACG06_25805	secretin	CDS	5533211	5534920	.	gene-ACG06_25805	secretin	ACG06_25805	CP011857.1:5532086-5534920	37°C	RT	NOTEST	1.92255	0.689169	-1.48009	0	1	1	no
CP011857.1	ACG06_05775	LuxR_family_transcriptional_regulator	CDS	1204075	1205052	.	gene-ACG06_05775	LuxR_family_transcriptional_regulator	ACG06_05775	CP011857.1:1204074-1205052	37°C	RT	NOTEST	4.3642	1.56442	-1.48008	0	1	1	no
CP011857.1	ACG06_12495	membrane_protein	CDS	2596343	2597353	.	gene-ACG06_12495	membrane_protein	ACG06_12495	CP011857.1:2596342-2599122	37°C	RT	OK	40.0116	14.3645	-1.47792	-3.39768	5e-05	0.000255099	yes
CP011857.1	ACG06_13915	membrane_protein	CDS	2926146	2928146	.	gene-ACG06_13915	membrane_protein	ACG06_13915	CP011857.1:2926145-2928146	37°C	RT	OK	7.63294	2.74125	-1.47741	-2.05794	0.00275	0.00888386	yes
CP011857.1	ACG06_13510	transcriptional_regulator	CDS	2814688	2815362	.	gene-ACG06_13510	transcriptional_regulator	ACG06_13510	CP011857.1:2813272-2815362	37°C	RT	NOTEST	1.73542	0.623283	-1.47732	0	1	1	no
CP011857.1	ACG06_17135	ABC_transporter_ATP-binding_protein	CDS	3680350	3682521	.	gene-ACG06_17135	ABC_transporter_ATP-binding_protein	ACG06_17135	CP011857.1:3679172-3692190	37°C	RT	NOTEST	1.65067	0.59285	-1.47731	0	1	1	no
CP011857.1	ACG06_18185	hypothetical_protein	CDS	3898913	3899692	.	gene-ACG06_18185	hypothetical_protein	ACG06_18185	CP011857.1:3898912-3899692	37°C	RT	OK	19.0218	6.83404	-1.47685	-2.21574	0.00375	0.0115153	yes
CP011857.1	ACG06_14750	cell_division_protein	CDS	3157624	3159321	.	gene-ACG06_14750	cell_division_protein	ACG06_14750	CP011857.1:3157623-3159321	37°C	RT	OK	7.14537	2.56959	-1.47547	-1.97406	0.005	0.0146304	yes
CP011857.1	ACG06_07270	alginate_biosynthesis_protein	CDS	1518276	1519703	.	gene-ACG06_07270	alginate_biosynthesis_protein	ACG06_07270	CP011857.1:1516806-1519703	37°C	RT	NOTEST	0.826115	0.297212	-1.47485	0	1	1	no
CP011857.1	ACG06_16350	AsnC_family_transcriptional_regulator	CDS	3503276	3503749	.	gene-ACG06_16350	AsnC_family_transcriptional_regulator	ACG06_16350	CP011857.1:3503275-3503749	37°C	RT	OK	7.97651	2.87059	-1.47441	-0.843747	0.16745	0.234417	no
CP011857.1	ACG06_07755	cupin	CDS	1625477	1625821	.	gene-ACG06_07755	cupin	ACG06_07755	CP011857.1:1625476-1625821	37°C	RT	OK	9.7083	3.49654	-1.47329	-0.824733	0.08155	0.13549	no
CP011857.1	ACG06_13965	membrane_protein	CDS	2937581	2938585	.	gene-ACG06_13965	membrane_protein	ACG06_13965	CP011857.1:2935210-2938585	37°C	RT	NOTEST	3.43632	1.23803	-1.47282	0	1	1	no
CP011857.1	ACG06_09335	LysR_family_transcriptional_regulator	CDS	1955387	1956280	.	gene-ACG06_09335	LysR_family_transcriptional_regulator	ACG06_09335	CP011857.1:1955386-1956280	37°C	RT	OK	13.5918	4.8972	-1.4727	-1.89048	0.00985	0.0251273	yes
CP011857.1	ACG06_12355	hypothetical_protein	CDS	2551731	2554460	.	gene-ACG06_12355	hypothetical_protein	ACG06_12355	CP011857.1:2551351-2554460	37°C	RT	OK	7.69212	2.77378	-1.47153	-2.52718	0.0014	0.0050428	yes
CP011857.1	ACG06_00960	arylsulfatase	CDS	213040	214650	.	gene-ACG06_00960	arylsulfatase	ACG06_00960	CP011857.1:213039-214650	37°C	RT	NOTEST	2.84154	1.02479	-1.47134	0	1	1	no
CP011857.1	ACG06_29210	N-formylglutamate_amidohydrolase	CDS	6284825	6285625	.	gene-ACG06_29210	N-formylglutamate_amidohydrolase	ACG06_29210	CP011857.1:6284824-6288355	37°C	RT	OK	10.1488	3.66166	-1.47074	-1.49359	0.02775	0.0582152	no
CP011857.1	ACG06_12040	sulfurtransferase_TusE	CDS	2506395	2506730	.	gene-ACG06_12040	sulfurtransferase_TusE	ACG06_12040	CP011857.1:2505414-2507783	37°C	RT	OK	10.3223	3.72774	-1.46939	-0.697523	0.24965	0.321736	no
CP011857.1	ACG06_25880	hypothetical_protein	CDS	5548207	5548482	.	gene-ACG06_25880	hypothetical_protein	ACG06_25880	CP011857.1:5547577-5548482	37°C	RT	NOTEST	3.59404	1.29893	-1.46828	0	1	1	no
CP011857.1	ACG06_17810	ANT77095.1	CDS	3835193	3836140	.	gene-ACG06_17810	2-dehydropantoate_2-reductase	ACG06_17810	CP011857.1:3835192-3836717	37°C	RT	OK	26.2064	9.48371	-1.4664	-2.86574	5e-05	0.000255099	yes
CP011857.1	ACG06_21200	sulfatase	CDS	4554193	4556517	.	gene-ACG06_21200	sulfatase	ACG06_21200	CP011857.1:4554192-4556517	37°C	RT	OK	9.92022	3.59082	-1.46606	-2.94164	5e-05	0.000255099	yes
CP011857.1	ACG06_26015	MerR_family_transcriptional_regulator	CDS	5572254	5572688	.	gene-ACG06_26015	MerR_family_transcriptional_regulator	ACG06_26015	CP011857.1:5572253-5572688	37°C	RT	OK	23.9409	8.66666	-1.46593	-1.76032	0.0331	0.0670564	no
CP011857.1	ACG06_20820	membrane_protein	CDS	4472822	4473421	.	gene-ACG06_20820	membrane_protein	ACG06_20820	CP011857.1:4472821-4473421	37°C	RT	OK	9.48475	3.434	-1.46572	-1.07894	0.07775	0.130623	no
CP011857.1	ACG06_16255	hypothetical_protein	CDS	3483571	3484923	.	gene-ACG06_16255	hypothetical_protein	ACG06_16255	CP011857.1:3483570-3484923	37°C	RT	NOTEST	5.12234	1.85638	-1.46431	0	1	1	no
CP011857.1	ACG06_26455	RNA_ligase	CDS	5652820	5654034	.	gene-ACG06_26455	RNA_ligase	ACG06_26455	CP011857.1:5652819-5654034	37°C	RT	OK	12.2312	4.4355	-1.46339	-2.17778	0.0022	0.0074268	yes
CP011857.1	ACG06_12435	type_III_polyketide_synthase_PhlD	CDS	2571960	2573009	.	gene-ACG06_12435	type_III_polyketide_synthase_PhlD	ACG06_12435	CP011857.1:2571959-2573009	37°C	RT	NOTEST	3.5873	1.30114	-1.46312	0	1	1	no
CP011857.1	ACG06_24130	membrane_protein	CDS	5161427	5163133	.	gene-ACG06_24130	membrane_protein	ACG06_24130	CP011857.1:5161426-5163133	37°C	RT	NOTEST	1.22364	0.444162	-1.46202	0	1	1	no
CP011857.1	ACG06_28075	ANT79050.1	CDS	6015757	6016062	.	gene-ACG06_28075	urease_subunit_beta	ureB	CP011857.1:6015756-6016062	37°C	RT	NOTEST	5.85694	2.12798	-1.46066	0	1	1	no
CP011857.1	ACG06_05695	hypothetical_protein	CDS	1189397	1189786	.	gene-ACG06_05695	hypothetical_protein	ACG06_05695	CP011857.1:1189396-1189786	37°C	RT	OK	25.6814	9.33368	-1.46021	-1.39047	0.084	0.138729	no
CP011857.1	ACG06_02830	polyhydroxybutyrate_depolymerase	CDS	608366	609334	.	gene-ACG06_02830	polyhydroxybutyrate_depolymerase	ACG06_02830	CP011857.1:608365-609334	37°C	RT	OK	7.6302	2.7746	-1.45944	-1.57446	0.0588	0.104385	no
CP011857.1	ACG06_20825	sprT	CDS	4473589	4474086	.	gene-ACG06_20825	sprT	ACG06_20825	CP011857.1:4473588-4474086	37°C	RT	OK	7.02042	2.55391	-1.45885	-0.769515	0.16915	0.236111	no
CP011857.1	ACG06_01915	GMC_family_oxidoreductase	CDS	416925	418520	.	gene-ACG06_01915	GMC_family_oxidoreductase	ACG06_01915	CP011857.1:416924-418520	37°C	RT	NOTEST	3.74062	1.36098	-1.45863	0	1	1	no
CP011857.1	ACG06_20040	ANT77530.1	CDS	4294109	4294798	.	gene-ACG06_20040	transcriptional_regulator	ACG06_20040	CP011857.1:4294108-4294798	37°C	RT	OK	9.13201	3.32775	-1.45639	-1.19504	0.08305	0.137538	no
CP011857.1	ACG06_19875	3-ketoacyl-ACP_reductase	CDS	4263011	4263748	.	gene-ACG06_19875	3-ketoacyl-ACP_reductase	ACG06_19875	CP011857.1:4263010-4263748	37°C	RT	NOTEST	6.29484	2.29414	-1.45622	0	1	1	no
CP011857.1	ACG06_05855	PTS_N-acetyl-D-glucosamine_transporter	CDS	1228135	1230663	.	gene-ACG06_05855	PTS_N-acetyl-D-glucosamine_transporter	ACG06_05855	CP011857.1:1228134-1230663	37°C	RT	NOTEST	5.75524	2.09824	-1.45569	0	1	1	no
CP011857.1	ACG06_03845	transposase	CDS	802269	803435	.	gene-ACG06_03845	transposase	ACG06_03845	CP011857.1:802268-805219	37°C	RT	NOTEST	4.00264	1.4602	-1.45478	0	1	1	no
CP011857.1	ACG06_15660	aldehyde_dehydrogenase	CDS	3339261	3339713	.	gene-ACG06_15660	aldehyde_dehydrogenase	ACG06_15660	CP011857.1:3339260-3339713	37°C	RT	NOTEST	2.15017	0.784501	-1.4546	0	1	1	no
CP011857.1	ACG06_07140	antibiotic_biosynthesis_monooxygenase	CDS	1485542	1485835	.	gene-ACG06_07140	antibiotic_biosynthesis_monooxygenase	ACG06_07140	CP011857.1:1485541-1485835	37°C	RT	OK	10.3208	3.7677	-1.45379	-0.838611	0.28415	0.355879	no
CP011857.1	ACG06_12485	thioesterase	CDS	2594796	2595575	.	gene-ACG06_12485	thioesterase	ACG06_12485	CP011857.1:2594795-2595575	37°C	RT	NOTEST	3.36782	1.2296	-1.45363	0	1	1	no
CP011857.1	ACG06_17645	lyase	CDS	3795826	3796521	.	gene-ACG06_17645	lyase	ACG06_17645	CP011857.1:3795825-3796521	37°C	RT	NOTEST	2.69001	0.98213	-1.45362	0	1	1	no
CP011857.1	ACG06_26620	ANT78775.1	CDS	5692448	5692861	.	gene-ACG06_26620	large-conductance_mechanosensitive_channel	mscL	CP011857.1:5692447-5692861	37°C	RT	OK	65.0911	23.8116	-1.4508	-2.64986	0.00025	0.00111725	yes
CP011857.1	ACG06_14995	hypothetical_protein	CDS	3214297	3215025	.	gene-ACG06_14995	hypothetical_protein	ACG06_14995	CP011857.1:3214296-3215025	37°C	RT	NOTEST	1.19869	0.438684	-1.4502	0	1	1	no
CP011857.1	ACG06_20445	D-amino_acid_oxidase	CDS	4390542	4391657	.	gene-ACG06_20445	D-amino_acid_oxidase	ACG06_20445	CP011857.1:4389600-4394039	37°C	RT	NOTEST	2.18601	0.800498	-1.44933	0	1	1	no
CP011857.1	ACG06_30895	membrane_protein	CDS	6651520	6652080	.	gene-ACG06_30895	membrane_protein	ACG06_30895	CP011857.1:6651519-6652080	37°C	RT	OK	36.0629	13.2064	-1.44928	-2.29493	0.00225	0.0075743	yes
CP011857.1	ACG06_02450	lyase	CDS	536032	536982	.	gene-ACG06_02450	lyase	ACG06_02450	CP011857.1:536031-536982	37°C	RT	OK	17.9617	6.58971	-1.44664	-2.20547	0.00545	0.0156922	yes
CP011857.1	ACG06_13130	cation_transporter	CDS	2725466	2726101	.	gene-ACG06_13130	cation_transporter	ACG06_13130	CP011857.1:2725465-2726101	37°C	RT	OK	38.6223	14.1719	-1.4464	-2.78482	0.0002	0.000916539	yes
CP011857.1	ACG06_12795	hypothetical_protein	CDS	2668513	2668752	.	gene-ACG06_12795	hypothetical_protein	ACG06_12795	CP011857.1:2667865-2668752	37°C	RT	OK	10.7461	3.94585	-1.44541	-0.672204	0.46255	0.531792	no
CP011857.1	ACG06_29575	amino_acid_ABC_transporter	CDS	6368219	6368971	.	gene-ACG06_29575	amino_acid_ABC_transporter	ACG06_29575	CP011857.1:6368218-6368971	37°C	RT	OK	86.1281	31.6407	-1.4447	-4.63236	5e-05	0.000255099	yes
CP011857.1	ACG06_25235	phosphocarrier_protein_HPr	CDS	5412004	5412276	.	gene-ACG06_25235	phosphocarrier_protein_HPr	ACG06_25235	CP011857.1:5412003-5412276	37°C	RT	OK	25.0449	9.20498	-1.44403	-0.954482	0.18865	0.258667	no
CP011857.1	ACG06_18000	type_III_export_apparatus_protein	CDS	3869156	3869578	.	gene-ACG06_18000	type_III_export_apparatus_protein	ACG06_18000	CP011857.1:3867353-3869578	37°C	RT	OK	34.3752	12.6474	-1.44252	-1.58664	0.0102	0.025819	yes
CP011857.1	ACG06_29065	poly(3-hydroxyalkanoate)_granule-associated_protein_PhaI	CDS	6255284	6255700	.	gene-ACG06_29065	poly(3-hydroxyalkanoate)_granule-associated_protein_PhaI	ACG06_29065	CP011857.1:6255283-6255700	37°C	RT	OK	38.9041	14.3152	-1.44237	-2.03769	0.00965	0.0247397	yes
CP011857.1	ACG06_01130	malonate_transporter	CDS	248960	249724	.	gene-ACG06_01130	malonate_transporter	ACG06_01130	CP011857.1:248959-249724	37°C	RT	OK	7.3487	2.70522	-1.44174	-1.10666	0.04395	0.0842511	no
CP011857.1	ACG06_05100	Rhs_element_Vgr_protein	CDS	1064492	1064887	.	gene-ACG06_05100	Rhs_element_Vgr_protein	ACG06_05100	CP011857.1:1063591-1064887	37°C	RT	NOTEST	1.97893	0.728626	-1.44147	0	1	1	no
CP011857.1	ACG06_21110	hypothetical_protein	CDS	4538803	4539153	.	gene-ACG06_21110	hypothetical_protein	ACG06_21110	CP011857.1:4538802-4539153	37°C	RT	NOTEST	6.03521	2.22458	-1.43987	0	1	1	no
CP011857.1	ACG06_30970	transglycosylase	CDS	6671759	6672004	.	gene-ACG06_30970	transglycosylase	ACG06_30970	CP011857.1:6671758-6672004	37°C	RT	OK	100.161	36.935	-1.43926	-1.89378	0.01185	0.0292154	yes
CP011857.1	ACG06_21125	glycosyl_transferase_family_2	CDS	4541421	4542398	.	gene-ACG06_21125	glycosyl_transferase_family_2	ACG06_21125	CP011857.1:4540164-4542802	37°C	RT	NOTEST	5.7707	2.12822	-1.4391	0	1	1	no
CP011857.1	ACG06_21205	periplasmic_protein	CDS	4556621	4556956	.	gene-ACG06_21205	periplasmic_protein	ACG06_21205	CP011857.1:4556620-4556956	37°C	RT	OK	8.58731	3.16763	-1.4388	-0.730134	0.2383	0.313269	no
CP011857.1	ACG06_17130	hemolysin_D	CDS	3679173	3680360	.	gene-ACG06_17130	hemolysin_D	ACG06_17130	CP011857.1:3679172-3692190	37°C	RT	NOTEST	0.781809	0.288538	-1.43806	0	1	1	no
CP011857.1	ACG06_15370	ANT76633.1	CDS	3282297	3283550	.	gene-ACG06_15370	diaminobutyrate--2-oxoglutarate_aminotransferase	ACG06_15370	CP011857.1:3282296-3283550	37°C	RT	NOTEST	1.02013	0.376782	-1.43696	0	1	1	no
CP011857.1	ACG06_21850	beta-keto-ACP_synthase	CDS	4687169	4688020	.	gene-ACG06_21850	beta-keto-ACP_synthase	ACG06_21850	CP011857.1:4686129-4689567	37°C	RT	OK	11.4842	4.24829	-1.43469	-1.54655	0.02755	0.057863	no
CP011857.1	ACG06_08295	short-chain_dehydrogenase	CDS	1740589	1742367	.	gene-ACG06_08295	short-chain_dehydrogenase	ACG06_08295	CP011857.1:1740588-1743239	37°C	RT	NOTEST	4.035	1.49313	-1.43423	0	1	1	no
CP011857.1	ACG06_17705	ANT77077.1	CDS	3810563	3811051	.	gene-ACG06_17705	ribonuclease_activity_regulator_protein_RraA	ACG06_17705	CP011857.1:3810562-3811051	37°C	RT	OK	66.7321	24.6966	-1.43407	-2.92597	0.0001	0.000482195	yes
CP011857.1	ACG06_00945	chemotaxis_transducer	CDS	209774	210946	.	gene-ACG06_00945	chemotaxis_transducer	ACG06_00945	CP011857.1:209773-210946	37°C	RT	OK	9.93491	3.67791	-1.43362	-1.86597	0.01265	0.0307666	yes
CP011857.1	ACG06_29760	3-hydroxyacyl-CoA_dehydrogenase	CDS	6407804	6409039	.	gene-ACG06_29760	3-hydroxyacyl-CoA_dehydrogenase	ACG06_29760	CP011857.1:6407803-6409039	37°C	RT	NOTEST	5.97197	2.21158	-1.43313	0	1	1	no
CP011857.1	ACG06_27170	sulfoxide_reductase_catalytic_subunit_YedY	CDS	5823329	5824342	.	gene-ACG06_27170	sulfoxide_reductase_catalytic_subunit_YedY	ACG06_27170	CP011857.1:5822720-5824342	37°C	RT	OK	16.191	6.00487	-1.43099	-2.10956	0.0052	0.0150808	yes
CP011857.1	ACG06_15905	LysR_family_transcriptional_regulator	CDS	3396555	3397487	.	gene-ACG06_15905	LysR_family_transcriptional_regulator	ACG06_15905	CP011857.1:3396554-3397487	37°C	RT	NOTEST	4.27184	1.58451	-1.43082	0	1	1	no
CP011857.1	ACG06_03795	bacteriophage_protein	CDS	797729	798295	.	gene-ACG06_03795	bacteriophage_protein	ACG06_03795	CP011857.1:796815-798940	37°C	RT	NOTEST	0.966898	0.358719	-1.43051	0	1	1	no
CP011857.1	ACG06_17995	secretin	CDS	3867354	3869156	.	gene-ACG06_17995	secretin	ACG06_17995	CP011857.1:3867353-3869578	37°C	RT	OK	26.6659	9.89787	-1.42981	-4.20516	5e-05	0.000255099	yes
CP011857.1	ACG06_02480	esterase	CDS	543163	543564	.	gene-ACG06_02480	esterase	ACG06_02480	CP011857.1:543162-543564	37°C	RT	NOTEST	3.18986	1.1853	-1.42824	0	1	1	no
CP011857.1	ACG06_22335	arginine_N-succinyltransferase	CDS	4778714	4779730	.	gene-ACG06_22335	arginine_N-succinyltransferase	ACG06_22335	CP011857.1:4778713-4779730	37°C	RT	OK	70.1414	26.0749	-1.42761	-4.80996	5e-05	0.000255099	yes
CP011857.1	ACG06_18220	glyoxalase_family_protein	CDS	3903900	3904280	.	gene-ACG06_18220	glyoxalase_family_protein	ACG06_18220	CP011857.1:3903899-3904280	37°C	RT	OK	16.9362	6.30997	-1.4244	-1.21423	0.0854	0.14059	no
CP011857.1	ACG06_12200	hypothetical_protein	CDS	2530376	2531041	.	gene-ACG06_12200	hypothetical_protein	ACG06_12200	CP011857.1:2530375-2531041	37°C	RT	OK	39.1535	14.6125	-1.42194	-2.95264	5e-05	0.000255099	yes
CP011857.1	ACG06_23740	Zn-dependent_protease	CDS	5092830	5093795	.	gene-ACG06_23740	Zn-dependent_protease	ACG06_23740	CP011857.1:5092829-5093795	37°C	RT	OK	7.962	2.9741	-1.42068	-1.33966	0.04135	0.0803359	no
CP011857.1	ACG06_15740	ANT76705.1	CDS	3359050	3361248	.	gene-ACG06_15740	glycogen_branching_protein	ACG06_15740	CP011857.1:3359049-3364547	37°C	RT	NOTEST	0.769915	0.287741	-1.41993	0	1	1	no
CP011857.1	ACG06_17865	amidotransferase	CDS	3841652	3842374	.	gene-ACG06_17865	amidotransferase	ACG06_17865	CP011857.1:3841651-3842374	37°C	RT	OK	30.2214	11.2956	-1.41981	-2.57096	0.0001	0.000482195	yes
CP011857.1	ACG06_12430	ABC_transporter_substrate-binding_protein	CDS	2570829	2571788	.	gene-ACG06_12430	ABC_transporter_substrate-binding_protein	ACG06_12430	CP011857.1:2570828-2571788	37°C	RT	NOTEST	2.23192	0.835016	-1.41841	0	1	1	no
CP011857.1	ACG06_20270	glycosyl_transferase	CDS	4349726	4350949	.	gene-ACG06_20270	glycosyl_transferase	ACG06_20270	CP011857.1:4347956-4352247	37°C	RT	NOTEST	2.40665	0.900797	-1.41775	0	1	1	no
CP011857.1	ACG06_18350	chemotaxis_protein	CDS	3935578	3937536	.	gene-ACG06_18350	chemotaxis_protein	ACG06_18350	CP011857.1:3933875-3937536	37°C	RT	NOTEST	3.38514	1.26852	-1.41607	0	1	1	no
CP011857.1	ACG06_24355	ATPase	CDS	5232300	5235071	.	gene-ACG06_24355	ATPase	ACG06_24355	CP011857.1:5232299-5235071	37°C	RT	NOTEST	2.10109	0.787695	-1.41543	0	1	1	no
CP011857.1	ACG06_08310	LysR_family_transcriptional_regulator	CDS	1744371	1745285	.	gene-ACG06_08310	LysR_family_transcriptional_regulator	ACG06_08310	CP011857.1:1744370-1745285	37°C	RT	OK	6.32566	2.37171	-1.41529	-1.21014	0.09305	0.150434	no
CP011857.1	ACG06_31360	zinc_ABC_transporter_ATP-binding_protein	CDS	6759749	6760558	.	gene-ACG06_31360	zinc_ABC_transporter_ATP-binding_protein	ACG06_31360	CP011857.1:6759245-6761339	37°C	RT	OK	31.8232	11.9373	-1.4146	-2.59933	0.00015	0.000702601	yes
CP011857.1	ACG06_04165	Pyoverdin_chromophore_biosynthetic_protein_pvcC	CDS	864950	866512	.	gene-ACG06_04165	Pyoverdin_chromophore_biosynthetic_protein_pvcC	ACG06_04165	CP011857.1:864949-866512	37°C	RT	NOTEST	2.60552	0.978106	-1.41351	0	1	1	no
CP011857.1	ACG06_01015	taurine_dioxygenase	CDS	227672	228571	.	gene-ACG06_01015	taurine_dioxygenase	ACG06_01015	CP011857.1:227671-228571	37°C	RT	NOTEST	2.39994	0.901786	-1.41214	0	1	1	no
CP011857.1	ACG06_00625	HxlR_family_transcriptional_regulator	CDS	141669	142142	.	gene-ACG06_00625	HxlR_family_transcriptional_regulator	ACG06_00625	CP011857.1:141668-142142	37°C	RT	OK	18.9917	7.14168	-1.41103	-1.4601	0.05015	0.0916026	no
CP011857.1	ACG06_06575	hypothetical_protein	CDS	1366871	1367623	.	gene-ACG06_06575	hypothetical_protein	ACG06_06575	CP011857.1:1366870-1367623	37°C	RT	OK	10.6956	4.02493	-1.40999	-1.53581	0.04595	0.0861592	no
CP011857.1	ACG06_15770	ANT76711.1	CDS	3368575	3370704	.	gene-ACG06_15770	hydroperoxidase	katE	CP011857.1:3368574-3370704	37°C	RT	NOTEST	0.831276	0.313035	-1.409	0	1	1	no
CP011857.1	ACG06_08505	transmembrane_anti-sigma_factor	CDS	1791092	1791331	.	gene-ACG06_08505	transmembrane_anti-sigma_factor	ACG06_08505	CP011857.1:1790486-1791331	37°C	RT	OK	13.9438	5.25986	-1.40653	-0.654828	0.4138	0.485783	no
CP011857.1	ACG06_08425	ANT75332.1	CDS	1769697	1771385	.	gene-ACG06_08425	long-chain_fatty_acid--CoA_ligase	ACG06_08425	CP011857.1:1769696-1771385	37°C	RT	OK	10.4041	3.92463	-1.40652	-2.50344	0.00025	0.00111725	yes
CP011857.1	ACG06_27385	histidine_kinase	CDS	5870482	5871363	.	gene-ACG06_27385	histidine_kinase	ACG06_27385	CP011857.1:5870481-5871363	37°C	RT	OK	8.97762	3.38688	-1.40638	-1.47153	0.05005	0.0916026	no
CP011857.1	ACG06_16070	asparagine_synthase	CDS	3430963	3432795	.	gene-ACG06_16070	asparagine_synthase	ACG06_16070	CP011857.1:3430962-3432795	37°C	RT	NOTEST	0.681438	0.257118	-1.40615	0	1	1	no
CP011857.1	ACG06_02835	metallo-dependent_phosphatase	CDS	609338	610081	.	gene-ACG06_02835	metallo-dependent_phosphatase	ACG06_02835	CP011857.1:609337-610081	37°C	RT	OK	6.71945	2.53549	-1.40608	-1.01999	0.08745	0.143114	no
CP011857.1	ACG06_27900	AraC_family_transcriptional_regulator	CDS	5974575	5975372	.	gene-ACG06_27900	AraC_family_transcriptional_regulator	ACG06_27900	CP011857.1:5974574-5975372	37°C	RT	NOTEST	1.96704	0.742429	-1.4057	0	1	1	no
CP011857.1	ACG06_16220	carbonic_anhydrase	CDS	3476621	3477283	.	gene-ACG06_16220	carbonic_anhydrase	ACG06_16220	CP011857.1:3476620-3477283	37°C	RT	NOTEST	3.10224	1.17152	-1.40493	0	1	1	no
CP011857.1	ACG06_20685	2-isopropylmalate_synthase	CDS	4445721	4447088	.	gene-ACG06_20685	2-isopropylmalate_synthase	ACG06_20685	CP011857.1:4441473-4447831	37°C	RT	NOTEST	6.09662	2.30315	-1.4044	0	1	1	no
CP011857.1	ACG06_13945	hypothetical_protein	CDS	2933512	2933781	.	gene-ACG06_13945	hypothetical_protein	ACG06_13945	CP011857.1:2933511-2933781	37°C	RT	OK	17.2571	6.52107	-1.40401	-0.701965	0.106	0.167535	no
CP011857.1	ACG06_27410	phospholipid-binding_protein	CDS	5875670	5876014	.	gene-ACG06_27410	phospholipid-binding_protein	ACG06_27410	CP011857.1:5875669-5876014	37°C	RT	OK	33.4718	12.653	-1.40347	-1.52583	0.01055	0.0265556	yes
CP011857.1	ACG06_20300	UDP-galactose-4-epimerase	CDS	4357411	4358415	.	gene-ACG06_20300	UDP-galactose-4-epimerase	ACG06_20300	CP011857.1:4356262-4358415	37°C	RT	NOTEST	1.3519	0.511386	-1.4025	0	1	1	no
CP011857.1	ACG06_09795	glutaredoxin	CDS	2063818	2064057	.	gene-ACG06_09795	glutaredoxin	ACG06_09795	CP011857.1:2063817-2064057	37°C	RT	OK	17.8198	6.76144	-1.39808	-0.727948	0.24985	0.321736	no
CP011857.1	ACG06_25800	pilus_assembly_protein_PilL	CDS	5532087	5533211	.	gene-ACG06_25800	pilus_assembly_protein_PilL	ACG06_25800	CP011857.1:5532086-5534920	37°C	RT	NOTEST	4.06619	1.54305	-1.3979	0	1	1	no
CP011857.1	ACG06_25570	4-hydroxy-3-methylbut-2-enyl_diphosphate_reductase	CDS	5491859	5492068	.	gene-ACG06_25570	4-hydroxy-3-methylbut-2-enyl_diphosphate_reductase	ACG06_25570	CP011857.1:5491858-5492068	37°C	RT	NOTEST	6.03814	2.29232	-1.39729	0	1	1	no
CP011857.1	ACG06_20035	histidine_kinase	CDS	4292686	4294101	.	gene-ACG06_20035	histidine_kinase	ACG06_20035	CP011857.1:4292685-4294101	37°C	RT	OK	7.91666	3.00553	-1.39727	-1.78164	0.0135	0.032483	yes
CP011857.1	ACG06_18015	exoenzyme_S_synthesis_protein_B	CDS	3871674	3872087	.	gene-ACG06_18015	exoenzyme_S_synthesis_protein_B	ACG06_18015	CP011857.1:3871673-3872087	37°C	RT	OK	73.5639	27.937	-1.39682	-2.61348	5e-05	0.000255099	yes
CP011857.1	ACG06_08520	hypothetical_protein	CDS	1792921	1793655	.	gene-ACG06_08520	hypothetical_protein	ACG06_08520	CP011857.1:1792069-1793655	37°C	RT	OK	18.2329	6.92745	-1.39615	-1.45318	0.02795	0.0584645	no
CP011857.1	ACG06_00225	dodecin_flavoprotein	CDS	46483	46698	.	gene-ACG06_00225	dodecin_flavoprotein	ACG06_00225	CP011857.1:46482-46698	37°C	RT	OK	61.7061	23.4522	-1.39569	-1.13382	0.0888	0.144929	no
CP011857.1	ACG06_20815	molecular_chaperone_DnaJ	CDS	4472070	4472663	.	gene-ACG06_20815	molecular_chaperone_DnaJ	ACG06_20815	CP011857.1:4472069-4472663	37°C	RT	NOTEST	5.99323	2.27852	-1.39524	0	1	1	no
CP011857.1	ACG06_06175	membrane_protein	CDS	1301647	1302942	.	gene-ACG06_06175	membrane_protein	ACG06_06175	CP011857.1:1301646-1302942	37°C	RT	OK	12.9105	4.91191	-1.39419	-2.37263	0.00035	0.00152075	yes
CP011857.1	ACG06_05280	ANT74734.1	CDS	1104479	1105468	.	gene-ACG06_05280	molybdenum_cofactor_biosynthesis_protein_A	ACG06_05280	CP011857.1:1104478-1105468	37°C	RT	NOTEST	0.563246	0.214339	-1.39387	0	1	1	no
CP011857.1	ACG06_07285	GDP-mannose_dehydrogenase	CDS	1522593	1523903	.	gene-ACG06_07285	GDP-mannose_dehydrogenase	ACG06_07285	CP011857.1:1522592-1523903	37°C	RT	NOTEST	2.10727	0.802858	-1.39216	0	1	1	no
CP011857.1	ACG06_28230	porin	CDS	6045701	6046954	.	gene-ACG06_28230	porin	ACG06_28230	CP011857.1:6045700-6046954	37°C	RT	NOTEST	1.83815	0.7008	-1.39118	0	1	1	no
CP011857.1	ACG06_12520	transporter	CDS	2602967	2603572	.	gene-ACG06_12520	transporter	ACG06_12520	CP011857.1:2602966-2603572	37°C	RT	OK	18.2209	6.95394	-1.38969	-1.55883	0.0272	0.0572615	no
CP011857.1	ACG06_24785	hypothetical_protein	CDS	5325044	5325286	.	gene-ACG06_24785	hypothetical_protein	ACG06_24785	CP011857.1:5325043-5325987	37°C	RT	OK	65.797	25.1367	-1.38823	-1.25239	0.0466	0.0869706	no
CP011857.1	ACG06_11325	deoxyribonuclease	CDS	2353157	2353870	.	gene-ACG06_11325	deoxyribonuclease	ACG06_11325	CP011857.1:2353156-2353870	37°C	RT	OK	9.01738	3.44781	-1.38703	-1.23157	0.03785	0.0747045	no
CP011857.1	ACG06_04485	protein_kinase	CDS	930848	931741	.	gene-ACG06_04485	protein_kinase	ACG06_04485	CP011857.1:929371-931741	37°C	RT	OK	10.918	4.17678	-1.38625	-1.50226	0.0437	0.0838612	no
CP011857.1	ACG06_04980	hypothetical_protein	CDS	1034873	1035043	.	gene-ACG06_04980	hypothetical_protein	ACG06_04980	CP011857.1:1034872-1035043	37°C	RT	OK	35.4037	13.5537	-1.38522	-0.96845	0.2501	0.321736	no
CP011857.1	ACG06_06185	alpha/beta_hydrolase	CDS	1303754	1304659	.	gene-ACG06_06185	alpha/beta_hydrolase	ACG06_06185	CP011857.1:1303010-1305497	37°C	RT	OK	9.58564	3.6735	-1.38372	-1.02956	0.1287	0.193077	no
CP011857.1	ACG06_13725	cytochrome_C	CDS	2861480	2862349	.	gene-ACG06_13725	cytochrome_C	ACG06_13725	CP011857.1:2861479-2862349	37°C	RT	OK	13.6074	5.21703	-1.38309	-1.79372	0.01455	0.034457	yes
CP011857.1	ACG06_14855	Cro/Cl_family_transcriptional_regulator	CDS	3181899	3182717	.	gene-ACG06_14855	Cro/Cl_family_transcriptional_regulator	ACG06_14855	CP011857.1:3181898-3182717	37°C	RT	OK	7.88789	3.0285	-1.38103	-1.23248	0.0323	0.065796	no
CP011857.1	ACG06_23850	phage_tail_fiber_protein	CDS	5110036	5112426	.	gene-ACG06_23850	phage_tail_fiber_protein	ACG06_23850	CP011857.1:5110035-5112426	37°C	RT	NOTEST	1.8346	0.705508	-1.37873	0	1	1	no
CP011857.1	ACG06_26605	ankyrin	CDS	5689774	5690316	.	gene-ACG06_26605	ankyrin	ACG06_26605	CP011857.1:5689773-5690316	37°C	RT	NOTEST	2.23	0.857943	-1.37809	0	1	1	no
CP011857.1	ACG06_06530	DNA-packaging_protein	CDS	1359093	1359638	.	gene-ACG06_06530	DNA-packaging_protein	ACG06_06530	CP011857.1:1359092-1365494	37°C	RT	NOTEST	1.03049	0.396785	-1.37691	0	1	1	no
CP011857.1	ACG06_24230	iron_dicitrate_transport_regulator_FecR	CDS	5195102	5196061	.	gene-ACG06_24230	iron_dicitrate_transport_regulator_FecR	ACG06_24230	CP011857.1:5195101-5196061	37°C	RT	NOTEST	5.80972	2.23977	-1.37512	0	1	1	no
CP011857.1	ACG06_01260	4-hydroxyphenylpyruvate_dioxygenase	CDS	278753	280657	.	gene-ACG06_01260	4-hydroxyphenylpyruvate_dioxygenase	ACG06_01260	CP011857.1:278752-280657	37°C	RT	NOTEST	3.2434	1.25239	-1.37282	0	1	1	no
CP011857.1	ACG06_00970	ABC_transporter_permease	CDS	215574	217145	.	gene-ACG06_00970	ABC_transporter_permease	ACG06_00970	CP011857.1:214737-217145	37°C	RT	NOTEST	1.49543	0.57759	-1.37245	0	1	1	no
CP011857.1	ACG06_09770	porin	CDS	2059204	2060469	.	gene-ACG06_09770	porin	ACG06_09770	CP011857.1:2059203-2060469	37°C	RT	OK	9.67188	3.73627	-1.3722	-2.0153	0.00205	0.00699252	yes
CP011857.1	ACG06_23600	hypothetical_protein	CDS	5063666	5064058	.	gene-ACG06_23600	hypothetical_protein	ACG06_23600	CP011857.1:5063665-5064058	37°C	RT	NOTEST	1.6974	0.656822	-1.36975	0	1	1	no
CP011857.1	ACG06_18700	conjugal_transfer_protein_TrbG	CDS	4011399	4012391	.	gene-ACG06_18700	conjugal_transfer_protein_TrbG	ACG06_18700	CP011857.1:4011398-4013092	37°C	RT	NOTEST	3.31874	1.28453	-1.3694	0	1	1	no
CP011857.1	ACG06_24585	acyltransferase	CDS	5282261	5283547	.	gene-ACG06_24585	acyltransferase	ACG06_24585	CP011857.1:5282260-5283547	37°C	RT	NOTEST	4.01635	1.55534	-1.36866	0	1	1	no
CP011857.1	ACG06_13310	hypothetical_protein	CDS	2764440	2764727	.	gene-ACG06_13310	hypothetical_protein	ACG06_13310	CP011857.1:2764439-2764727	37°C	RT	OK	14.4639	5.60622	-1.36736	-0.918265	0.10975	0.172028	no
CP011857.1	ACG06_15005	hypothetical_protein	CDS	3216089	3216736	.	gene-ACG06_15005	hypothetical_protein	ACG06_15005	CP011857.1:3216088-3216736	37°C	RT	NOTEST	3.65725	1.41797	-1.36693	0	1	1	no
CP011857.1	ACG06_16330	GntR_family_transcriptional_regulator	CDS	3500766	3502190	.	gene-ACG06_16330	GntR_family_transcriptional_regulator	ACG06_16330	CP011857.1:3500765-3502190	37°C	RT	OK	6.82658	2.65335	-1.36335	-1.73087	0.0048	0.0141486	yes
CP011857.1	ACG06_26505	ABC_transporter_permease	CDS	5664717	5665910	.	gene-ACG06_26505	ABC_transporter_permease	ACG06_26505	CP011857.1:5661975-5666620	37°C	RT	NOTEST	2.08244	0.809695	-1.36283	0	1	1	no
CP011857.1	ACG06_19220	hypothetical_protein	CDS	4120890	4122584	.	gene-ACG06_19220	hypothetical_protein	ACG06_19220	CP011857.1:4120889-4122584	37°C	RT	NOTEST	5.50071	2.14091	-1.36139	0	1	1	no
CP011857.1	ACG06_26035	mercuric_reductase	CDS	5573646	5575292	.	gene-ACG06_26035	mercuric_reductase	ACG06_26035	CP011857.1:5573403-5575292	37°C	RT	OK	19.1935	7.47175	-1.3611	-3.30387	5e-05	0.000255099	yes
CP011857.1	ACG06_26040	transcriptional_regulator_MerD	CDS	5575308	5575673	.	gene-ACG06_26040	transcriptional_regulator_MerD	ACG06_26040	CP011857.1:5575307-5575906	37°C	RT	OK	7.54965	2.93921	-1.36098	-0.596534	0.3334	0.405438	no
CP011857.1	ACG06_12540	membrane_protein	CDS	2606563	2609217	.	gene-ACG06_12540	membrane_protein	ACG06_12540	CP011857.1:2606562-2609217	37°C	RT	NOTEST	1.14259	0.445149	-1.35995	0	1	1	no
CP011857.1	ACG06_10540	acyl-CoA_dehydrogenase	CDS	2217651	2218811	.	gene-ACG06_10540	acyl-CoA_dehydrogenase	ACG06_10540	CP011857.1:2217650-2218811	37°C	RT	NOTEST	5.16205	2.01534	-1.35692	0	1	1	no
CP011857.1	ACG06_25575	membrane_protein	CDS	5492174	5492863	.	gene-ACG06_25575	membrane_protein	ACG06_25575	CP011857.1:5492173-5493752	37°C	RT	OK	21.6972	8.50477	-1.35116	-1.4007	0.0278	0.0582861	no
CP011857.1	ACG06_07955	3-oxoacyl-ACP_reductase	CDS	1667968	1668738	.	gene-ACG06_07955	3-oxoacyl-ACP_reductase	ACG06_07955	CP011857.1:1667967-1668738	37°C	RT	NOTEST	5.95421	2.33512	-1.35042	0	1	1	no
CP011857.1	ACG06_13635	ankyrin	CDS	2842201	2842833	.	gene-ACG06_13635	ankyrin	ACG06_13635	CP011857.1:2842200-2842833	37°C	RT	NOTEST	2.36872	0.929339	-1.34983	0	1	1	no
CP011857.1	ACG06_02685	AsnC_family_transcriptional_regulator	CDS	584108	584560	.	gene-ACG06_02685	AsnC_family_transcriptional_regulator	ACG06_02685	CP011857.1:581503-584560	37°C	RT	NOTEST	2.91489	1.14366	-1.34979	0	1	1	no
CP011857.1	ACG06_10955	ANT75807.1	CDS	2297741	2298421	.	gene-ACG06_10955	transcriptional_regulator	ACG06_10955	CP011857.1:2296412-2298421	37°C	RT	NOTEST	3.32725	1.3058	-1.34939	0	1	1	no
CP011857.1	ACG06_25965	hypothetical_protein	CDS	5559983	5560483	.	gene-ACG06_25965	hypothetical_protein	ACG06_25965	CP011857.1:5558664-5560483	37°C	RT	NOTEST	3.33257	1.30798	-1.34929	0	1	1	no
CP011857.1	ACG06_28195	urease_accessory_protein_UreE	CDS	6038457	6038960	.	gene-ACG06_28195	urease_accessory_protein_UreE	ACG06_28195	CP011857.1:6038456-6039628	37°C	RT	NOTEST	2.1492	0.844822	-1.34708	0	1	1	no
CP011857.1	ACG06_30135	alginate_O-acetyltransferase	CDS	6490222	6491298	.	gene-ACG06_30135	alginate_O-acetyltransferase	ACG06_30135	CP011857.1:6490221-6491298	37°C	RT	OK	23.7124	9.32688	-1.34617	-2.80533	0.0001	0.000482195	yes
CP011857.1	ACG06_30390	ANT79488.1	CDS	6550783	6552117	.	gene-ACG06_30390	omega_amino_acid--pyruvate_aminotransferase	ACG06_30390	CP011857.1:6550782-6552117	37°C	RT	OK	19.1601	7.54684	-1.34416	-2.83888	0.00015	0.000702601	yes
CP011857.1	ACG06_10575	ATPase	CDS	2225575	2226876	.	gene-ACG06_10575	ATPase	ACG06_10575	CP011857.1:2225574-2226876	37°C	RT	NOTEST	1.71236	0.674855	-1.34334	0	1	1	no
CP011857.1	ACG06_25980	membrane_protein	CDS	5562996	5563742	.	gene-ACG06_25980	membrane_protein	ACG06_25980	CP011857.1:5560764-5563742	37°C	RT	OK	10.0215	3.95261	-1.34222	-1.14044	0.0487	0.0897276	no
CP011857.1	ACG06_24810	phosphoesterase	CDS	5328923	5329717	.	gene-ACG06_24810	phosphoesterase	ACG06_24810	CP011857.1:5328922-5329989	37°C	RT	OK	9.38104	3.70242	-1.34128	-1.18573	0.0645	0.111804	no
CP011857.1	ACG06_12765	membrane_protein	CDS	2661480	2662385	.	gene-ACG06_12765	membrane_protein	ACG06_12765	CP011857.1:2661479-2662385	37°C	RT	OK	6.65417	2.62724	-1.34071	-1.1679	0.10535	0.166874	no
CP011857.1	ACG06_17250	CBS_domain-containing_protein	CDS	3713813	3714970	.	gene-ACG06_17250	CBS_domain-containing_protein	ACG06_17250	CP011857.1:3713812-3715821	37°C	RT	NOTEST	4.77178	1.88613	-1.3391	0	1	1	no
CP011857.1	ACG06_14475	ABC_transporter_substrate-binding_protein	CDS	3091960	3093159	.	gene-ACG06_14475	ABC_transporter_substrate-binding_protein	ACG06_14475	CP011857.1:3090093-3093920	37°C	RT	NOTEST	2.6303	1.0398	-1.33893	0	1	1	no
CP011857.1	ACG06_23310	hypothetical_protein	CDS	5003412	5003867	.	gene-ACG06_23310	hypothetical_protein	ACG06_23310	CP011857.1:5003411-5003867	37°C	RT	OK	13.3174	5.26577	-1.3386	-1.05145	0.1104	0.172596	no
CP011857.1	ACG06_06315	hypothetical_protein	CDS	1332456	1333436	.	gene-ACG06_06315	hypothetical_protein	ACG06_06315	CP011857.1:1332455-1333436	37°C	RT	NOTEST	3.56996	1.41183	-1.33834	0	1	1	no
CP011857.1	ACG06_13385	transcriptional_regulator	CDS	2780263	2781168	.	gene-ACG06_13385	transcriptional_regulator	ACG06_13385	CP011857.1:2780262-2781168	37°C	RT	NOTEST	2.85933	1.13181	-1.33705	0	1	1	no
CP011857.1	ACG06_17815	thioredoxin	CDS	3836140	3836520	.	gene-ACG06_17815	thioredoxin	ACG06_17815	CP011857.1:3835192-3836717	37°C	RT	OK	18.1838	7.21335	-1.33391	-0.904885	0.1214	0.185357	no
CP011857.1	ACG06_00540	hypothetical_protein	CDS	125315	126475	.	gene-ACG06_00540	hypothetical_protein	ACG06_00540	CP011857.1:123168-126475	37°C	RT	NOTEST	1.8471	0.732782	-1.33381	0	1	1	no
CP011857.1	ACG06_20955	beta-(1-3)-glucosyl_transferase	CDS	4502066	4504675	.	gene-ACG06_20955	beta-(1-3)-glucosyl_transferase	ACG06_20955	CP011857.1:4502065-4504675	37°C	RT	NOTEST	4.19349	1.66425	-1.33328	0	1	1	no
CP011857.1	ACG06_21730	MFS_transporter	CDS	4662653	4664008	.	gene-ACG06_21730	MFS_transporter	ACG06_21730	CP011857.1:4662652-4664008	37°C	RT	NOTEST	2.57264	1.02132	-1.33282	0	1	1	no
CP011857.1	ACG06_18495	esterase	CDS	3965746	3966183	.	gene-ACG06_18495	esterase	ACG06_18495	CP011857.1:3965745-3966183	37°C	RT	OK	13.9035	5.52134	-1.33236	-1.01326	0.10595	0.167529	no
CP011857.1	ACG06_22705	serine_recombinase	CDS	4862256	4862900	.	gene-ACG06_22705	serine_recombinase	ACG06_22705	CP011857.1:4862255-4862900	37°C	RT	OK	12.1127	4.8129	-1.33154	-1.54899	0.0369	0.0731904	no
CP011857.1	ACG06_22455	ANT77990.1	CDS	4805664	4806452	.	gene-ACG06_22455	phenylalanine_4-monooxygenase	phhA	CP011857.1:4805663-4806452	37°C	RT	OK	25.6297	10.1977	-1.32957	-2.49906	0.0005	0.00207968	yes
CP011857.1	ACG06_31350	ABC_transporter_substrate-binding_protein	CDS	6758253	6759176	.	gene-ACG06_31350	ABC_transporter_substrate-binding_protein	ACG06_31350	CP011857.1:6758252-6759176	37°C	RT	OK	18.5328	7.37628	-1.32912	-2.05462	0.0028	0.00901305	yes
CP011857.1	ACG06_25930	hypothetical_protein	CDS	5554757	5555353	.	gene-ACG06_25930	hypothetical_protein	ACG06_25930	CP011857.1:5554756-5555353	37°C	RT	OK	16.455	6.55134	-1.32867	-1.57687	0.01035	0.0260887	yes
CP011857.1	ACG06_05405	23S_rRNA_methyltransferase	CDS	1129449	1130459	.	gene-ACG06_05405	23S_rRNA_methyltransferase	ACG06_05405	CP011857.1:1129448-1130459	37°C	RT	OK	28.0189	11.1586	-1.32824	-2.98275	5e-05	0.000255099	yes
CP011857.1	ACG06_15855	molecular_chaperone	CDS	3384117	3384797	.	gene-ACG06_15855	molecular_chaperone	ACG06_15855	CP011857.1:3383262-3384797	37°C	RT	NOTEST	0.842627	0.335716	-1.32766	0	1	1	no
CP011857.1	ACG06_18270	ATPase_AAA	CDS	3915239	3917866	.	gene-ACG06_18270	ATPase_AAA	ACG06_18270	CP011857.1:3915238-3917866	37°C	RT	NOTEST	2.57981	1.02854	-1.32666	0	1	1	no
CP011857.1	ACG06_09455	general_secretion_pathway_protein_GspJ	CDS	1981820	1982533	.	gene-ACG06_09455	general_secretion_pathway_protein_GspJ	ACG06_09455	CP011857.1:1980918-1984676	37°C	RT	NOTEST	5.23996	2.09224	-1.32451	0	1	1	no
CP011857.1	ACG06_23270	enoyl-CoA_hydratase	CDS	4996138	4997241	.	gene-ACG06_23270	enoyl-CoA_hydratase	ACG06_23270	CP011857.1:4996137-4997241	37°C	RT	OK	10.0301	4.00608	-1.32407	-1.69207	0.01735	0.0398309	yes
CP011857.1	ACG06_15530	oxidoreductase	CDS	3318733	3319608	.	gene-ACG06_15530	oxidoreductase	ACG06_15530	CP011857.1:3318732-3319608	37°C	RT	OK	11.8466	4.73529	-1.32294	-1.56343	0.0255	0.0542534	no
CP011857.1	ACG06_22080	transcriptional_regulator	CDS	4727727	4728287	.	gene-ACG06_22080	transcriptional_regulator	ACG06_22080	CP011857.1:4727726-4728287	37°C	RT	OK	20.3362	8.13248	-1.32229	-1.59496	0.01545	0.0361604	yes
CP011857.1	ACG06_30800	ANT79564.1	CDS	6634914	6636068	.	gene-ACG06_30800	acetylornithine_deacetylase	ACG06_30800	CP011857.1:6633973-6636068	37°C	RT	NOTEST	3.17892	1.27355	-1.31968	0	1	1	no
CP011857.1	ACG06_23750	D-alanyl-D-alanine_endopeptidase	CDS	5095204	5096112	.	gene-ACG06_23750	D-alanyl-D-alanine_endopeptidase	ACG06_23750	CP011857.1:5095203-5096112	37°C	RT	NOTEST	6.42735	2.57538	-1.31944	0	1	1	no
CP011857.1	ACG06_13960	hypothetical_protein	CDS	2937375	2937584	.	gene-ACG06_13960	hypothetical_protein	ACG06_13960	CP011857.1:2935210-2938585	37°C	RT	NOTEST	6.90488	2.76675	-1.31942	0	1	1	no
CP011857.1	ACG06_08645	ABC_transporter_substrate-binding_protein	CDS	1819894	1820640	.	gene-ACG06_08645	ABC_transporter_substrate-binding_protein	ACG06_08645	CP011857.1:1819474-1820640	37°C	RT	OK	23.495	9.41794	-1.31887	-1.94951	0.0062	0.0174336	yes
CP011857.1	ACG06_26535	acriflavine_resistance_protein_B	CDS	5671271	5674402	.	gene-ACG06_26535	acriflavine_resistance_protein_B	ACG06_26535	CP011857.1:5671270-5674402	37°C	RT	NOTEST	2.16818	0.86986	-1.31763	0	1	1	no
CP011857.1	ACG06_18590	transcriptional_regulator	CDS	3986686	3987468	.	gene-ACG06_18590	transcriptional_regulator	ACG06_18590	CP011857.1:3986685-3987468	37°C	RT	NOTEST	5.2067	2.08909	-1.31749	0	1	1	no
CP011857.1	ACG06_20220	carbamoyl-phosphate_synthase_large_subunit	CDS	4337594	4340884	.	gene-ACG06_20220	carbamoyl-phosphate_synthase_large_subunit	ACG06_20220	CP011857.1:4337593-4340884	37°C	RT	NOTEST	2.13025	0.856191	-1.31502	0	1	1	no
CP011857.1	ACG06_23720	hypothetical_protein	CDS	5089064	5090209	.	gene-ACG06_23720	hypothetical_protein	ACG06_23720	CP011857.1:5089063-5090639	37°C	RT	OK	39.6543	15.9518	-1.31376	-3.50623	5e-05	0.000255099	yes
CP011857.1	ACG06_17445	ketosteroid_isomerase	CDS	3754008	3754397	.	gene-ACG06_17445	ketosteroid_isomerase	ACG06_17445	CP011857.1:3754007-3754397	37°C	RT	OK	18.6002	7.49048	-1.31219	-1.06321	0.1236	0.18769	no
CP011857.1	ACG06_19540	hypothetical_protein	CDS	4193596	4194120	.	gene-ACG06_19540	hypothetical_protein	ACG06_19540	CP011857.1:4193595-4194120	37°C	RT	OK	21.1299	8.52269	-1.30991	-1.56433	0.03465	0.069648	no
CP011857.1	ACG06_24115	peptidylprolyl_isomerase	CDS	5159273	5160217	.	gene-ACG06_24115	peptidylprolyl_isomerase	ACG06_24115	CP011857.1:5158847-5160217	37°C	RT	NOTEST	1.10398	0.445813	-1.3082	0	1	1	no
CP011857.1	ACG06_12335	lipoprotein	CDS	2547397	2550408	.	gene-ACG06_12335	lipoprotein	ACG06_12335	CP011857.1:2545787-2551347	37°C	RT	NOTEST	1.9241	0.777379	-1.30749	0	1	1	no
CP011857.1	ACG06_02225	MarR_family_transcriptional_regulator	CDS	480966	481409	.	gene-ACG06_02225	MarR_family_transcriptional_regulator	ACG06_02225	CP011857.1:480965-481409	37°C	RT	OK	28.0309	11.3359	-1.30612	-1.66528	0.0092	0.0237892	yes
CP011857.1	ACG06_13750	dihydroneopterin_aldolase	CDS	2867283	2868053	.	gene-ACG06_13750	dihydroneopterin_aldolase	ACG06_13750	CP011857.1:2864686-2868053	37°C	RT	OK	6.46598	2.61788	-1.30447	-1.02083	0.13725	0.202198	no
CP011857.1	ACG06_23745	2-alkenal_reductase	CDS	5093820	5094971	.	gene-ACG06_23745	2-alkenal_reductase	ACG06_23745	CP011857.1:5093819-5094971	37°C	RT	OK	10.8548	4.39679	-1.30381	-1.74348	0.01135	0.028273	yes
CP011857.1	ACG06_06475	hypothetical_protein	CDS	1353420	1354181	.	gene-ACG06_06475	hypothetical_protein	ACG06_06475	CP011857.1:1353419-1354181	37°C	RT	NOTEST	1.27647	0.517292	-1.30311	0	1	1	no
CP011857.1	ACG06_31120	mannose-1-phosphate_guanylyltransferase	CDS	6708626	6710065	.	gene-ACG06_31120	mannose-1-phosphate_guanylyltransferase	ACG06_31120	CP011857.1:6704073-6710065	37°C	RT	OK	19.6249	7.95635	-1.3025	-2.60788	5e-05	0.000255099	yes
CP011857.1	ACG06_29705	peptidoglycan-binding_protein_LysM	CDS	6397220	6397657	.	gene-ACG06_29705	peptidoglycan-binding_protein_LysM	ACG06_29705	CP011857.1:6397219-6397657	37°C	RT	OK	155.588	63.0889	-1.30227	-4.06885	5e-05	0.000255099	yes
CP011857.1	ACG06_11295	membrane_protein	CDS	2350091	2350531	.	gene-ACG06_11295	membrane_protein	ACG06_11295	CP011857.1:2350090-2350531	37°C	RT	NOTEST	4.41899	1.79667	-1.29839	0	1	1	no
CP011857.1	ACG06_28525	histidine_kinase	CDS	6111259	6112770	.	gene-ACG06_28525	histidine_kinase	ACG06_28525	CP011857.1:6111258-6112770	37°C	RT	OK	9.58723	3.8983	-1.29827	-2.03784	0.00315	0.0100056	yes
CP011857.1	ACG06_05155	fusaric_acid_resistance_protein	CDS	1077327	1079522	.	gene-ACG06_05155	fusaric_acid_resistance_protein	ACG06_05155	CP011857.1:1075839-1079712	37°C	RT	NOTEST	3.43809	1.39948	-1.29671	0	1	1	no
CP011857.1	ACG06_04895	GNAT_family_acetyltransferase	CDS	1015752	1016342	.	gene-ACG06_04895	GNAT_family_acetyltransferase	ACG06_04895	CP011857.1:1015751-1016342	37°C	RT	OK	24.2108	9.86155	-1.29576	-1.86897	0.01345	0.0323843	yes
CP011857.1	ACG06_27710	glycine_cleavage_system_protein_H	CDS	5934869	5935336	.	gene-ACG06_27710	glycine_cleavage_system_protein_H	ACG06_27710	CP011857.1:5934602-5935336	37°C	RT	NOTEST	6.18179	2.51944	-1.29492	0	1	1	no
CP011857.1	ACG06_21050	LysR_family_transcriptional_regulator	CDS	4526949	4527851	.	gene-ACG06_21050	LysR_family_transcriptional_regulator	ACG06_21050	CP011857.1:4526948-4527851	37°C	RT	NOTEST	2.11347	0.861397	-1.29486	0	1	1	no
CP011857.1	ACG06_06110	choline_dehydrogenase	CDS	1284939	1286612	.	gene-ACG06_06110	choline_dehydrogenase	ACG06_06110	CP011857.1:1284938-1286612	37°C	RT	NOTEST	4.99574	2.03865	-1.29309	0	1	1	no
CP011857.1	ACG06_03960	hypothetical_protein	CDS	820238	820453	.	gene-ACG06_03960	hypothetical_protein	ACG06_03960	CP011857.1:820237-820453	37°C	RT	NOTEST	9.10039	3.71664	-1.29193	0	1	1	no
CP011857.1	ACG06_27745	methyltransferase	CDS	5939494	5940111	.	gene-ACG06_27745	methyltransferase	ACG06_27745	CP011857.1:5939493-5940111	37°C	RT	OK	8.95361	3.65875	-1.29112	-0.950863	0.10755	0.169316	no
CP011857.1	ACG06_24375	protein_TadG	CDS	5237107	5238777	.	gene-ACG06_24375	protein_TadG	ACG06_24375	CP011857.1:5237106-5238777	37°C	RT	NOTEST	2.60709	1.0659	-1.29037	0	1	1	no
CP011857.1	ACG06_11505	multidrug_DMT_transporter_permease	CDS	2387878	2388741	.	gene-ACG06_11505	multidrug_DMT_transporter_permease	ACG06_11505	CP011857.1:2387877-2388741	37°C	RT	NOTEST	5.95694	2.43918	-1.28818	0	1	1	no
CP011857.1	ACG06_09840	FAD-dependent_oxidoreductase	CDS	2071723	2073303	.	gene-ACG06_09840	FAD-dependent_oxidoreductase	ACG06_09840	CP011857.1:2071722-2073303	37°C	RT	NOTEST	4.16693	1.70664	-1.28782	0	1	1	no
CP011857.1	ACG06_09235	ANT75487.1	CDS	1938600	1940612	.	gene-ACG06_09235	excinuclease_ABC_subunit_B	ACG06_09235	CP011857.1:1938599-1940612	37°C	RT	OK	19.4783	7.97888	-1.28761	-3.56843	5e-05	0.000255099	yes
CP011857.1	ACG06_20570	chemotaxis_protein_CheY	CDS	4419985	4422561	.	gene-ACG06_20570	chemotaxis_protein_CheY	ACG06_20570	CP011857.1:4419984-4422561	37°C	RT	NOTEST	3.95565	1.62055	-1.28743	0	1	1	no
CP011857.1	ACG06_03335	2-nitropropane_dioxygenase	CDS	706194	707162	.	gene-ACG06_03335	2-nitropropane_dioxygenase	ACG06_03335	CP011857.1:706193-707162	37°C	RT	OK	17.0055	6.9788	-1.28495	-2.03413	0.00375	0.0115153	yes
CP011857.1	ACG06_17895	ANT77112.1	CDS	3848469	3849674	.	gene-ACG06_17895	acetyl-CoA_acetyltransferase	ACG06_17895	CP011857.1:3848468-3849674	37°C	RT	NOTEST	6.07904	2.4969	-1.28371	0	1	1	no
CP011857.1	ACG06_29720	CbbBc_protein	CDS	6399656	6401977	.	gene-ACG06_29720	CbbBc_protein	ACG06_29720	CP011857.1:6399655-6401977	37°C	RT	OK	7.12168	2.9349	-1.27891	-2.37774	0.00095	0.00361723	yes
CP011857.1	ACG06_30290	LysR_family_transcriptional_regulator	CDS	6525335	6526252	.	gene-ACG06_30290	LysR_family_transcriptional_regulator	ACG06_30290	CP011857.1:6525334-6526252	37°C	RT	OK	6.45506	2.66084	-1.27855	-1.1373	0.0348	0.0698326	no
CP011857.1	ACG06_23170	RNA_polymerase_sigma-H_factor_AlgU	CDS	4976025	4976609	.	gene-ACG06_23170	RNA_polymerase_sigma-H_factor_AlgU	ACG06_23170	CP011857.1:4976024-4976609	37°C	RT	OK	259.232	106.902	-1.27796	-6.30696	5e-05	0.000255099	yes
CP011857.1	ACG06_09445	general_secretion_pathway_protein_GspH	CDS	1980919	1981437	.	gene-ACG06_09445	general_secretion_pathway_protein_GspH	ACG06_09445	CP011857.1:1980918-1984676	37°C	RT	OK	8.5855	3.54102	-1.27774	-0.748773	0.26085	0.331422	no
CP011857.1	ACG06_15720	hypothetical_protein	CDS	3355182	3356120	.	gene-ACG06_15720	hypothetical_protein	ACG06_15720	CP011857.1:3355181-3359048	37°C	RT	NOTEST	2.97911	1.22891	-1.2775	0	1	1	no
CP011857.1	ACG06_12635	copper_ABC_transporter_ATPase	CDS	2631711	2633735	.	gene-ACG06_12635	copper_ABC_transporter_ATPase	ACG06_12635	CP011857.1:2631710-2633735	37°C	RT	OK	8.78449	3.62883	-1.27546	-2.34599	0.0005	0.00207968	yes
CP011857.1	ACG06_16930	regulator	CDS	3638600	3640147	.	gene-ACG06_16930	regulator	ACG06_16930	CP011857.1:3638599-3640147	37°C	RT	NOTEST	6.06968	2.50948	-1.27423	0	1	1	no
CP011857.1	ACG06_29755	acyl-CoA_dehydrogenase	CDS	6406012	6407802	.	gene-ACG06_29755	acyl-CoA_dehydrogenase	ACG06_29755	CP011857.1:6406011-6407802	37°C	RT	NOTEST	5.31861	2.19967	-1.27377	0	1	1	no
CP011857.1	ACG06_19205	ANT77367.1	CDS	4116694	4117998	.	gene-ACG06_19205	guanine_deaminase	ACG06_19205	CP011857.1:4116693-4117998	37°C	RT	OK	8.72766	3.61194	-1.27282	-1.69324	0.01285	0.0311688	yes
CP011857.1	ACG06_08320	phospholipase	CDS	1746060	1748138	.	gene-ACG06_08320	phospholipase	ACG06_08320	CP011857.1:1746059-1748138	37°C	RT	NOTEST	1.02204	0.423273	-1.2718	0	1	1	no
CP011857.1	ACG06_17990	type_III_export_protein_PscD	CDS	3866054	3867352	.	gene-ACG06_17990	type_III_export_protein_PscD	ACG06_17990	CP011857.1:3865887-3867352	37°C	RT	OK	33.6373	13.9325	-1.27161	-3.48789	5e-05	0.000255099	yes
CP011857.1	ACG06_06585	tail_length_tape_measure_protein	CDS	1369295	1371778	.	gene-ACG06_06585	tail_length_tape_measure_protein	ACG06_06585	CP011857.1:1369294-1371778	37°C	RT	NOTEST	5.44082	2.2547	-1.27089	0	1	1	no
CP011857.1	ACG06_19355	carboxylate--amine_ligase	CDS	4152589	4154136	.	gene-ACG06_19355	carboxylate--amine_ligase	ACG06_19355	CP011857.1:4152588-4154136	37°C	RT	NOTEST	2.24664	0.931344	-1.27038	0	1	1	no
CP011857.1	ACG06_07580	GNAT_family_acetyltransferase	CDS	1593348	1595105	.	gene-ACG06_07580	GNAT_family_acetyltransferase	ACG06_07580	CP011857.1:1592154-1595105	37°C	RT	OK	9.97247	4.13864	-1.2688	-2.02437	0.0038	0.011649	yes
CP011857.1	ACG06_27850	Na/Pi_cotransporter	CDS	5964073	5965740	.	gene-ACG06_27850	Na/Pi_cotransporter	ACG06_27850	CP011857.1:5962379-5965740	37°C	RT	NOTEST	3.66802	1.52323	-1.26787	0	1	1	no
CP011857.1	ACG06_09740	ATPase	CDS	2052607	2054832	.	gene-ACG06_09740	ATPase	ACG06_09740	CP011857.1:2052606-2054832	37°C	RT	NOTEST	1.23979	0.515182	-1.26694	0	1	1	no
CP011857.1	ACG06_08095	transcriptional_regulator	CDS	1693080	1694237	.	gene-ACG06_08095	transcriptional_regulator	ACG06_08095	CP011857.1:1693079-1694824	37°C	RT	NOTEST	5.37061	2.23182	-1.26686	0	1	1	no
CP011857.1	ACG06_10840	protease_HtpX	CDS	2277266	2278141	.	gene-ACG06_10840	protease_HtpX	ACG06_10840	CP011857.1:2277265-2278141	37°C	RT	OK	38.1836	15.8683	-1.26681	-2.93987	5e-05	0.000255099	yes
CP011857.1	ACG06_15510	amino_acid_ABC_transporter_permease	CDS	3314630	3315346	.	gene-ACG06_15510	amino_acid_ABC_transporter_permease	ACG06_15510	CP011857.1:3314629-3315346	37°C	RT	NOTEST	2.9823	1.2421	-1.26365	0	1	1	no
CP011857.1	ACG06_06510	glycoside_hydrolase_family_19	CDS	1356910	1357527	.	gene-ACG06_06510	glycoside_hydrolase_family_19	ACG06_06510	CP011857.1:1356580-1358973	37°C	RT	NOTEST	5.73147	2.39015	-1.2618	0	1	1	no
CP011857.1	ACG06_13110	peptidase	CDS	2720484	2720984	.	gene-ACG06_13110	peptidase	ACG06_13110	CP011857.1:2720483-2720984	37°C	RT	OK	19.4845	8.13715	-1.25973	-1.25356	0.03215	0.0656115	no
CP011857.1	ACG06_06870	TolB-like_translocation_protein	CDS	1429452	1430459	.	gene-ACG06_06870	TolB-like_translocation_protein	ACG06_06870	CP011857.1:1429451-1430459	37°C	RT	NOTEST	2.76182	1.15349	-1.25961	0	1	1	no
CP011857.1	ACG06_09905	TonB_box-like_protein	CDS	2088093	2088356	.	gene-ACG06_09905	TonB_box-like_protein	ACG06_09905	CP011857.1:2088092-2088356	37°C	RT	OK	15.54	6.49156	-1.25935	-0.815897	0.2135	0.286416	no
CP011857.1	ACG06_24910	glutathione_S-transferase	CDS	5347633	5348268	.	gene-ACG06_24910	glutathione_S-transferase	ACG06_24910	CP011857.1:5347632-5348268	37°C	RT	OK	15.5756	6.51024	-1.2585	-1.56135	0.0322	0.0656763	no
CP011857.1	ACG06_19320	membrane_protein	CDS	4145527	4146738	.	gene-ACG06_19320	membrane_protein	ACG06_19320	CP011857.1:4145526-4146738	37°C	RT	NOTEST	1.82962	0.765012	-1.25799	0	1	1	no
CP011857.1	ACG06_08180	anti-anti-sigma_factor	CDS	1709135	1709440	.	gene-ACG06_08180	anti-anti-sigma_factor	ACG06_08180	CP011857.1:1709134-1709440	37°C	RT	OK	39.4445	16.5	-1.25736	-1.46229	0.0581	0.103397	no
CP011857.1	ACG06_08380	hypothetical_protein	CDS	1761965	1762273	.	gene-ACG06_08380	hypothetical_protein	ACG06_08380	CP011857.1:1761964-1762273	37°C	RT	OK	16.4149	6.87041	-1.25653	-0.740449	0.2244	0.297845	no
CP011857.1	ACG06_16660	ANT76879.1	CDS	3577180	3578493	.	gene-ACG06_16660	branched-chain_amino_acid_ABC_transporter_substrate-binding_protein	ACG06_16660	CP011857.1:3577179-3578493	37°C	RT	OK	9.83658	4.11923	-1.25578	-1.66736	0.0229	0.0496304	yes
CP011857.1	ACG06_09515	cobalt_chelatase	CDS	1993108	1994073	.	gene-ACG06_09515	cobalt_chelatase	ACG06_09515	CP011857.1:1993107-1994073	37°C	RT	NOTEST	4.96741	2.08187	-1.25462	0	1	1	no
CP011857.1	ACG06_26640	molybdopterin-guanine_dinucleotide_biosynthesis_protein_MobA	CDS	5696300	5696875	.	gene-ACG06_26640	molybdopterin-guanine_dinucleotide_biosynthesis_protein_MobA	ACG06_26640	CP011857.1:5696299-5697846	37°C	RT	OK	12.4212	5.20662	-1.25438	-1.13185	0.04235	0.0817496	no
CP011857.1	ACG06_21230	hypothetical_protein	CDS	4560952	4561575	.	gene-ACG06_21230	hypothetical_protein	ACG06_21230	CP011857.1:4560951-4561575	37°C	RT	OK	7.07238	2.96974	-1.25186	-0.898891	0.0796	0.133216	no
CP011857.1	ACG06_24330	AraC_family_transcriptional_regulator	CDS	5226256	5227059	.	gene-ACG06_24330	AraC_family_transcriptional_regulator	ACG06_24330	CP011857.1:5226255-5227059	37°C	RT	NOTEST	4.26648	1.79204	-1.25145	0	1	1	no
CP011857.1	ACG06_04215	fimbrial_protein	CDS	878811	879956	.	gene-ACG06_04215	fimbrial_protein	ACG06_04215	CP011857.1:878810-879956	37°C	RT	NOTEST	2.19635	0.922922	-1.25083	0	1	1	no
CP011857.1	ACG06_17025	LuxR_family_transcriptional_regulator	CDS	3658686	3659399	.	gene-ACG06_17025	LuxR_family_transcriptional_regulator	ACG06_17025	CP011857.1:3658685-3659399	37°C	RT	NOTEST	2.00054	0.842446	-1.24773	0	1	1	no
CP011857.1	ACG06_13745	peroxiredoxin	CDS	2866450	2867286	.	gene-ACG06_13745	peroxiredoxin	ACG06_13745	CP011857.1:2864686-2868053	37°C	RT	NOTEST	5.18924	2.18593	-1.24728	0	1	1	no
CP011857.1	ACG06_15695	maltooligosyl_trehalose_synthase	CDS	3348103	3350883	.	gene-ACG06_15695	maltooligosyl_trehalose_synthase	ACG06_15695	CP011857.1:3342770-3351185	37°C	RT	NOTEST	1.19058	0.501829	-1.24639	0	1	1	no
CP011857.1	ACG06_23250	AraC_family_transcriptional_regulator	CDS	4991498	4992379	.	gene-ACG06_23250	AraC_family_transcriptional_regulator	ACG06_23250	CP011857.1:4991497-4992379	37°C	RT	NOTEST	4.21183	1.77683	-1.24514	0	1	1	no
CP011857.1	ACG06_21370	acyl_carrier_protein	CDS	4590760	4590984	.	gene-ACG06_21370	acyl_carrier_protein	ACG06_21370	CP011857.1:4590759-4590984	37°C	RT	OK	25.8537	10.9079	-1.24499	-1.02871	0.22585	0.299195	no
CP011857.1	ACG06_16080	AsnC_family_transcriptional_regulator	CDS	3434358	3434834	.	gene-ACG06_16080	AsnC_family_transcriptional_regulator	ACG06_16080	CP011857.1:3434357-3434834	37°C	RT	NOTEST	4.32971	1.82877	-1.2434	0	1	1	no
CP011857.1	ACG06_19520	LysR_family_transcriptional_regulator	CDS	4189619	4190530	.	gene-ACG06_19520	LysR_family_transcriptional_regulator	ACG06_19520	CP011857.1:4189618-4190530	37°C	RT	NOTEST	4.87378	2.05932	-1.24288	0	1	1	no
CP011857.1	ACG06_24605	ANT78389.1	CDS	5286308	5287792	.	gene-ACG06_24605	amidase	ACG06_24605	CP011857.1:5286307-5287792	37°C	RT	NOTEST	4.43018	1.87388	-1.24134	0	1	1	no
CP011857.1	ACG06_20625	transcriptional_regulator	CDS	4433853	4434659	.	gene-ACG06_20625	transcriptional_regulator	ACG06_20625	CP011857.1:4433852-4434659	37°C	RT	NOTEST	3.31371	1.40189	-1.24107	0	1	1	no
CP011857.1	ACG06_30265	ANT79463.1	CDS	6519410	6519748	.	gene-ACG06_30265	nitrogen_regulatory_protein_P-II_1	ACG06_30265	CP011857.1:6519409-6519748	37°C	RT	OK	152.862	64.6705	-1.24105	-3.13308	5e-05	0.000255099	yes
CP011857.1	ACG06_25220	ANT78511.1	CDS	5410326	5410634	.	gene-ACG06_25220	ribosome_hibernation_promoting_factor_HPF	ACG06_25220	CP011857.1:5410325-5410634	37°C	RT	OK	269.738	114.178	-1.24027	-3.92547	5e-05	0.000255099	yes
CP011857.1	ACG06_16420	ANT76834.1	CDS	3517175	3518338	.	gene-ACG06_16420	isovaleryl-CoA_dehydrogenase	ACG06_16420	CP011857.1:3517174-3518338	37°C	RT	OK	17.0732	7.22997	-1.23968	-2.43106	0.00035	0.00152075	yes
CP011857.1	ACG06_10595	hypothetical_protein	CDS	2229273	2229842	.	gene-ACG06_10595	hypothetical_protein	ACG06_10595	CP011857.1:2229272-2229842	37°C	RT	NOTEST	3.36307	1.42465	-1.23917	0	1	1	no
CP011857.1	ACG06_05455	AraC_family_transcriptional_regulator	CDS	1141498	1142310	.	gene-ACG06_05455	AraC_family_transcriptional_regulator	ACG06_05455	CP011857.1:1141497-1142310	37°C	RT	OK	14.1124	5.97886	-1.23902	-1.6647	0.02145	0.0471403	yes
CP011857.1	ACG06_19360	oxidoreductase	CDS	4154362	4155156	.	gene-ACG06_19360	oxidoreductase	ACG06_19360	CP011857.1:4154361-4155156	37°C	RT	OK	19.363	8.20627	-1.23851	-1.94673	0.00335	0.0105663	yes
CP011857.1	ACG06_29205	type_IV_secretion_protein_Rhs	CDS	6282182	6284554	.	gene-ACG06_29205	type_IV_secretion_protein_Rhs	ACG06_29205	CP011857.1:6279948-6284554	37°C	RT	NOTEST	2.02013	0.856737	-1.23753	0	1	1	no
CP011857.1	ACG06_16775	ABC_transporter_permease	CDS	3595870	3596868	.	gene-ACG06_16775	ABC_transporter_permease	ACG06_16775	CP011857.1:3595869-3596868	37°C	RT	OK	7.25201	3.07603	-1.23731	-1.17721	0.06085	0.10697	no
CP011857.1	ACG06_09880	universal_stress_protein_UspA	CDS	2082204	2082641	.	gene-ACG06_09880	universal_stress_protein_UspA	ACG06_09880	CP011857.1:2082203-2082641	37°C	RT	OK	33.9171	14.3892	-1.23703	-1.59756	0.0134	0.0322855	yes
CP011857.1	ACG06_24390	TadC	CDS	5239843	5240754	.	gene-ACG06_24390	TadC	ACG06_24390	CP011857.1:5239108-5240754	37°C	RT	NOTEST	2.89935	1.23316	-1.23336	0	1	1	no
CP011857.1	ACG06_18235	type_VI_secretion_protein_VasK	CDS	3906022	3909549	.	gene-ACG06_18235	type_VI_secretion_protein_VasK	ACG06_18235	CP011857.1:3904307-3909549	37°C	RT	NOTEST	2.95694	1.26104	-1.22949	0	1	1	no
CP011857.1	ACG06_13230	AsnC_family_transcriptional_regulator	CDS	2747342	2747779	.	gene-ACG06_13230	AsnC_family_transcriptional_regulator	ACG06_13230	CP011857.1:2747341-2747779	37°C	RT	OK	6.28818	2.68253	-1.22905	-0.615061	0.208	0.280816	no
CP011857.1	ACG06_22680	TetR_family_transcriptional_regulator	CDS	4855485	4856168	.	gene-ACG06_22680	TetR_family_transcriptional_regulator	ACG06_22680	CP011857.1:4855484-4856168	37°C	RT	NOTEST	1.25684	0.536603	-1.22788	0	1	1	no
CP011857.1	ACG06_21155	deoxyguanosinetriphosphate_triphosphohydrolase	CDS	4546328	4547824	.	gene-ACG06_21155	deoxyguanosinetriphosphate_triphosphohydrolase	ACG06_21155	CP011857.1:4546327-4547824	37°C	RT	OK	11.4498	4.89247	-1.22668	-2.27359	0.0017	0.00596823	yes
CP011857.1	ACG06_02100	cystathionine_beta-synthase	CDS	450298	451671	.	gene-ACG06_02100	cystathionine_beta-synthase	ACG06_02100	CP011857.1:450297-452852	37°C	RT	OK	15.27	6.52788	-1.22602	-2.28914	0.00035	0.00152075	yes
CP011857.1	ACG06_31470	short-chain_dehydrogenase	CDS	6781869	6782627	.	gene-ACG06_31470	short-chain_dehydrogenase	ACG06_31470	CP011857.1:6781868-6782627	37°C	RT	OK	26.3886	11.2869	-1.22527	-2.30371	0.00035	0.00152075	yes
CP011857.1	ACG06_16600	LuxR_family_transcriptional_regulator	CDS	3558080	3558745	.	gene-ACG06_16600	LuxR_family_transcriptional_regulator	ACG06_16600	CP011857.1:3558079-3558745	37°C	RT	NOTEST	3.83247	1.64033	-1.22429	0	1	1	no
CP011857.1	ACG06_27835	membrane_protein	CDS	5961781	5962143	.	gene-ACG06_27835	membrane_protein	ACG06_27835	CP011857.1:5959376-5962143	37°C	RT	NOTEST	2.24752	0.962173	-1.22397	0	1	1	no
CP011857.1	ACG06_01320	4'-phosphopantetheinyl_transferase	CDS	289692	291182	.	gene-ACG06_01320	4'-phosphopantetheinyl_transferase	ACG06_01320	CP011857.1:289691-291182	37°C	RT	NOTEST	5.9737	2.55776	-1.22374	0	1	1	no
CP011857.1	ACG06_22460	ANT77991.1	CDS	4806557	4806913	.	gene-ACG06_22460	pterin-4-alpha-carbinolamine_dehydratase	phhB	CP011857.1:4806556-4808109	37°C	RT	OK	22.8738	9.8063	-1.22191	-1.00108	0.09295	0.150339	no
CP011857.1	ACG06_22965	glyoxalase	CDS	4926595	4927035	.	gene-ACG06_22965	glyoxalase	ACG06_22965	CP011857.1:4926594-4927035	37°C	RT	OK	6.28531	2.70026	-1.21889	-0.617646	0.22145	0.294667	no
CP011857.1	ACG06_26835	MFS_transporter	CDS	5741577	5742950	.	gene-ACG06_26835	MFS_transporter	ACG06_26835	CP011857.1:5741576-5742950	37°C	RT	OK	10.0501	4.32346	-1.21695	-1.80872	0.01535	0.0359731	yes
CP011857.1	ACG06_22265	hypothetical_protein	CDS	4765815	4766345	.	gene-ACG06_22265	hypothetical_protein	ACG06_22265	CP011857.1:4765814-4766345	37°C	RT	OK	8.73754	3.76376	-1.21505	-0.864707	0.09545	0.153762	no
CP011857.1	ACG06_08790	histidine_kinase	CDS	1847391	1849190	.	gene-ACG06_08790	histidine_kinase	ACG06_08790	CP011857.1:1847390-1849813	37°C	RT	NOTEST	5.40126	2.32938	-1.21335	0	1	1	no
CP011857.1	ACG06_16520	hypothetical_protein	CDS	3541419	3541775	.	gene-ACG06_16520	hypothetical_protein	ACG06_16520	CP011857.1:3541418-3542779	37°C	RT	OK	11.5301	4.97346	-1.21308	-0.646599	0.34505	0.417071	no
CP011857.1	ACG06_19430	short-chain_dehydrogenase	CDS	4170038	4170817	.	gene-ACG06_19430	short-chain_dehydrogenase	ACG06_19430	CP011857.1:4170037-4170817	37°C	RT	NOTEST	3.44976	1.48923	-1.21193	0	1	1	no
CP011857.1	ACG06_15375	oxidoreductase	CDS	3283639	3284559	.	gene-ACG06_15375	oxidoreductase	ACG06_15375	CP011857.1:3283638-3284559	37°C	RT	NOTEST	1.7844	0.770329	-1.2119	0	1	1	no
CP011857.1	ACG06_15000	pesticin_domain-containing_protein	CDS	3215058	3216077	.	gene-ACG06_15000	pesticin_domain-containing_protein	ACG06_15000	CP011857.1:3215057-3216077	37°C	RT	NOTEST	2.63847	1.13985	-1.21086	0	1	1	no
CP011857.1	ACG06_25700	nucleoid-associated_protein	CDS	5513313	5514335	.	gene-ACG06_25700	nucleoid-associated_protein	ACG06_25700	CP011857.1:5512913-5515222	37°C	RT	NOTEST	2.03214	0.878231	-1.21033	0	1	1	no
CP011857.1	ACG06_03815	sulfate_transporter	CDS	799633	800256	.	gene-ACG06_03815	sulfate_transporter	ACG06_03815	CP011857.1:799632-802267	37°C	RT	NOTEST	1.46035	0.631304	-1.20991	0	1	1	no
CP011857.1	ACG06_29910	LysR_family_transcriptional_regulator	CDS	6442559	6443473	.	gene-ACG06_29910	LysR_family_transcriptional_regulator	ACG06_29910	CP011857.1:6442558-6443473	37°C	RT	NOTEST	6.09091	2.63421	-1.20929	0	1	1	no
CP011857.1	ACG06_06560	hypothetical_protein	CDS	1365875	1366204	.	gene-ACG06_06560	hypothetical_protein	ACG06_06560	CP011857.1:1365560-1366671	37°C	RT	NOTEST	7.31811	3.16541	-1.20908	0	1	1	no
CP011857.1	ACG06_21090	zinc-binding_dehydrogenase	CDS	4535296	4536282	.	gene-ACG06_21090	zinc-binding_dehydrogenase	ACG06_21090	CP011857.1:4535295-4536282	37°C	RT	NOTEST	4.12229	1.7835	-1.20873	0	1	1	no
CP011857.1	ACG06_29315	esterase	CDS	6307006	6308946	.	gene-ACG06_29315	esterase	ACG06_29315	CP011857.1:6307005-6308946	37°C	RT	OK	25.878	11.214	-1.20642	-3.95148	5e-05	0.000255099	yes
CP011857.1	ACG06_18275	type_VI_secretion_protein	CDS	3917879	3918886	.	gene-ACG06_18275	type_VI_secretion_protein	ACG06_18275	CP011857.1:3917878-3920637	37°C	RT	NOTEST	1.37485	0.595998	-1.20589	0	1	1	no
CP011857.1	ACG06_25410	porin	CDS	5454836	5456242	.	gene-ACG06_25410	porin	ACG06_25410	CP011857.1:5454835-5456242	37°C	RT	NOTEST	1.77803	0.770827	-1.2058	0	1	1	no
CP011857.1	ACG06_08880	AraC_family_transcriptional_regulator	CDS	1863800	1864813	.	gene-ACG06_08880	AraC_family_transcriptional_regulator	ACG06_08880	CP011857.1:1863799-1864813	37°C	RT	OK	9.28669	4.03337	-1.20318	-1.45394	0.04615	0.0863993	no
CP011857.1	ACG06_22930	haloacid_dehalogenase	CDS	4920237	4920938	.	gene-ACG06_22930	haloacid_dehalogenase	ACG06_22930	CP011857.1:4920236-4920938	37°C	RT	OK	7.8555	3.41187	-1.20314	-1.06634	0.1469	0.21232	no
CP011857.1	ACG06_12455	FADH2-dependent_halogenase_PltA	CDS	2576551	2577900	.	gene-ACG06_12455	FADH2-dependent_halogenase_PltA	ACG06_12455	CP011857.1:2576550-2577900	37°C	RT	NOTEST	2.1118	0.91728	-1.20304	0	1	1	no
CP011857.1	ACG06_22550	fumarate_hydratase	CDS	4824958	4826352	.	gene-ACG06_22550	fumarate_hydratase	ACG06_22550	CP011857.1:4824957-4826968	37°C	RT	OK	13.0809	5.68209	-1.20296	-2.20985	0.001	0.00379557	yes
CP011857.1	ACG06_05910	MFS_transporter	CDS	1238393	1239706	.	gene-ACG06_05910	MFS_transporter	ACG06_05910	CP011857.1:1238392-1239706	37°C	RT	NOTEST	5.29775	2.30195	-1.20252	0	1	1	no
CP011857.1	ACG06_11715	hypothetical_protein	CDS	2435071	2436150	.	gene-ACG06_11715	hypothetical_protein	ACG06_11715	CP011857.1:2433255-2436150	37°C	RT	NOTEST	2.73046	1.18668	-1.20221	0	1	1	no
CP011857.1	ACG06_27225	competence_protein_TfoX	CDS	5835649	5835921	.	gene-ACG06_27225	competence_protein_TfoX	ACG06_27225	CP011857.1:5835648-5835921	37°C	RT	OK	12.6518	5.50016	-1.2018	-0.672735	0.2108	0.283427	no
CP011857.1	ACG06_11265	3-isopropylmalate_dehydratase_large_subunit	CDS	2347209	2347595	.	gene-ACG06_11265	3-isopropylmalate_dehydratase_large_subunit	ACG06_11265	CP011857.1:2347208-2347595	37°C	RT	OK	67.9881	29.5894	-1.2002	-2.15941	0.0008	0.00310517	yes
CP011857.1	ACG06_09315	heat-shock_protein	CDS	1951994	1952443	.	gene-ACG06_09315	heat-shock_protein	ACG06_09315	CP011857.1:1951993-1952443	37°C	RT	OK	24.9043	10.8408	-1.19992	-1.43777	0.04405	0.0842635	no
CP011857.1	ACG06_02090	cation_transporter	CDS	448597	449496	.	gene-ACG06_02090	cation_transporter	ACG06_02090	CP011857.1:448596-449496	37°C	RT	OK	8.49546	3.69844	-1.19977	-1.3677	0.0621	0.108585	no
CP011857.1	ACG06_18850	XRE_family_transcriptional_regulator	CDS	4040509	4040814	.	gene-ACG06_18850	XRE_family_transcriptional_regulator	ACG06_18850	CP011857.1:4040508-4040814	37°C	RT	OK	48.5615	21.1463	-1.19941	-1.44155	0.02835	0.0589588	no
CP011857.1	ACG06_01820	membrane_protein	CDS	397436	398821	.	gene-ACG06_01820	membrane_protein	ACG06_01820	CP011857.1:396063-398821	37°C	RT	OK	7.06187	3.08664	-1.19401	-1.24616	0.0998	0.159698	no
CP011857.1	ACG06_03980	hypothetical_protein	CDS	821627	822367	.	gene-ACG06_03980	hypothetical_protein	ACG06_03980	CP011857.1:821626-822367	37°C	RT	OK	6.39544	2.7954	-1.19399	-0.972299	0.14985	0.215473	no
CP011857.1	ACG06_31465	hypothetical_protein	CDS	6781072	6781821	.	gene-ACG06_31465	hypothetical_protein	ACG06_31465	CP011857.1:6781071-6781821	37°C	RT	OK	11.48	5.01902	-1.19364	-1.35232	0.0463	0.0865901	no
CP011857.1	ACG06_00175	SulP_family_inorganic_anion_transporter	CDS	36795	38348	.	gene-ACG06_00175	SulP_family_inorganic_anion_transporter	ACG06_00175	CP011857.1:36794-38348	37°C	RT	NOTEST	2.86574	1.25305	-1.19347	0	1	1	no
CP011857.1	ACG06_22955	hypothetical_protein	CDS	4925305	4925532	.	gene-ACG06_22955	hypothetical_protein	ACG06_22955	CP011857.1:4925304-4925532	37°C	RT	OK	108.901	47.6988	-1.19099	-1.57906	0.01235	0.0302001	yes
CP011857.1	ACG06_15415	aminoglycoside_phosphotransferase	CDS	3290960	3292015	.	gene-ACG06_15415	aminoglycoside_phosphotransferase	ACG06_15415	CP011857.1:3290606-3292015	37°C	RT	NOTEST	1.57131	0.688402	-1.19065	0	1	1	no
CP011857.1	ACG06_04210	adhesin	CDS	875655	878711	.	gene-ACG06_04210	adhesin	ACG06_04210	CP011857.1:875654-878711	37°C	RT	NOTEST	1.24292	0.544578	-1.19052	0	1	1	no
CP011857.1	ACG06_00265	ADP-ribosyltransferase	CDS	64668	66041	.	gene-ACG06_00265	ADP-ribosyltransferase	ACG06_00265	CP011857.1:64667-66041	37°C	RT	OK	126.311	55.3442	-1.19048	-7.24186	5e-05	0.000255099	yes
CP011857.1	ACG06_19910	chemotaxis_protein_CheW	CDS	4267932	4268822	.	gene-ACG06_19910	chemotaxis_protein_CheW	ACG06_19910	CP011857.1:4267931-4268822	37°C	RT	OK	41.5071	18.192	-1.19006	-3.06151	0.0001	0.000482195	yes
CP011857.1	ACG06_30310	ANT79472.1	CDS	6531786	6533504	.	gene-ACG06_30310	pyruvate_dehydrogenase	ACG06_30310	CP011857.1:6531785-6533504	37°C	RT	OK	14.5414	6.37606	-1.18943	-2.71534	5e-05	0.000255099	yes
CP011857.1	ACG06_06240	hypothetical_protein	CDS	1314853	1315200	.	gene-ACG06_06240	hypothetical_protein	ACG06_06240	CP011857.1:1314852-1315200	37°C	RT	OK	26.5752	11.6612	-1.18837	-1.07223	0.059	0.104637	no
CP011857.1	ACG06_31105	glycosyl_transferase	CDS	6705185	6706567	.	gene-ACG06_31105	glycosyl_transferase	ACG06_31105	CP011857.1:6704073-6710065	37°C	RT	OK	8.90687	3.91088	-1.18743	-1.63985	0.0088	0.0229526	yes
CP011857.1	ACG06_06200	membrane_protein	CDS	1305573	1306358	.	gene-ACG06_06200	membrane_protein	ACG06_06200	CP011857.1:1305572-1306358	37°C	RT	OK	46.105	20.244	-1.18742	-3.14987	5e-05	0.000255099	yes
CP011857.1	ACG06_04645	LysR_family_transcriptional_regulator	CDS	963300	964205	.	gene-ACG06_04645	LysR_family_transcriptional_regulator	ACG06_04645	CP011857.1:963299-964205	37°C	RT	OK	6.51789	2.86552	-1.18561	-1.04546	0.0604	0.106423	no
CP011857.1	ACG06_26300	pilus_assembly_protein_PilX	CDS	5620269	5620856	.	gene-ACG06_26300	pilus_assembly_protein_PilX	ACG06_26300	CP011857.1:5618396-5620856	37°C	RT	OK	15.8258	6.95797	-1.18554	-1.00991	0.13515	0.200251	no
CP011857.1	ACG06_24150	membrane_protein	CDS	5166257	5167891	.	gene-ACG06_24150	membrane_protein	ACG06_24150	CP011857.1:5166256-5167891	37°C	RT	NOTEST	0.911861	0.401215	-1.18444	0	1	1	no
CP011857.1	ACG06_19680	PAAR_repeat-containing_protein	CDS	4223285	4223545	.	gene-ACG06_19680	PAAR_repeat-containing_protein	ACG06_19680	CP011857.1:4223284-4223545	37°C	RT	NOTEST	3.4508	1.51842	-1.18436	0	1	1	no
CP011857.1	ACG06_12715	hypothetical_protein	CDS	2651210	2652472	.	gene-ACG06_12715	hypothetical_protein	ACG06_12715	CP011857.1:2651209-2653524	37°C	RT	OK	14.5169	6.39064	-1.1837	-1.75945	0.0052	0.0150808	yes
CP011857.1	ACG06_00535	ANT73833.1	CDS	124278	125315	.	gene-ACG06_00535	3-oxoacyl-ACP_synthase	ACG06_00535	CP011857.1:123168-126475	37°C	RT	NOTEST	1.3363	0.588918	-1.1821	0	1	1	no
CP011857.1	ACG06_23005	ANT78094.1	CDS	4934408	4935535	.	gene-ACG06_23005	methylcitrate_synthase	ACG06_23005	CP011857.1:4934407-4935535	37°C	RT	OK	18.76	8.26855	-1.18196	-2.36142	0.0006	0.00243928	yes
CP011857.1	ACG06_09815	molybdopterin-guanine_dinucleotide_biosynthesis_protein_A	CDS	2066469	2067065	.	gene-ACG06_09815	molybdopterin-guanine_dinucleotide_biosynthesis_protein_A	ACG06_09815	CP011857.1:2066468-2067065	37°C	RT	NOTEST	4.18412	1.84418	-1.18195	0	1	1	no
CP011857.1	ACG06_14390	pyridine_nucleotide-disulfide_oxidoreductase	CDS	3071187	3072422	.	gene-ACG06_14390	pyridine_nucleotide-disulfide_oxidoreductase	ACG06_14390	CP011857.1:3071186-3072422	37°C	RT	NOTEST	5.80272	2.55834	-1.18152	0	1	1	no
CP011857.1	ACG06_14470	ABC_transporter_ATP-binding_protein	CDS	3091158	3091994	.	gene-ACG06_14470	ABC_transporter_ATP-binding_protein	ACG06_14470	CP011857.1:3090093-3093920	37°C	RT	NOTEST	2.85152	1.25723	-1.18149	0	1	1	no
CP011857.1	ACG06_02015	hypothetical_protein	CDS	435163	436509	.	gene-ACG06_02015	hypothetical_protein	ACG06_02015	CP011857.1:435162-436509	37°C	RT	NOTEST	4.89166	2.15695	-1.18133	0	1	1	no
CP011857.1	ACG06_29920	hypothetical_protein	CDS	6444802	6445623	.	gene-ACG06_29920	hypothetical_protein	ACG06_29920	CP011857.1:6444801-6445623	37°C	RT	OK	7.75223	3.41858	-1.18121	-1.09222	0.0858	0.141055	no
CP011857.1	ACG06_20900	ANT77697.1	CDS	4489419	4491923	.	gene-ACG06_20900	nitrate_reductase	ACG06_20900	CP011857.1:4488624-4491923	37°C	RT	NOTEST	4.45263	1.96505	-1.18009	0	1	1	no
CP011857.1	ACG06_18060	Low_calcium_response_locus_protein_D	CDS	3877129	3879249	.	gene-ACG06_18060	Low_calcium_response_locus_protein_D	ACG06_18060	CP011857.1:3876697-3879575	37°C	RT	OK	18.903	8.35026	-1.17872	-3.18404	5e-05	0.000255099	yes
CP011857.1	ACG06_10415	ABC_transporter_permease	CDS	2190311	2191342	.	gene-ACG06_10415	ABC_transporter_permease	ACG06_10415	CP011857.1:2190310-2193080	37°C	RT	OK	14.9412	6.60176	-1.17838	-1.06156	0.09515	0.153347	no
CP011857.1	ACG06_21305	flagellar_assembly_protein_FliT	CDS	4577187	4577480	.	gene-ACG06_21305	flagellar_assembly_protein_FliT	ACG06_21305	CP011857.1:4577186-4577480	37°C	RT	OK	95.1743	42.0542	-1.17832	-2.08123	0.00195	0.00669581	yes
CP011857.1	ACG06_30615	ANT79533.1	CDS	6592275	6593165	.	gene-ACG06_30615	4-hydroxybenzoate_polyprenyltransferase	ubiA	CP011857.1:6592274-6593165	37°C	RT	OK	20.625	9.11769	-1.17765	-2.08453	0.002	0.00684791	yes
CP011857.1	ACG06_16145	MFS_transporter	CDS	3456161	3457324	.	gene-ACG06_16145	MFS_transporter	ACG06_16145	CP011857.1:3456160-3457324	37°C	RT	NOTEST	1.50531	0.667087	-1.17411	0	1	1	no
CP011857.1	ACG06_14675	hypothetical_protein	CDS	3145033	3145668	.	gene-ACG06_14675	hypothetical_protein	ACG06_14675	CP011857.1:3145032-3147199	37°C	RT	OK	13.321	5.90873	-1.17278	-1.17694	0.103	0.1638	no
CP011857.1	ACG06_13810	hypothetical_protein	CDS	2880808	2881332	.	gene-ACG06_13810	hypothetical_protein	ACG06_13810	CP011857.1:2880807-2881332	37°C	RT	OK	8.44659	3.74835	-1.17211	-0.830625	0.10685	0.168435	no
CP011857.1	ACG06_20760	hypothetical_protein	CDS	4461921	4462538	.	gene-ACG06_20760	hypothetical_protein	ACG06_20760	CP011857.1:4461920-4462538	37°C	RT	OK	27.9976	12.4315	-1.17131	-1.94506	0.00185	0.00640125	yes
CP011857.1	ACG06_03970	bacteriophage_protein	CDS	820968	821420	.	gene-ACG06_03970	bacteriophage_protein	ACG06_03970	CP011857.1:820455-821620	37°C	RT	NOTEST	4.57588	2.03259	-1.17073	0	1	1	no
CP011857.1	ACG06_13720	cytochrome_C	CDS	2860824	2861477	.	gene-ACG06_13720	cytochrome_C	ACG06_13720	CP011857.1:2860823-2861477	37°C	RT	OK	12.2018	5.42116	-1.17042	-1.23104	0.03225	0.0657411	no
CP011857.1	ACG06_30130	chemotaxis_protein_CheY	CDS	6489471	6490217	.	gene-ACG06_30130	chemotaxis_protein_CheY	ACG06_30130	CP011857.1:6489470-6490217	37°C	RT	OK	74.5226	33.1241	-1.1698	-3.68742	5e-05	0.000255099	yes
CP011857.1	ACG06_05530	outer_membrane_lipoprotein	CDS	1158132	1158680	.	gene-ACG06_05530	outer_membrane_lipoprotein	ACG06_05530	CP011857.1:1158131-1158680	37°C	RT	OK	138.773	61.7105	-1.16914	-4.22198	5e-05	0.000255099	yes
CP011857.1	ACG06_19905	chemotaxis_protein_CheW	CDS	4267407	4267886	.	gene-ACG06_19905	chemotaxis_protein_CheW	ACG06_19905	CP011857.1:4267406-4267886	37°C	RT	OK	99.6338	44.3643	-1.16723	-3.18109	5e-05	0.000255099	yes
CP011857.1	ACG06_20580	multidrug_transporter	CDS	4424709	4426157	.	gene-ACG06_20580	multidrug_transporter	ACG06_20580	CP011857.1:4424708-4428806	37°C	RT	NOTEST	1.41963	0.632297	-1.16684	0	1	1	no
CP011857.1	ACG06_13700	hypothetical_protein	CDS	2858127	2858399	.	gene-ACG06_13700	hypothetical_protein	ACG06_13700	CP011857.1:2858126-2858399	37°C	RT	OK	7.09524	3.16119	-1.16638	-0.503649	0.4759	0.544071	no
CP011857.1	ACG06_15430	mammalian_cell_entry_protein	CDS	3294792	3297095	.	gene-ACG06_15430	mammalian_cell_entry_protein	ACG06_15430	CP011857.1:3294791-3297708	37°C	RT	NOTEST	1.78079	0.794147	-1.16504	0	1	1	no
CP011857.1	ACG06_02590	allophanate_hydrolase	CDS	563326	564303	.	gene-ACG06_02590	allophanate_hydrolase	ACG06_02590	CP011857.1:562457-564303	37°C	RT	NOTEST	3.78188	1.68665	-1.16494	0	1	1	no
CP011857.1	ACG06_28090	hypothetical_protein	CDS	6019327	6019593	.	gene-ACG06_28090	hypothetical_protein	ACG06_28090	CP011857.1:6019326-6019593	37°C	RT	OK	24.2321	10.8102	-1.16452	-0.821369	0.12445	0.188424	no
CP011857.1	ACG06_12510	antibiotic_ABC_transporter_permease	CDS	2600273	2601391	.	gene-ACG06_12510	antibiotic_ABC_transporter_permease	ACG06_12510	CP011857.1:2600272-2601391	37°C	RT	OK	14.2219	6.34578	-1.16425	-2.01301	0.00575	0.0164116	yes
CP011857.1	ACG06_26540	RND_transporter	CDS	5674430	5675593	.	gene-ACG06_26540	RND_transporter	ACG06_26540	CP011857.1:5674429-5675593	37°C	RT	NOTEST	0.661667	0.295362	-1.16362	0	1	1	no
CP011857.1	ACG06_15270	glyoxalase	CDS	3255288	3256379	.	gene-ACG06_15270	glyoxalase	ACG06_15270	CP011857.1:3255287-3256379	37°C	RT	NOTEST	3.65678	1.63465	-1.16159	0	1	1	no
CP011857.1	ACG06_16500	succinyl-CoA:3-ketoacid-CoA_transferase	CDS	3537291	3537989	.	gene-ACG06_16500	succinyl-CoA:3-ketoacid-CoA_transferase	ACG06_16500	CP011857.1:3537290-3537989	37°C	RT	OK	6.46901	2.8922	-1.16138	-0.903972	0.15845	0.2247	no
CP011857.1	ACG06_24100	AraC_family_transcriptional_regulator	CDS	5157115	5157780	.	gene-ACG06_24100	AraC_family_transcriptional_regulator	ACG06_24100	CP011857.1:5156226-5157780	37°C	RT	NOTEST	3.75966	1.68236	-1.16011	0	1	1	no
CP011857.1	ACG06_12415	acyl-CoA_dehydrogenase	CDS	2567480	2568631	.	gene-ACG06_12415	acyl-CoA_dehydrogenase	ACG06_12415	CP011857.1:2567479-2568631	37°C	RT	NOTEST	2.14925	0.962622	-1.15879	0	1	1	no
CP011857.1	ACG06_06370	hypothetical_protein	CDS	1340623	1341339	.	gene-ACG06_06370	hypothetical_protein	ACG06_06370	CP011857.1:1339496-1341715	37°C	RT	NOTEST	2.96697	1.32947	-1.15814	0	1	1	no
CP011857.1	ACG06_19440	LysR_family_transcriptional_regulator	CDS	4171339	4172247	.	gene-ACG06_19440	LysR_family_transcriptional_regulator	ACG06_19440	CP011857.1:4171338-4172247	37°C	RT	NOTEST	6.0853	2.72751	-1.15774	0	1	1	no
CP011857.1	ACG06_12860	conjugal_transfer_protein	CDS	2678993	2680387	.	gene-ACG06_12860	conjugal_transfer_protein	ACG06_12860	CP011857.1:2678636-2680387	37°C	RT	NOTEST	3.77211	1.69102	-1.15747	0	1	1	no
CP011857.1	ACG06_03145	polyamine_ABC_transporter_substrate-binding_protein	CDS	673910	675157	.	gene-ACG06_03145	polyamine_ABC_transporter_substrate-binding_protein	ACG06_03145	CP011857.1:673909-675157	37°C	RT	OK	10.1099	4.53315	-1.15718	-1.60503	0.01375	0.0329744	yes
CP011857.1	ACG06_22610	glycoside_hydrolase	CDS	4840541	4841761	.	gene-ACG06_22610	glycoside_hydrolase	ACG06_22610	CP011857.1:4840540-4841761	37°C	RT	NOTEST	3.30303	1.48323	-1.15504	0	1	1	no
CP011857.1	ACG06_26095	type_III_effector_Hop_protein	CDS	5583908	5584246	.	gene-ACG06_26095	type_III_effector_Hop_protein	ACG06_26095	CP011857.1:5583907-5584482	37°C	RT	NOTEST	2.24552	1.00863	-1.15465	0	1	1	no
CP011857.1	ACG06_00340	peroxiredoxin_OsmC	CDS	78662	79087	.	gene-ACG06_00340	peroxiredoxin_OsmC	ACG06_00340	CP011857.1:78661-79087	37°C	RT	OK	11.3745	5.11393	-1.1533	-0.909758	0.1322	0.196933	no
CP011857.1	ACG06_24905	hypothetical_protein	CDS	5346632	5347579	.	gene-ACG06_24905	hypothetical_protein	ACG06_24905	CP011857.1:5346631-5347579	37°C	RT	OK	19.3508	8.7003	-1.15326	-2.16586	0.00105	0.00395204	yes
CP011857.1	ACG06_18940	NADH:ubiquinone_oxidoreductase	CDS	4056413	4057009	.	gene-ACG06_18940	NADH:ubiquinone_oxidoreductase	ACG06_18940	CP011857.1:4056412-4057009	37°C	RT	OK	11.6221	5.22792	-1.15257	-1.14046	0.0924	0.149584	no
CP011857.1	ACG06_19725	hydroxypyruvate_reductase	CDS	4233162	4234427	.	gene-ACG06_19725	hydroxypyruvate_reductase	ACG06_19725	CP011857.1:4233161-4234427	37°C	RT	NOTEST	2.0904	0.94051	-1.15226	0	1	1	no
CP011857.1	ACG06_09020	sugar_ABC_transporter_permease	CDS	1889448	1890293	.	gene-ACG06_09020	sugar_ABC_transporter_permease	ACG06_09020	CP011857.1:1888522-1890293	37°C	RT	OK	39.9823	18.0085	-1.15068	-2.44852	0.0004	0.00170106	yes
CP011857.1	ACG06_11095	membrane_protein	CDS	2322484	2323041	.	gene-ACG06_11095	membrane_protein	ACG06_11095	CP011857.1:2322483-2323041	37°C	RT	NOTEST	3.64877	1.64399	-1.15021	0	1	1	no
CP011857.1	ACG06_25585	acetyltransferase	CDS	5493327	5493752	.	gene-ACG06_25585	acetyltransferase	ACG06_25585	CP011857.1:5492173-5493752	37°C	RT	OK	33.1412	14.933	-1.15012	-1.22623	0.04935	0.0906932	no
CP011857.1	ACG06_03170	transcriptional_regulator	CDS	679578	679892	.	gene-ACG06_03170	transcriptional_regulator	ACG06_03170	CP011857.1:679577-679892	37°C	RT	OK	26.2532	11.8854	-1.1433	-0.994153	0.06035	0.106423	no
CP011857.1	ACG06_04660	hypothetical_protein	CDS	966782	967105	.	gene-ACG06_04660	hypothetical_protein	ACG06_04660	CP011857.1:966781-967105	37°C	RT	NOTEST	6.29679	2.8512	-1.14305	0	1	1	no
CP011857.1	ACG06_22920	hypothetical_protein	CDS	4917667	4918962	.	gene-ACG06_22920	hypothetical_protein	ACG06_22920	CP011857.1:4917666-4920206	37°C	RT	NOTEST	2.39746	1.08624	-1.14217	0	1	1	no
CP011857.1	ACG06_13350	acetyl-CoA_acetyltransferase	CDS	2772627	2773817	.	gene-ACG06_13350	acetyl-CoA_acetyltransferase	ACG06_13350	CP011857.1:2772626-2773817	37°C	RT	OK	20.3199	9.20989	-1.14164	-2.46875	0.00015	0.000702601	yes
CP011857.1	ACG06_25855	hypothetical_protein	CDS	5544975	5545463	.	gene-ACG06_25855	hypothetical_protein	ACG06_25855	CP011857.1:5544974-5545463	37°C	RT	OK	14.1647	6.42186	-1.14124	-1.0251	0.07275	0.123867	no
CP011857.1	ACG06_08830	LysR_family_transcriptional_regulator	CDS	1855319	1856248	.	gene-ACG06_08830	LysR_family_transcriptional_regulator	ACG06_08830	CP011857.1:1855318-1856248	37°C	RT	OK	18.9415	8.5929	-1.14033	-2.16465	0.0023	0.00772097	yes
CP011857.1	ACG06_17090	acetyltransferase	CDS	3672793	3673326	.	gene-ACG06_17090	acetyltransferase	ACG06_17090	CP011857.1:3672792-3673326	37°C	RT	NOTEST	5.75145	2.61988	-1.13443	0	1	1	no
CP011857.1	ACG06_08675	NAD(P)H-quinone_oxidoreductase	CDS	1825976	1826938	.	gene-ACG06_08675	NAD(P)H-quinone_oxidoreductase	ACG06_08675	CP011857.1:1825975-1826938	37°C	RT	OK	25.9195	11.8118	-1.1338	-2.452	0.0004	0.00170106	yes
CP011857.1	ACG06_11135	gamma-glutamylputrescine_oxidoreductase	CDS	2329767	2331050	.	gene-ACG06_11135	gamma-glutamylputrescine_oxidoreductase	ACG06_11135	CP011857.1:2329766-2331050	37°C	RT	OK	11.4088	5.20265	-1.13282	-1.89265	0.002	0.00684791	yes
CP011857.1	ACG06_02635	hypothetical_protein	CDS	572415	572645	.	gene-ACG06_02635	hypothetical_protein	ACG06_02635	CP011857.1:572414-572645	37°C	RT	OK	92.1408	42.0411	-1.13204	-1.38956	0.0283	0.0589229	no
CP011857.1	ACG06_12390	cysteine_dioxygenase	CDS	2562408	2563013	.	gene-ACG06_12390	cysteine_dioxygenase	ACG06_12390	CP011857.1:2560827-2563013	37°C	RT	NOTEST	2.62291	1.1968	-1.13198	0	1	1	no
CP011857.1	ACG06_08570	hypothetical_protein	CDS	1800964	1801296	.	gene-ACG06_08570	hypothetical_protein	ACG06_08570	CP011857.1:1800963-1801296	37°C	RT	NOTEST	2.5792	1.17773	-1.13092	0	1	1	no
CP011857.1	ACG06_13390	lactoylglutathione_lyase	CDS	2781278	2781703	.	gene-ACG06_13390	lactoylglutathione_lyase	ACG06_13390	CP011857.1:2781277-2781703	37°C	RT	NOTEST	5.27416	2.40914	-1.13042	0	1	1	no
CP011857.1	ACG06_19740	ion_transporter	CDS	4237209	4238060	.	gene-ACG06_19740	ion_transporter	ACG06_19740	CP011857.1:4237208-4238673	37°C	RT	NOTEST	5.51263	2.51928	-1.12973	0	1	1	no
CP011857.1	ACG06_29370	penicillin-binding_protein	CDS	6324163	6324735	.	gene-ACG06_29370	penicillin-binding_protein	ACG06_29370	CP011857.1:6323644-6324735	37°C	RT	NOTEST	4.22537	1.93175	-1.12917	0	1	1	no
CP011857.1	ACG06_00545	hypothetical_protein	CDS	126497	127417	.	gene-ACG06_00545	hypothetical_protein	ACG06_00545	CP011857.1:126496-128646	37°C	RT	OK	6.7541	3.09272	-1.12689	-0.794397	0.12405	0.188056	no
CP011857.1	ACG06_12320	hypothetical_protein	CDS	2545399	2545773	.	gene-ACG06_12320	hypothetical_protein	ACG06_12320	CP011857.1:2544997-2545773	37°C	RT	NOTEST	4.13757	1.89663	-1.12534	0	1	1	no
CP011857.1	ACG06_26525	transcriptional_regulator	CDS	5669257	5669775	.	gene-ACG06_26525	transcriptional_regulator	ACG06_26525	CP011857.1:5669256-5669775	37°C	RT	NOTEST	1.76821	0.81056	-1.1253	0	1	1	no
CP011857.1	ACG06_09775	hydrolase	CDS	2060638	2061504	.	gene-ACG06_09775	hydrolase	ACG06_09775	CP011857.1:2060637-2062436	37°C	RT	NOTEST	4.98394	2.28949	-1.12226	0	1	1	no
CP011857.1	ACG06_18480	alpha/beta_hydrolase	CDS	3963268	3964080	.	gene-ACG06_18480	alpha/beta_hydrolase	ACG06_18480	CP011857.1:3962410-3964080	37°C	RT	OK	8.48887	3.90253	-1.12116	-1.05425	0.1224	0.186342	no
CP011857.1	ACG06_10650	chemotaxis_protein	CDS	2240052	2241524	.	gene-ACG06_10650	chemotaxis_protein	ACG06_10650	CP011857.1:2240051-2241524	37°C	RT	OK	17.8388	8.20357	-1.1207	-2.64657	0.00015	0.000702601	yes
CP011857.1	ACG06_14540	MFS_transporter	CDS	3108364	3109617	.	gene-ACG06_14540	MFS_transporter	ACG06_14540	CP011857.1:3107188-3109617	37°C	RT	NOTEST	1.17076	0.538819	-1.11957	0	1	1	no
CP011857.1	ACG06_12930	DNA-binding_protein	CDS	2691352	2691822	.	gene-ACG06_12930	DNA-binding_protein	ACG06_12930	CP011857.1:2691351-2692394	37°C	RT	OK	60.8743	28.0486	-1.11791	-2.02032	0.0012	0.00443323	yes
CP011857.1	ACG06_20225	LysR_family_transcriptional_regulator	CDS	4341089	4342009	.	gene-ACG06_20225	LysR_family_transcriptional_regulator	ACG06_20225	CP011857.1:4341088-4342009	37°C	RT	NOTEST	4.90574	2.26189	-1.11694	0	1	1	no
CP011857.1	ACG06_15250	3-(3-hydroxyphenyl)propionate_hydroxylase	CDS	3250853	3252442	.	gene-ACG06_15250	3-(3-hydroxyphenyl)propionate_hydroxylase	ACG06_15250	CP011857.1:3250852-3252442	37°C	RT	NOTEST	4.96526	2.28937	-1.11692	0	1	1	no
CP011857.1	ACG06_28675	TetR_family_transcriptional_regulator	CDS	6150393	6151040	.	gene-ACG06_28675	TetR_family_transcriptional_regulator	ACG06_28675	CP011857.1:6150392-6151040	37°C	RT	OK	11.2943	5.20849	-1.11665	-1.18601	0.08	0.133655	no
CP011857.1	ACG06_27620	hypothetical_protein	CDS	5919502	5920068	.	gene-ACG06_27620	hypothetical_protein	ACG06_27620	CP011857.1:5919134-5920958	37°C	RT	OK	7.02628	3.24248	-1.11566	-0.518914	0.2883	0.360575	no
CP011857.1	ACG06_30850	electron_transfer_flavoprotein_subunit_alpha	CDS	6647094	6648326	.	gene-ACG06_30850	electron_transfer_flavoprotein_subunit_alpha	ACG06_30850	CP011857.1:6647093-6648326	37°C	RT	NOTEST	2.45497	1.13309	-1.11545	0	1	1	no
CP011857.1	ACG06_11675	SAM-dependent_methyltransferase	CDS	2428148	2428900	.	gene-ACG06_11675	SAM-dependent_methyltransferase	ACG06_11675	CP011857.1:2428147-2428900	37°C	RT	NOTEST	5.88787	2.7185	-1.11494	0	1	1	no
CP011857.1	ACG06_13445	aldo/keto_reductase	CDS	2795242	2796237	.	gene-ACG06_13445	aldo/keto_reductase	ACG06_13445	CP011857.1:2795241-2796237	37°C	RT	NOTEST	5.53273	2.55493	-1.11471	0	1	1	no
CP011857.1	ACG06_03110	molecular_chaperone_DnaJ	CDS	665144	665902	.	gene-ACG06_03110	molecular_chaperone_DnaJ	ACG06_03110	CP011857.1:665143-665902	37°C	RT	OK	16.3943	7.58126	-1.11269	-1.49995	0.0126	0.0307072	yes
CP011857.1	ACG06_16430	ANT76836.1	CDS	3520082	3520879	.	gene-ACG06_16430	gamma-carboxygeranoyl-CoA_hydratase	ACG06_16430	CP011857.1:3520081-3522843	37°C	RT	NOTEST	2.8345	1.31099	-1.11244	0	1	1	no
CP011857.1	ACG06_20320	3-mercaptopyruvate_sulfurtransferase	CDS	4364160	4365014	.	gene-ACG06_20320	3-mercaptopyruvate_sulfurtransferase	ACG06_20320	CP011857.1:4364159-4365014	37°C	RT	OK	14.6279	6.76626	-1.11229	-1.56629	0.0102	0.025819	yes
CP011857.1	ACG06_07920	copper_ABC_transporter_ATP-binding_protein	CDS	1659924	1660838	.	gene-ACG06_07920	copper_ABC_transporter_ATP-binding_protein	ACG06_07920	CP011857.1:1659105-1664028	37°C	RT	NOTEST	0.916246	0.424251	-1.11082	0	1	1	no
CP011857.1	ACG06_00180	glycine/betaine_ABC_transporter_substrate-binding_protein	CDS	38353	39276	.	gene-ACG06_00180	glycine/betaine_ABC_transporter_substrate-binding_protein	ACG06_00180	CP011857.1:38352-39276	37°C	RT	NOTEST	1.774	0.821459	-1.11075	0	1	1	no
CP011857.1	ACG06_18300	type_VI_secretion_protein_ImpA	CDS	3923435	3924991	.	gene-ACG06_18300	type_VI_secretion_protein_ImpA	ACG06_18300	CP011857.1:3923434-3924991	37°C	RT	NOTEST	1.90138	0.881441	-1.10911	0	1	1	no
CP011857.1	ACG06_04240	hypothetical_protein	CDS	885427	885801	.	gene-ACG06_04240	hypothetical_protein	ACG06_04240	CP011857.1:885223-885801	37°C	RT	NOTEST	4.72149	2.19018	-1.10819	0	1	1	no
CP011857.1	ACG06_14690	hypothetical_protein	CDS	3147859	3148530	.	gene-ACG06_14690	hypothetical_protein	ACG06_14690	CP011857.1:3147199-3149984	37°C	RT	OK	8.00568	3.71742	-1.10672	-0.817026	0.2041	0.276483	no
CP011857.1	ACG06_01205	3-oxoadipate_enol-lactonase	CDS	266306	267097	.	gene-ACG06_01205	3-oxoadipate_enol-lactonase	ACG06_01205	CP011857.1:266305-267097	37°C	RT	NOTEST	5.04586	2.34428	-1.10595	0	1	1	no
CP011857.1	ACG06_21080	Allergen_V5/Tpx-1_family_protein	CDS	4533336	4534184	.	gene-ACG06_21080	Allergen_V5/Tpx-1_family_protein	ACG06_21080	CP011857.1:4533335-4534184	37°C	RT	OK	11.2032	5.20494	-1.10595	-1.34127	0.0386	0.0759351	no
CP011857.1	ACG06_17120	XRE_family_transcriptional_regulator	CDS	3677844	3678398	.	gene-ACG06_17120	XRE_family_transcriptional_regulator	ACG06_17120	CP011857.1:3677843-3678398	37°C	RT	NOTEST	5.13966	2.38896	-1.10529	0	1	1	no
CP011857.1	ACG06_29650	C4-dicarboxylate_ABC_transporter	CDS	6384095	6385090	.	gene-ACG06_29650	C4-dicarboxylate_ABC_transporter	ACG06_29650	CP011857.1:6384094-6385090	37°C	RT	OK	16.7298	7.78837	-1.10303	-2.00729	0.0022	0.0074268	yes
CP011857.1	ACG06_13715	hypothetical_protein	CDS	2859708	2860709	.	gene-ACG06_13715	hypothetical_protein	ACG06_13715	CP011857.1:2859707-2860709	37°C	RT	OK	8.00433	3.72694	-1.10279	-1.26191	0.05655	0.101239	no
CP011857.1	ACG06_06480	hypothetical_protein	CDS	1354217	1354861	.	gene-ACG06_06480	hypothetical_protein	ACG06_06480	CP011857.1:1354216-1355935	37°C	RT	NOTEST	1.37924	0.64327	-1.10038	0	1	1	no
CP011857.1	ACG06_00925	chemotaxis_protein	CDS	204717	206756	.	gene-ACG06_00925	chemotaxis_protein	ACG06_00925	CP011857.1:204716-206756	37°C	RT	NOTEST	4.19044	1.95462	-1.10021	0	1	1	no
CP011857.1	ACG06_12255	terminase	CDS	2536418	2536960	.	gene-ACG06_12255	terminase	ACG06_12255	CP011857.1:2536417-2538394	37°C	RT	NOTEST	1.63176	0.761163	-1.10015	0	1	1	no
CP011857.1	ACG06_10505	ANT79815.1	CDS	2209814	2210398	.	gene-ACG06_10505	RNA_polymerase_sigma_factor	ACG06_10505	CP011857.1:2209813-2211159	37°C	RT	OK	6.26676	2.92456	-1.0995	-0.640092	0.2475	0.321149	no
CP011857.1	ACG06_16005	4-hydroxyacetophenone_monooxygenase	CDS	3416519	3417994	.	gene-ACG06_16005	4-hydroxyacetophenone_monooxygenase	ACG06_16005	CP011857.1:3414835-3417994	37°C	RT	NOTEST	1.79455	0.838155	-1.09833	0	1	1	no
CP011857.1	ACG06_11575	chloroperoxidase	CDS	2403688	2404368	.	gene-ACG06_11575	chloroperoxidase	ACG06_11575	CP011857.1:2403687-2404368	37°C	RT	OK	6.27809	2.93335	-1.09778	-0.797391	0.16435	0.231336	no
CP011857.1	ACG06_08385	DNA_repair_protein	CDS	1762327	1762929	.	gene-ACG06_08385	DNA_repair_protein	ACG06_08385	CP011857.1:1762326-1762929	37°C	RT	OK	11.4244	5.33833	-1.09765	-0.997475	0.1143	0.176927	no
CP011857.1	ACG06_16915	amine_oxidase	CDS	3635499	3636899	.	gene-ACG06_16915	amine_oxidase	ACG06_16915	CP011857.1:3635498-3636899	37°C	RT	NOTEST	1.8606	0.869592	-1.09736	0	1	1	no
CP011857.1	ACG06_10960	repressor	CDS	2298547	2298738	.	gene-ACG06_10960	repressor	ACG06_10960	CP011857.1:2298546-2298738	37°C	RT	NOTEST	8.71103	4.07208	-1.09708	0	1	1	no
CP011857.1	ACG06_27750	amino_acid_permease	CDS	5940206	5941603	.	gene-ACG06_27750	amino_acid_permease	ACG06_27750	CP011857.1:5940205-5941603	37°C	RT	NOTEST	6.31166	2.95082	-1.0969	0	1	1	no
CP011857.1	ACG06_26020	mercuric_transport_protein	CDS	5572760	5573110	.	gene-ACG06_26020	mercuric_transport_protein	ACG06_26020	CP011857.1:5572759-5573110	37°C	RT	OK	11.7102	5.47627	-1.0965	-0.620455	0.2795	0.350543	no
CP011857.1	ACG06_23645	hypothetical_protein	CDS	5072080	5073723	.	gene-ACG06_23645	hypothetical_protein	ACG06_23645	CP011857.1:5072079-5074802	37°C	RT	NOTEST	3.02672	1.41545	-1.09649	0	1	1	no
CP011857.1	ACG06_17300	hypothetical_protein	CDS	3724303	3724767	.	gene-ACG06_17300	hypothetical_protein	ACG06_17300	CP011857.1:3724302-3724767	37°C	RT	NOTEST	3.1441	1.47141	-1.09545	0	1	1	no
CP011857.1	ACG06_25080	acyl-CoA_dehydrogenase	CDS	5383199	5384335	.	gene-ACG06_25080	acyl-CoA_dehydrogenase	ACG06_25080	CP011857.1:5383198-5384335	37°C	RT	NOTEST	5.54965	2.59735	-1.09536	0	1	1	no
CP011857.1	ACG06_22020	peroxiredoxin	CDS	4718623	4719087	.	gene-ACG06_22020	peroxiredoxin	ACG06_22020	CP011857.1:4718347-4719087	37°C	RT	OK	24.0385	11.2517	-1.0952	-1.24121	0.0417	0.0808513	no
CP011857.1	ACG06_16830	hypothetical_protein	CDS	3612482	3612862	.	gene-ACG06_16830	hypothetical_protein	ACG06_16830	CP011857.1:3612481-3612862	37°C	RT	NOTEST	3.71562	1.73934	-1.09507	0	1	1	no
CP011857.1	ACG06_10515	hypothetical_protein	CDS	2211505	2211927	.	gene-ACG06_10515	hypothetical_protein	ACG06_10515	CP011857.1:2211504-2211927	37°C	RT	NOTEST	5.73049	2.68645	-1.09296	0	1	1	no
CP011857.1	ACG06_07605	polyphosphate_kinase	CDS	1600647	1602137	.	gene-ACG06_07605	polyphosphate_kinase	ACG06_07605	CP011857.1:1600646-1602137	37°C	RT	OK	13.6868	6.41821	-1.09254	-2.26474	0.00065	0.00261598	yes
CP011857.1	ACG06_28220	RNA_polymerase_sigma_factor	CDS	6041886	6042422	.	gene-ACG06_28220	RNA_polymerase_sigma_factor	ACG06_28220	CP011857.1:6040870-6042422	37°C	RT	OK	13.9467	6.5432	-1.09185	-0.970949	0.13415	0.199343	no
CP011857.1	ACG06_12720	glyceraldehyde-3-phosphate_dehydrogenase	CDS	2652469	2653524	.	gene-ACG06_12720	glyceraldehyde-3-phosphate_dehydrogenase	ACG06_12720	CP011857.1:2651209-2653524	37°C	RT	OK	12.4427	5.84106	-1.091	-1.40285	0.03295	0.066903	no
CP011857.1	ACG06_07020	ANT75061.1	CDS	1460674	1461879	.	gene-ACG06_07020	beta-ketoadipyl_CoA_thiolase	ACG06_07020	CP011857.1:1460673-1461879	37°C	RT	NOTEST	0.689185	0.323549	-1.09091	0	1	1	no
CP011857.1	ACG06_02510	3-oxoadipate_enol-lactonase	CDS	548913	549710	.	gene-ACG06_02510	3-oxoadipate_enol-lactonase	ACG06_02510	CP011857.1:548912-549710	37°C	RT	NOTEST	2.29496	1.07821	-1.08983	0	1	1	no
CP011857.1	ACG06_13565	anthranilate_1%2C2-dioxygenase	CDS	2828346	2829740	.	gene-ACG06_13565	anthranilate_1%2C2-dioxygenase	ACG06_13565	CP011857.1:2827857-2829740	37°C	RT	NOTEST	0.539224	0.253814	-1.08711	0	1	1	no
CP011857.1	ACG06_25730	hypothetical_protein	CDS	5519347	5520366	.	gene-ACG06_25730	hypothetical_protein	ACG06_25730	CP011857.1:5519346-5520366	37°C	RT	NOTEST	1.74804	0.823219	-1.08639	0	1	1	no
CP011857.1	ACG06_23305	membrane_protein	CDS	5003050	5003295	.	gene-ACG06_23305	membrane_protein	ACG06_23305	CP011857.1:5003049-5003295	37°C	RT	OK	10.2163	4.81482	-1.08531	-0.526146	0.47055	0.538926	no
CP011857.1	ACG06_18145	DNA-3-methyladenine_glycosidase	CDS	3892404	3893297	.	gene-ACG06_18145	DNA-3-methyladenine_glycosidase	ACG06_18145	CP011857.1:3892403-3893297	37°C	RT	OK	11.5893	5.46367	-1.08485	-1.41399	0.03905	0.0766947	no
CP011857.1	ACG06_09470	general_secretion_pathway_protein_GspM	CDS	1984678	1985202	.	gene-ACG06_09470	general_secretion_pathway_protein_GspM	ACG06_09470	CP011857.1:1984677-1985202	37°C	RT	OK	7.37399	3.47643	-1.08484	-0.765805	0.13175	0.196669	no
CP011857.1	ACG06_09015	sugar_ABC_transporter_permease	CDS	1888523	1889455	.	gene-ACG06_09015	sugar_ABC_transporter_permease	ACG06_09015	CP011857.1:1888522-1890293	37°C	RT	OK	57.2123	26.9906	-1.08387	-3.15269	5e-05	0.000255099	yes
CP011857.1	ACG06_18230	protein_phosphatase	CDS	3905294	3906022	.	gene-ACG06_18230	protein_phosphatase	ACG06_18230	CP011857.1:3904307-3909549	37°C	RT	NOTEST	2.40706	1.13713	-1.08187	0	1	1	no
CP011857.1	ACG06_22340	ANT77968.1	CDS	4779929	4781149	.	gene-ACG06_22340	acetylornithine_aminotransferase	argD	CP011857.1:4779928-4781149	37°C	RT	OK	94.7889	44.7804	-1.08185	-5.2554	5e-05	0.000255099	yes
CP011857.1	ACG06_12290	hypothetical_protein	CDS	2542403	2543497	.	gene-ACG06_12290	hypothetical_protein	ACG06_12290	CP011857.1:2542402-2543497	37°C	RT	NOTEST	5.35846	2.5341	-1.08035	0	1	1	no
CP011857.1	ACG06_13225	acetyltransferase	CDS	2746767	2747327	.	gene-ACG06_13225	acetyltransferase	ACG06_13225	CP011857.1:2746766-2747327	37°C	RT	NOTEST	4.983	2.35714	-1.07998	0	1	1	no
CP011857.1	ACG06_19880	hypothetical_protein	CDS	4263882	4264604	.	gene-ACG06_19880	hypothetical_protein	ACG06_19880	CP011857.1:4263881-4264604	37°C	RT	NOTEST	4.29208	2.03096	-1.07952	0	1	1	no
CP011857.1	ACG06_22740	transposase	CDS	4868907	4869749	.	gene-ACG06_22740	transposase	ACG06_22740	CP011857.1:4868906-4869749	37°C	RT	NOTEST	0.967215	0.457765	-1.07923	0	1	1	no
CP011857.1	ACG06_28135	hypothetical_protein	CDS	6025891	6027960	.	gene-ACG06_28135	hypothetical_protein	ACG06_28135	CP011857.1:6025890-6027960	37°C	RT	OK	8.22517	3.89308	-1.07913	-2.12787	0.0014	0.0050428	yes
CP011857.1	ACG06_12885	conjugal_transfer_protein	CDS	2683417	2686308	.	gene-ACG06_12885	conjugal_transfer_protein	ACG06_12885	CP011857.1:2683416-2690147	37°C	RT	NOTEST	1.42753	0.675768	-1.07893	0	1	1	no
CP011857.1	ACG06_12955	DNA_polymerase_subunit_beta	CDS	2694290	2695192	.	gene-ACG06_12955	DNA_polymerase_subunit_beta	ACG06_12955	CP011857.1:2692411-2695192	37°C	RT	OK	39.4357	18.6761	-1.07831	-2.46882	0.0008	0.00310517	yes
CP011857.1	ACG06_16105	hypothetical_protein	CDS	3440624	3442528	.	gene-ACG06_16105	hypothetical_protein	ACG06_16105	CP011857.1:3440623-3442528	37°C	RT	NOTEST	0.768244	0.363871	-1.07814	0	1	1	no
CP011857.1	ACG06_26650	cytochrome_Cbb3	CDS	5697850	5699097	.	gene-ACG06_26650	cytochrome_Cbb3	ACG06_26650	CP011857.1:5697849-5699097	37°C	RT	NOTEST	3.6187	1.71566	-1.0767	0	1	1	no
CP011857.1	ACG06_13170	hypothetical_protein	CDS	2734887	2735156	.	gene-ACG06_13170	hypothetical_protein	ACG06_13170	CP011857.1:2733214-2736015	37°C	RT	NOTEST	5.5279	2.62112	-1.07655	0	1	1	no
CP011857.1	ACG06_20705	clavaminic_acid_synthetase	CDS	4450914	4451873	.	gene-ACG06_20705	clavaminic_acid_synthetase	ACG06_20705	CP011857.1:4447840-4453731	37°C	RT	NOTEST	1.68048	0.797085	-1.07607	0	1	1	no
CP011857.1	ACG06_17980	type_III_export_protein_pscF	CDS	3865628	3865885	.	gene-ACG06_17980	type_III_export_protein_pscF	ACG06_17980	CP011857.1:3865627-3865885	37°C	RT	OK	36.5722	17.3552	-1.07538	-0.969412	0.084	0.138729	no
CP011857.1	ACG06_25790	addiction_module_antitoxin	CDS	5531299	5531589	.	gene-ACG06_25790	addiction_module_antitoxin	ACG06_25790	CP011857.1:5531298-5531885	37°C	RT	OK	49.0164	23.2687	-1.07487	-1.07856	0.10925	0.171617	no
CP011857.1	ACG06_05885	DNA_mismatch_repair_protein_MutT	CDS	1235051	1235662	.	gene-ACG06_05885	DNA_mismatch_repair_protein_MutT	ACG06_05885	CP011857.1:1235050-1235662	37°C	RT	OK	35.1018	16.6655	-1.07468	-1.97834	0.00145	0.00516607	yes
CP011857.1	ACG06_30735	ABC_transporter_permease	CDS	6621563	6622402	.	gene-ACG06_30735	ABC_transporter_permease	ACG06_30735	CP011857.1:6621562-6622402	37°C	RT	OK	11.2963	5.36816	-1.07336	-1.27194	0.02855	0.0593063	no
CP011857.1	ACG06_26720	chemotaxis_protein	CDS	5721165	5723303	.	gene-ACG06_26720	chemotaxis_protein	ACG06_26720	CP011857.1:5721164-5723303	37°C	RT	OK	24.1554	11.4896	-1.07202	-3.72984	5e-05	0.000255099	yes
CP011857.1	ACG06_17165	phosphotransferase_system%2C_HPr-related_protein	CDS	3696219	3696644	.	gene-ACG06_17165	phosphotransferase_system%2C_HPr-related_protein	ACG06_17165	CP011857.1:3696218-3696644	37°C	RT	NOTEST	2.27463	1.0827	-1.071	0	1	1	no
CP011857.1	ACG06_24000	coat_protein	CDS	5139287	5139892	.	gene-ACG06_24000	coat_protein	ACG06_24000	CP011857.1:5139286-5139892	37°C	RT	NOTEST	3.1904	1.51867	-1.07093	0	1	1	no
CP011857.1	ACG06_20205	TetR_family_transcriptional_regulator	CDS	4335691	4336323	.	gene-ACG06_20205	TetR_family_transcriptional_regulator	ACG06_20205	CP011857.1:4335690-4336323	37°C	RT	NOTEST	1.87556	0.893129	-1.07038	0	1	1	no
CP011857.1	ACG06_11515	lysine_transporter_LysE	CDS	2390451	2391065	.	gene-ACG06_11515	lysine_transporter_LysE	ACG06_11515	CP011857.1:2390450-2391065	37°C	RT	OK	12.3943	5.903	-1.07015	-1.10932	0.10565	0.167202	no
CP011857.1	ACG06_18560	5-oxo-L-prolinase	CDS	3979984	3981018	.	gene-ACG06_18560	5-oxo-L-prolinase	ACG06_18560	CP011857.1:3979983-3981922	37°C	RT	NOTEST	3.2084	1.52988	-1.06843	0	1	1	no
CP011857.1	ACG06_12105	hypothetical_protein	CDS	2514898	2515575	.	gene-ACG06_12105	hypothetical_protein	ACG06_12105	CP011857.1:2513654-2520417	37°C	RT	NOTEST	5.3776	2.56616	-1.06735	0	1	1	no
CP011857.1	ACG06_16730	N-acetylglucosamine-6-sulfatase	CDS	3587937	3588464	.	gene-ACG06_16730	N-acetylglucosamine-6-sulfatase	ACG06_16730	CP011857.1:3587364-3588464	37°C	RT	NOTEST	2.82278	1.34764	-1.06668	0	1	1	no
CP011857.1	ACG06_24745	LemA_family_protein	CDS	5313309	5313881	.	gene-ACG06_24745	LemA_family_protein	ACG06_24745	CP011857.1:5313308-5313881	37°C	RT	OK	12.7144	6.07752	-1.06491	-1.11342	0.10435	0.165654	no
CP011857.1	ACG06_25850	hypothetical_protein	CDS	5543694	5544260	.	gene-ACG06_25850	hypothetical_protein	ACG06_25850	CP011857.1:5543693-5544260	37°C	RT	OK	15.143	7.24173	-1.06424	-1.27395	0.0302	0.0621602	no
CP011857.1	ACG06_22900	LysR_family_transcriptional_regulator	CDS	4913669	4914553	.	gene-ACG06_22900	LysR_family_transcriptional_regulator	ACG06_22900	CP011857.1:4913668-4915479	37°C	RT	OK	8.03677	3.84603	-1.06325	-0.779376	0.22965	0.303337	no
CP011857.1	ACG06_01925	coniferyl_aldehyde_dehydrogenase	CDS	419179	420609	.	gene-ACG06_01925	coniferyl_aldehyde_dehydrogenase	ACG06_01925	CP011857.1:419178-420609	37°C	RT	NOTEST	6.19758	2.96687	-1.06276	0	1	1	no
CP011857.1	ACG06_20045	acriflavine_resistance_protein_B	CDS	4294902	4298012	.	gene-ACG06_20045	acriflavine_resistance_protein_B	ACG06_20045	CP011857.1:4294901-4299166	37°C	RT	NOTEST	1.75586	0.840807	-1.06233	0	1	1	no
CP011857.1	ACG06_25795	hypothetical_protein	CDS	5531586	5531885	.	gene-ACG06_25795	hypothetical_protein	ACG06_25795	CP011857.1:5531298-5531885	37°C	RT	OK	61.0693	29.2757	-1.06075	-1.42827	0.0224	0.0487816	yes
CP011857.1	ACG06_27235	iron(III)_ABC_transporter	CDS	5837287	5838174	.	gene-ACG06_27235	iron(III)_ABC_transporter	ACG06_27235	CP011857.1:5837286-5838174	37°C	RT	OK	7.55272	3.62224	-1.06011	-1.0866	0.0601	0.10617	no
CP011857.1	ACG06_27240	hemin_ABC_transporter_ATP-binding_protein	CDS	5838185	5838952	.	gene-ACG06_27240	hemin_ABC_transporter_ATP-binding_protein	ACG06_27240	CP011857.1:5838184-5840879	37°C	RT	OK	15.1851	7.2847	-1.05972	-1.23839	0.06465	0.11201	no
CP011857.1	ACG06_29850	ANT79387.1	CDS	6427373	6428527	.	gene-ACG06_29850	acetylornithine_deacetylase	ACG06_29850	CP011857.1:6426698-6428527	37°C	RT	OK	14.4658	6.93996	-1.05965	-1.88762	0.00325	0.010296	yes
CP011857.1	ACG06_10625	chad_domain-containing_superfamily_protein	CDS	2235748	2236518	.	gene-ACG06_10625	chad_domain-containing_superfamily_protein	ACG06_10625	CP011857.1:2231877-2236518	37°C	RT	OK	7.93833	3.81503	-1.05714	-0.903695	0.1378	0.202677	no
CP011857.1	ACG06_10645	terminase	CDS	2239567	2239926	.	gene-ACG06_10645	terminase	ACG06_10645	CP011857.1:2239566-2239926	37°C	RT	OK	11.3219	5.44174	-1.05697	-0.6074	0.32335	0.394816	no
CP011857.1	ACG06_12035	hypothetical_protein	CDS	2505415	2506398	.	gene-ACG06_12035	hypothetical_protein	ACG06_12035	CP011857.1:2505414-2507783	37°C	RT	OK	9.88492	4.75188	-1.05673	-1.14428	0.07035	0.120495	no
CP011857.1	ACG06_17265	histidine_kinase	CDS	3716430	3717635	.	gene-ACG06_17265	histidine_kinase	ACG06_17265	CP011857.1:3716429-3717635	37°C	RT	OK	9.36588	4.50369	-1.05631	-1.4883	0.02515	0.053572	no
CP011857.1	ACG06_04030	hypothetical_protein	CDS	833804	834952	.	gene-ACG06_04030	hypothetical_protein	ACG06_04030	CP011857.1:831388-835239	37°C	RT	NOTEST	5.70831	2.74536	-1.05607	0	1	1	no
CP011857.1	ACG06_17280	MFS_transporter	CDS	3719158	3720327	.	gene-ACG06_17280	MFS_transporter	ACG06_17280	CP011857.1:3719157-3720327	37°C	RT	NOTEST	0.684348	0.329325	-1.05522	0	1	1	no
CP011857.1	ACG06_13830	hypothetical_protein	CDS	2902600	2903280	.	gene-ACG06_13830	hypothetical_protein	ACG06_13830	CP011857.1:2902599-2903280	37°C	RT	OK	12.1615	5.85638	-1.05424	-1.12764	0.08805	0.143835	no
CP011857.1	ACG06_20120	agmatinase	CDS	4314749	4315708	.	gene-ACG06_20120	agmatinase	ACG06_20120	CP011857.1:4314748-4315708	37°C	RT	NOTEST	5.55182	2.6745	-1.05369	0	1	1	no
CP011857.1	ACG06_12340	membrane_protein	CDS	2550405	2550872	.	gene-ACG06_12340	membrane_protein	ACG06_12340	CP011857.1:2545787-2551347	37°C	RT	NOTEST	5.2134	2.51192	-1.05344	0	1	1	no
CP011857.1	ACG06_20655	LysR_family_transcriptional_regulator	CDS	4438295	4439188	.	gene-ACG06_20655	LysR_family_transcriptional_regulator	ACG06_20655	CP011857.1:4438294-4439188	37°C	RT	NOTEST	3.25587	1.56991	-1.05236	0	1	1	no
CP011857.1	ACG06_22960	oxidoreductase	CDS	4925742	4926563	.	gene-ACG06_22960	oxidoreductase	ACG06_22960	CP011857.1:4925741-4926563	37°C	RT	OK	10.9672	5.28957	-1.05198	-1.28466	0.04225	0.0816003	no
CP011857.1	ACG06_06395	hypothetical_protein	CDS	1343602	1344213	.	gene-ACG06_06395	hypothetical_protein	ACG06_06395	CP011857.1:1343601-1344213	37°C	RT	NOTEST	2.18779	1.05541	-1.05167	0	1	1	no
CP011857.1	ACG06_16575	cytochrome_C	CDS	3552727	3553164	.	gene-ACG06_16575	cytochrome_C	ACG06_16575	CP011857.1:3552726-3553164	37°C	RT	NOTEST	2.24577	1.08383	-1.05107	0	1	1	no
CP011857.1	ACG06_27770	selenocysteine_synthase	CDS	5945949	5947355	.	gene-ACG06_27770	selenocysteine_synthase	ACG06_27770	CP011857.1:5944026-5947355	37°C	RT	OK	16.3368	7.89061	-1.04992	-1.66835	0.006	0.0169772	yes
CP011857.1	ACG06_01430	cupin	CDS	315073	315480	.	gene-ACG06_01430	cupin	ACG06_01430	CP011857.1:315072-315480	37°C	RT	OK	6.43632	3.1143	-1.04733	-0.49848	0.2631	0.333457	no
CP011857.1	ACG06_18925	oxidoreductase	CDS	4054398	4055264	.	gene-ACG06_18925	oxidoreductase	ACG06_18925	CP011857.1:4054397-4055264	37°C	RT	OK	18.5521	8.98418	-1.04612	-1.74474	0.01405	0.033471	yes
CP011857.1	ACG06_13935	cadmium_ABC_transporter_ATPase	CDS	2930849	2932834	.	gene-ACG06_13935	cadmium_ABC_transporter_ATPase	ACG06_13935	CP011857.1:2930848-2933376	37°C	RT	OK	12.3732	5.99808	-1.04464	-2.26511	0.0006	0.00243928	yes
CP011857.1	ACG06_26770	3-demethylubiquinone-9_3-methyltransferase	CDS	5730714	5731127	.	gene-ACG06_26770	3-demethylubiquinone-9_3-methyltransferase	ACG06_26770	CP011857.1:5730713-5731127	37°C	RT	OK	14.4581	7.01219	-1.04394	-0.995708	0.14015	0.205118	no
CP011857.1	ACG06_08395	fusaric_acid_resistance_protein	CDS	1763658	1765652	.	gene-ACG06_08395	fusaric_acid_resistance_protein	ACG06_08395	CP011857.1:1763657-1765842	37°C	RT	OK	47.1297	22.8719	-1.04306	-4.57497	5e-05	0.000255099	yes
CP011857.1	ACG06_07775	hypothetical_protein	CDS	1630195	1631565	.	gene-ACG06_07775	hypothetical_protein	ACG06_07775	CP011857.1:1630194-1631565	37°C	RT	NOTEST	2.29629	1.11513	-1.0421	0	1	1	no
CP011857.1	ACG06_27245	ABC_transporter_permease	CDS	5838952	5839989	.	gene-ACG06_27245	ABC_transporter_permease	ACG06_27245	CP011857.1:5838184-5840879	37°C	RT	OK	11.5381	5.60627	-1.04129	-1.20694	0.04085	0.0795361	no
CP011857.1	ACG06_02780	LuxR_family_transcriptional_regulator	CDS	599513	601003	.	gene-ACG06_02780	LuxR_family_transcriptional_regulator	ACG06_02780	CP011857.1:599512-601003	37°C	RT	NOTEST	4.48685	2.18248	-1.03973	0	1	1	no
CP011857.1	ACG06_00635	DSBA_oxidoreductase	CDS	143152	143739	.	gene-ACG06_00635	DSBA_oxidoreductase	ACG06_00635	CP011857.1:143151-143739	37°C	RT	OK	9.21807	4.48743	-1.03857	-0.948888	0.18775	0.257727	no
CP011857.1	ACG06_25840	pilus_assembly_protein_PilV	CDS	5540938	5542317	.	gene-ACG06_25840	pilus_assembly_protein_PilV	ACG06_25840	CP011857.1:5539994-5542317	37°C	RT	NOTEST	3.55061	1.73058	-1.03681	0	1	1	no
CP011857.1	ACG06_23715	membrane_protein	CDS	5088373	5088984	.	gene-ACG06_23715	membrane_protein	ACG06_23715	CP011857.1:5088372-5088984	37°C	RT	OK	45.2372	22.0578	-1.03622	-2.25407	0.00105	0.00395204	yes
CP011857.1	ACG06_01040	biopolymer_transporter_ExbB	CDS	233340	234059	.	gene-ACG06_01040	biopolymer_transporter_ExbB	ACG06_01040	CP011857.1:233339-234059	37°C	RT	NOTEST	1.60729	0.783809	-1.03606	0	1	1	no
CP011857.1	ACG06_23245	vancomycin_resistance_protein	CDS	4990620	4991441	.	gene-ACG06_23245	vancomycin_resistance_protein	ACG06_23245	CP011857.1:4990619-4991441	37°C	RT	NOTEST	4.42999	2.16041	-1.036	0	1	1	no
CP011857.1	ACG06_23260	acyl-CoA_dehydrogenase	CDS	4994032	4995195	.	gene-ACG06_23260	acyl-CoA_dehydrogenase	ACG06_23260	CP011857.1:4994031-4995195	37°C	RT	OK	6.74903	3.29247	-1.03551	-1.29036	0.0624	0.108898	no
CP011857.1	ACG06_08515	hypothetical_protein	CDS	1792070	1792924	.	gene-ACG06_08515	hypothetical_protein	ACG06_08515	CP011857.1:1792069-1793655	37°C	RT	OK	52.2519	25.514	-1.03419	-2.72396	5e-05	0.000255099	yes
CP011857.1	ACG06_27600	hypothetical_protein	CDS	5916076	5916936	.	gene-ACG06_27600	hypothetical_protein	ACG06_27600	CP011857.1:5916075-5916936	37°C	RT	OK	13.1602	6.42765	-1.03382	-1.4628	0.0156	0.0364641	yes
CP011857.1	ACG06_12545	permease	CDS	2609228	2610442	.	gene-ACG06_12545	permease	ACG06_12545	CP011857.1:2609227-2610442	37°C	RT	NOTEST	1.14936	0.562456	-1.03102	0	1	1	no
CP011857.1	ACG06_13050	hypothetical_protein	CDS	2712305	2712955	.	gene-ACG06_13050	hypothetical_protein	ACG06_13050	CP011857.1:2712304-2712955	37°C	RT	NOTEST	4.72363	2.31316	-1.03003	0	1	1	no
CP011857.1	ACG06_12230	DNA_helicase	CDS	2532879	2534294	.	gene-ACG06_12230	DNA_helicase	ACG06_12230	CP011857.1:2531642-2534730	37°C	RT	NOTEST	2.31624	1.13529	-1.02872	0	1	1	no
CP011857.1	ACG06_19950	ANT77513.1	CDS	4276435	4277178	.	gene-ACG06_19950	flagellar_biosynthesis_sigma_factor	fliA	CP011857.1:4276434-4278008	37°C	RT	OK	33.8471	16.5905	-1.02868	-2.04273	0.0022	0.0074268	yes
CP011857.1	ACG06_06635	hypothetical_protein	CDS	1379111	1379413	.	gene-ACG06_06635	hypothetical_protein	ACG06_06635	CP011857.1:1379110-1379649	37°C	RT	NOTEST	4.60449	2.25735	-1.02841	0	1	1	no
CP011857.1	ACG06_20725	membrane_protein	CDS	4454717	4455652	.	gene-ACG06_20725	membrane_protein	ACG06_20725	CP011857.1:4454716-4455652	37°C	RT	OK	6.36445	3.12273	-1.02723	-0.949922	0.1245	0.188424	no
CP011857.1	ACG06_11105	hypothetical_protein	CDS	2325090	2325749	.	gene-ACG06_11105	hypothetical_protein	ACG06_11105	CP011857.1:2325089-2325749	37°C	RT	NOTEST	2.6108	1.28174	-1.02639	0	1	1	no
CP011857.1	ACG06_01150	amino_acid_transporter	CDS	253895	255328	.	gene-ACG06_01150	amino_acid_transporter	ACG06_01150	CP011857.1:253894-255328	37°C	RT	NOTEST	2.51043	1.23282	-1.02597	0	1	1	no
CP011857.1	ACG06_21860	cysteine_methyltransferase	CDS	4690124	4690645	.	gene-ACG06_21860	cysteine_methyltransferase	ACG06_21860	CP011857.1:4690123-4690645	37°C	RT	NOTEST	5.81037	2.85383	-1.02573	0	1	1	no
CP011857.1	ACG06_04510	aldehyde_dehydrogenase	CDS	936357	937877	.	gene-ACG06_04510	aldehyde_dehydrogenase	ACG06_04510	CP011857.1:936356-937877	37°C	RT	OK	17.183	8.44387	-1.025	-2.46139	0.0002	0.000916539	yes
CP011857.1	ACG06_09850	lipid_kinase	CDS	2074958	2075866	.	gene-ACG06_09850	lipid_kinase	ACG06_09850	CP011857.1:2074957-2075866	37°C	RT	OK	7.96922	3.92178	-1.02293	-1.09908	0.06395	0.111065	no
CP011857.1	ACG06_27680	SAM-dependent_methyltransferase	CDS	5930972	5931721	.	gene-ACG06_27680	SAM-dependent_methyltransferase	ACG06_27680	CP011857.1:5930669-5931721	37°C	RT	NOTEST	3.11177	1.53174	-1.02256	0	1	1	no
CP011857.1	ACG06_27345	Fis_family_transcriptional_regulator	CDS	5859902	5861338	.	gene-ACG06_27345	Fis_family_transcriptional_regulator	ACG06_27345	CP011857.1:5859901-5861338	37°C	RT	OK	41.3142	20.3795	-1.01952	-3.70878	5e-05	0.000255099	yes
CP011857.1	ACG06_10750	LysR_family_transcriptional_regulator	CDS	2257815	2258771	.	gene-ACG06_10750	LysR_family_transcriptional_regulator	ACG06_10750	CP011857.1:2257814-2258771	37°C	RT	NOTEST	2.57115	1.26875	-1.01901	0	1	1	no
CP011857.1	ACG06_26180	hypothetical_protein	CDS	5597700	5598047	.	gene-ACG06_26180	hypothetical_protein	ACG06_26180	CP011857.1:5596317-5599558	37°C	RT	NOTEST	4.88659	2.41231	-1.01841	0	1	1	no
CP011857.1	ACG06_01270	ANT73969.1	CDS	281458	282312	.	gene-ACG06_01270	shikimate_dehydrogenase	ACG06_01270	CP011857.1:281457-282755	37°C	RT	NOTEST	1.71976	0.849901	-1.01684	0	1	1	no
CP011857.1	ACG06_01695	Putrescine_importer_PuuP	CDS	370382	371776	.	gene-ACG06_01695	Putrescine_importer_PuuP	ACG06_01695	CP011857.1:370381-371776	37°C	RT	NOTEST	2.30971	1.14396	-1.01368	0	1	1	no
CP011857.1	ACG06_10510	hypothetical_protein	CDS	2210395	2211159	.	gene-ACG06_10510	hypothetical_protein	ACG06_10510	CP011857.1:2209813-2211159	37°C	RT	OK	10.0633	4.98512	-1.0134	-1.02622	0.0728	0.123867	no
CP011857.1	ACG06_30860	hypothetical_protein	CDS	6649260	6649829	.	gene-ACG06_30860	hypothetical_protein	ACG06_30860	CP011857.1:6649259-6649829	37°C	RT	NOTEST	3.99659	1.98117	-1.01242	0	1	1	no
CP011857.1	ACG06_02495	LysR_family_transcriptional_regulator	CDS	546291	547217	.	gene-ACG06_02495	LysR_family_transcriptional_regulator	ACG06_02495	CP011857.1:546290-547217	37°C	RT	NOTEST	3.28744	1.6359	-1.00688	0	1	1	no
CP011857.1	ACG06_14570	sulfonate_ABC_transporter_ATP-binding_protein	CDS	3113538	3114386	.	gene-ACG06_14570	sulfonate_ABC_transporter_ATP-binding_protein	ACG06_14570	CP011857.1:3113537-3114386	37°C	RT	NOTEST	1.38693	0.690676	-1.00582	0	1	1	no
CP011857.1	ACG06_04560	ATP-dependent_protease	CDS	946954	947547	.	gene-ACG06_04560	ATP-dependent_protease	ACG06_04560	CP011857.1:946953-947547	37°C	RT	OK	34.0221	16.9436	-1.00573	-1.90264	0.0049	0.0143962	yes
CP011857.1	ACG06_13940	hypothetical_protein	CDS	2932831	2933376	.	gene-ACG06_13940	hypothetical_protein	ACG06_13940	CP011857.1:2930848-2933376	37°C	RT	OK	11.1044	5.53504	-1.00447	-0.776464	0.1857	0.255497	no
CP011857.1	ACG06_23625	conjugal_transfer_protein	CDS	5068337	5069125	.	gene-ACG06_23625	conjugal_transfer_protein	ACG06_23625	CP011857.1:5067411-5069125	37°C	RT	NOTEST	1.79317	0.89392	-1.0043	0	1	1	no
CP011857.1	ACG06_19215	isocitrate_dehydrogenase	CDS	4118826	4120559	.	gene-ACG06_19215	isocitrate_dehydrogenase	ACG06_19215	CP011857.1:4118825-4120559	37°C	RT	OK	8.10004	4.03891	-1.00396	-1.8047	0.0063	0.0176322	yes
CP011857.1	ACG06_01720	DNA-binding_protein	CDS	376411	377340	.	gene-ACG06_01720	DNA-binding_protein	ACG06_01720	CP011857.1:376410-377340	37°C	RT	OK	7.79623	3.88768	-1.00387	-1.07459	0.0632	0.11008	no
CP011857.1	ACG06_08145	hypothetical_protein	CDS	1703729	1704340	.	gene-ACG06_08145	hypothetical_protein	ACG06_08145	CP011857.1:1703728-1704340	37°C	RT	OK	21.3555	10.652	-1.00348	-1.42553	0.0194	0.0435653	yes
CP011857.1	ACG06_07085	hypothetical_protein	CDS	1475098	1475520	.	gene-ACG06_07085	hypothetical_protein	ACG06_07085	CP011857.1:1475097-1475520	37°C	RT	OK	14.229	7.09812	-1.00332	-0.906663	0.1595	0.226011	no
CP011857.1	ACG06_29125	hypothetical_protein	CDS	6264598	6265059	.	gene-ACG06_29125	hypothetical_protein	ACG06_29125	CP011857.1:6264597-6265059	37°C	RT	OK	11.7862	5.88243	-1.00261	-0.828029	0.09515	0.153347	no
CP011857.1	ACG06_05870	GntR_family_transcriptional_regulator	CDS	1232807	1233550	.	gene-ACG06_05870	GntR_family_transcriptional_regulator	ACG06_05870	CP011857.1:1232806-1233550	37°C	RT	NOTEST	3.42216	1.70943	-1.00139	0	1	1	no
CP011857.1	ACG06_05350	glutathione_S-transferase	CDS	1118858	1119793	.	gene-ACG06_05350	glutathione_S-transferase	ACG06_05350	CP011857.1:1118857-1119793	37°C	RT	OK	28.5489	14.2616	-1.0013	-2.2622	0.0008	0.00310517	yes
CP011857.1	ACG06_27890	thioesterase	CDS	5973403	5973942	.	gene-ACG06_27890	thioesterase	ACG06_27890	CP011857.1:5973402-5973942	37°C	RT	NOTEST	2.95033	1.47471	-1.00045	0	1	1	no
CP011857.1	ACG06_12615	D-alanyl-D-alanine_endopeptidase	CDS	2628715	2629605	.	gene-ACG06_12615	D-alanyl-D-alanine_endopeptidase	ACG06_12615	CP011857.1:2628714-2629605	37°C	RT	OK	17.0499	8.52433	-1.00011	-1.74845	0.0041	0.0124521	yes
CP011857.1	ACG06_14885	inner_centromere_protein	CDS	3188659	3188952	.	gene-ACG06_14885	inner_centromere_protein	ACG06_14885	CP011857.1:3188658-3188952	37°C	RT	OK	6.75841	3.38333	-0.998243	-0.546583	0.50845	0.575731	no
CP011857.1	ACG06_19920	ANT77507.1	CDS	4269797	4270687	.	gene-ACG06_19920	flagellar_motor_protein_MotD	ACG06_19920	CP011857.1:4269796-4270687	37°C	RT	OK	15.5814	7.80267	-0.997782	-1.58867	0.0072	0.0195731	yes
CP011857.1	ACG06_20710	MFS_transporter	CDS	4451870	4453099	.	gene-ACG06_20710	MFS_transporter	ACG06_20710	CP011857.1:4447840-4453731	37°C	RT	NOTEST	1.72625	0.864838	-0.997135	0	1	1	no
CP011857.1	ACG06_08405	secretion_protein_HylD	CDS	1765869	1766726	.	gene-ACG06_08405	secretion_protein_HylD	ACG06_08405	CP011857.1:1765868-1767882	37°C	RT	OK	49.7002	24.9061	-0.996752	-2.85418	5e-05	0.000255099	yes
CP011857.1	ACG06_21510	cysteine_synthase	CDS	4618075	4619172	.	gene-ACG06_21510	cysteine_synthase	ACG06_21510	CP011857.1:4618074-4619172	37°C	RT	OK	7.03393	3.52602	-0.99629	-1.15423	0.04845	0.0894506	no
CP011857.1	ACG06_24040	hypothetical_protein	CDS	5147083	5147376	.	gene-ACG06_24040	hypothetical_protein	ACG06_24040	CP011857.1:5147082-5147376	37°C	RT	OK	18.489	9.27227	-0.995673	-0.898636	0.35295	0.425477	no
CP011857.1	ACG06_10985	phosphatase	CDS	2301457	2302200	.	gene-ACG06_10985	phosphatase	ACG06_10985	CP011857.1:2300878-2302200	37°C	RT	NOTEST	1.94967	0.978909	-0.993982	0	1	1	no
CP011857.1	ACG06_26465	ANT78744.1	CDS	5654880	5655905	.	gene-ACG06_26465	RNA_3'-terminal-phosphate_cyclase	ACG06_26465	CP011857.1:5654070-5655905	37°C	RT	OK	7.48899	3.76067	-0.993783	-1.00351	0.1008	0.161083	no
CP011857.1	ACG06_17975	preprotein_translocase_G	CDS	3865278	3865625	.	gene-ACG06_17975	preprotein_translocase_G	ACG06_17975	CP011857.1:3863768-3865625	37°C	RT	OK	46.0774	23.1395	-0.993698	-1.14967	0.05605	0.100594	no
CP011857.1	ACG06_03360	iron--sulfur_cluster_insertion_protein_ErpA	CDS	710146	710496	.	gene-ACG06_03360	iron--sulfur_cluster_insertion_protein_ErpA	ACG06_03360	CP011857.1:710145-710496	37°C	RT	OK	37.7456	18.9617	-0.993215	-1.27081	0.03885	0.0763435	no
CP011857.1	ACG06_09605	transmembrane_protein	CDS	2016406	2017344	.	gene-ACG06_09605	transmembrane_protein	ACG06_09605	CP011857.1:2011514-2017344	37°C	RT	OK	7.66148	3.84956	-0.99293	-0.90132	0.1501	0.215746	no
CP011857.1	ACG06_12250	hypothetical_protein	CDS	2536125	2536409	.	gene-ACG06_12250	hypothetical_protein	ACG06_12250	CP011857.1:2535742-2536409	37°C	RT	NOTEST	2.16874	1.08976	-0.992855	0	1	1	no
CP011857.1	ACG06_08170	chemotaxis_protein_CheW	CDS	1706987	1707919	.	gene-ACG06_08170	chemotaxis_protein_CheW	ACG06_08170	CP011857.1:1706986-1707919	37°C	RT	OK	110.007	55.2787	-0.992799	-4.68619	5e-05	0.000255099	yes
CP011857.1	ACG06_20880	membrane_protein	CDS	4487625	4488227	.	gene-ACG06_20880	membrane_protein	ACG06_20880	CP011857.1:4487624-4488227	37°C	RT	OK	369.1	185.874	-0.989689	-6.77438	5e-05	0.000255099	yes
CP011857.1	ACG06_13505	ATPase	CDS	2813273	2814691	.	gene-ACG06_13505	ATPase	ACG06_13505	CP011857.1:2813272-2815362	37°C	RT	NOTEST	2.82643	1.42395	-0.989083	0	1	1	no
CP011857.1	ACG06_17755	flagellar_protein_FilC	CDS	3821828	3822853	.	gene-ACG06_17755	flagellar_protein_FilC	ACG06_17755	CP011857.1:3821827-3822853	37°C	RT	NOTEST	3.46943	1.7487	-0.988415	0	1	1	no
CP011857.1	ACG06_13470	Zn-dependent_protease	CDS	2800875	2802200	.	gene-ACG06_13470	Zn-dependent_protease	ACG06_13470	CP011857.1:2800874-2803633	37°C	RT	OK	9.29201	4.68589	-0.987666	-1.45896	0.01495	0.035173	yes
CP011857.1	ACG06_01440	LysR_family_transcriptional_regulator	CDS	315795	316727	.	gene-ACG06_01440	LysR_family_transcriptional_regulator	ACG06_01440	CP011857.1:315513-316727	37°C	RT	OK	6.77824	3.41929	-0.987214	-0.996678	0.12695	0.191328	no
CP011857.1	ACG06_15490	tricarboxylate_transporter	CDS	3310351	3311871	.	gene-ACG06_15490	tricarboxylate_transporter	ACG06_15490	CP011857.1:3309823-3311871	37°C	RT	NOTEST	1.29649	0.654255	-0.986687	0	1	1	no
CP011857.1	ACG06_05955	bacteriophage_N4_adsorption_protein_B	CDS	1246597	1247277	.	gene-ACG06_05955	bacteriophage_N4_adsorption_protein_B	ACG06_05955	CP011857.1:1246596-1247277	37°C	RT	OK	8.85476	4.46998	-0.986186	-1.07547	0.1241	0.188056	no
CP011857.1	ACG06_14640	sulfonate_ABC_transporter_ATP-binding_protein	CDS	3135989	3136843	.	gene-ACG06_14640	sulfonate_ABC_transporter_ATP-binding_protein	ACG06_14640	CP011857.1:3135194-3138083	37°C	RT	NOTEST	1.32276	0.66812	-0.985368	0	1	1	no
CP011857.1	ACG06_12945	hypothetical_protein	CDS	2693323	2693793	.	gene-ACG06_12945	hypothetical_protein	ACG06_12945	CP011857.1:2692411-2695192	37°C	RT	OK	54.5275	27.5593	-0.984443	-1.66856	0.0058	0.0165413	yes
CP011857.1	ACG06_25885	hypothetical_protein	CDS	5548552	5548914	.	gene-ACG06_25885	hypothetical_protein	ACG06_25885	CP011857.1:5548551-5548914	37°C	RT	NOTEST	7.19205	3.6379	-0.983297	0	1	1	no
CP011857.1	ACG06_12690	MerR_family_transcriptional_regulator	CDS	2645015	2645467	.	gene-ACG06_12690	MerR_family_transcriptional_regulator	ACG06_12690	CP011857.1:2645014-2645467	37°C	RT	OK	13.5596	6.86079	-0.982863	-0.81578	0.1325	0.197298	no
CP011857.1	ACG06_13610	hypothetical_protein	CDS	2837479	2838732	.	gene-ACG06_13610	hypothetical_protein	ACG06_13610	CP011857.1:2837478-2838732	37°C	RT	OK	12.3657	6.25813	-0.982544	-1.71646	0.0051	0.0148747	yes
CP011857.1	ACG06_23560	methyltransferase	CDS	5057252	5058361	.	gene-ACG06_23560	methyltransferase	ACG06_23560	CP011857.1:5057251-5058361	37°C	RT	NOTEST	1.01288	0.513088	-0.98119	0	1	1	no
CP011857.1	ACG06_20935	Alginate_lyase_precursor	CDS	4498450	4499121	.	gene-ACG06_20935	Alginate_lyase_precursor	ACG06_20935	CP011857.1:4498449-4499121	37°C	RT	OK	8.05822	4.08358	-0.980627	-0.884463	0.13895	0.203869	no
CP011857.1	ACG06_14490	acyl-CoA_dehydrogenase	CDS	3096027	3097217	.	gene-ACG06_14490	acyl-CoA_dehydrogenase	ACG06_14490	CP011857.1:3096026-3097217	37°C	RT	NOTEST	0.901858	0.457378	-0.979513	0	1	1	no
CP011857.1	ACG06_27665	AraC_family_transcriptional_regulator	CDS	5928469	5929470	.	gene-ACG06_27665	AraC_family_transcriptional_regulator	ACG06_27665	CP011857.1:5928468-5929470	37°C	RT	OK	18.7971	9.53376	-0.979393	-1.90122	0.00415	0.0125722	yes
CP011857.1	ACG06_10520	long-chain_acyl-CoA_synthetase	CDS	2211941	2213767	.	gene-ACG06_10520	long-chain_acyl-CoA_synthetase	ACG06_10520	CP011857.1:2211940-2213767	37°C	RT	OK	6.53004	3.31338	-0.978789	-1.50152	0.021	0.0464061	yes
CP011857.1	ACG06_09560	BNR/Asp-box_repeat-containing_protein	CDS	2004795	2005892	.	gene-ACG06_09560	BNR/Asp-box_repeat-containing_protein	ACG06_09560	CP011857.1:2004794-2005892	37°C	RT	OK	7.71982	3.91813	-0.978401	-1.17684	0.06095	0.107041	no
CP011857.1	ACG06_01195	alpha-ketoglutarate_permease	CDS	263591	264889	.	gene-ACG06_01195	alpha-ketoglutarate_permease	ACG06_01195	CP011857.1:263590-264889	37°C	RT	NOTEST	4.23932	2.15217	-0.978044	0	1	1	no
CP011857.1	ACG06_14610	chitinase	CDS	3129201	3130652	.	gene-ACG06_14610	chitinase	ACG06_14610	CP011857.1:3129200-3130652	37°C	RT	NOTEST	1.03056	0.523219	-0.977937	0	1	1	no
CP011857.1	ACG06_29880	ribonucleotide_reductase	CDS	6434723	6435052	.	gene-ACG06_29880	ribonucleotide_reductase	ACG06_29880	CP011857.1:6434722-6435052	37°C	RT	OK	30.7036	15.5917	-0.977631	-1.06537	0.1397	0.204719	no
CP011857.1	ACG06_27395	hypothetical_protein	CDS	5874759	5875052	.	gene-ACG06_27395	hypothetical_protein	ACG06_27395	CP011857.1:5874758-5875363	37°C	RT	OK	8.54326	4.34004	-0.977079	-0.448913	0.6073	0.664085	no
CP011857.1	ACG06_01450	hypothetical_protein	CDS	318154	318924	.	gene-ACG06_01450	hypothetical_protein	ACG06_01450	CP011857.1:318153-318924	37°C	RT	NOTEST	3.3401	1.69978	-0.974542	0	1	1	no
CP011857.1	ACG06_05080	hypothetical_protein	CDS	1062094	1062813	.	gene-ACG06_05080	hypothetical_protein	ACG06_05080	CP011857.1:1062093-1063265	37°C	RT	NOTEST	2.02688	1.03292	-0.97254	0	1	1	no
CP011857.1	ACG06_09490	AraC_family_transcriptional_regulator	CDS	1985988	1987025	.	gene-ACG06_09490	AraC_family_transcriptional_regulator	ACG06_09490	CP011857.1:1985987-1988140	37°C	RT	OK	25.7652	13.1303	-0.972523	-1.83679	0.0073	0.0197555	yes
CP011857.1	ACG06_22425	itaconyl-CoA_hydratase	CDS	4797735	4798562	.	gene-ACG06_22425	itaconyl-CoA_hydratase	ACG06_22425	CP011857.1:4797734-4798562	37°C	RT	NOTEST	4.15247	2.11662	-0.972207	0	1	1	no
CP011857.1	ACG06_19600	2-hydroxyacid_dehydrogenase	CDS	4204922	4205854	.	gene-ACG06_19600	2-hydroxyacid_dehydrogenase	ACG06_19600	CP011857.1:4204921-4205854	37°C	RT	OK	28.6606	14.615	-0.971616	-2.38217	0.0003	0.00133079	yes
CP011857.1	ACG06_20575	peptidase_S8_and_S53_subtilisin_kexin_sedolisin	CDS	4422584	4424356	.	gene-ACG06_20575	peptidase_S8_and_S53_subtilisin_kexin_sedolisin	ACG06_20575	CP011857.1:4422583-4424356	37°C	RT	NOTEST	2.14945	1.0963	-0.971323	0	1	1	no
CP011857.1	ACG06_11760	short-chain_dehydrogenase	CDS	2442707	2443900	.	gene-ACG06_11760	short-chain_dehydrogenase	ACG06_11760	CP011857.1:2442462-2443900	37°C	RT	NOTEST	5.35934	2.73406	-0.97101	0	1	1	no
CP011857.1	ACG06_23235	membrane_protein	CDS	4988661	4989698	.	gene-ACG06_23235	membrane_protein	ACG06_23235	CP011857.1:4987150-4989698	37°C	RT	NOTEST	5.49097	2.80412	-0.969515	0	1	1	no
CP011857.1	ACG06_06985	6-O-methylguanine_DNA_methyltransferase	CDS	1451613	1452686	.	gene-ACG06_06985	6-O-methylguanine_DNA_methyltransferase	ACG06_06985	CP011857.1:1451612-1454092	37°C	RT	NOTEST	2.27906	1.1645	-0.968729	0	1	1	no
CP011857.1	ACG06_18405	histidine_kinase	CDS	3945423	3948080	.	gene-ACG06_18405	histidine_kinase	ACG06_18405	CP011857.1:3945422-3948080	37°C	RT	NOTEST	3.51301	1.79505	-0.96868	0	1	1	no
CP011857.1	ACG06_18400	transcriptional_regulator	CDS	3944630	3945322	.	gene-ACG06_18400	transcriptional_regulator	ACG06_18400	CP011857.1:3944629-3945322	37°C	RT	NOTEST	3.78058	1.93402	-0.967007	0	1	1	no
CP011857.1	ACG06_23030	permease	CDS	4942070	4942885	.	gene-ACG06_23030	permease	ACG06_23030	CP011857.1:4942069-4942885	37°C	RT	OK	8.74075	4.47581	-0.965608	-1.0326	0.1502	0.215804	no
CP011857.1	ACG06_03140	spermidine/putrescine_ABC_transporter_substrate-binding_protein	CDS	672749	673795	.	gene-ACG06_03140	spermidine/putrescine_ABC_transporter_substrate-binding_protein	ACG06_03140	CP011857.1:672748-673795	37°C	RT	OK	11.7426	6.01347	-0.965483	-1.50798	0.02015	0.0449136	yes
CP011857.1	ACG06_02360	membrane_protein	CDS	517144	517938	.	gene-ACG06_02360	membrane_protein	ACG06_02360	CP011857.1:515815-517938	37°C	RT	NOTEST	6.12285	3.13558	-0.96547	0	1	1	no
CP011857.1	ACG06_13065	hypothetical_protein	CDS	2713907	2714596	.	gene-ACG06_13065	hypothetical_protein	ACG06_13065	CP011857.1:2713906-2714596	37°C	RT	NOTEST	2.44381	1.25189	-0.965029	0	1	1	no
CP011857.1	ACG06_29050	poly(R)-hydroxyalkanoic_acid_synthase	CDS	6251933	6253615	.	gene-ACG06_29050	poly(R)-hydroxyalkanoic_acid_synthase	ACG06_29050	CP011857.1:6251932-6253615	37°C	RT	OK	6.339	3.25106	-0.963346	-1.41525	0.0184	0.0418678	yes
CP011857.1	ACG06_17900	transporter	CDS	3850245	3851132	.	gene-ACG06_17900	transporter	ACG06_17900	CP011857.1:3850244-3851132	37°C	RT	OK	8.71769	4.4712	-0.963283	-1.07005	0.0962	0.154831	no
CP011857.1	ACG06_23290	hypothetical_protein	CDS	4999742	5001718	.	gene-ACG06_23290	hypothetical_protein	ACG06_23290	CP011857.1:4999741-5001718	37°C	RT	NOTEST	1.45508	0.746835	-0.962235	0	1	1	no
CP011857.1	ACG06_19570	TonB-dependent_receptor	CDS	4198745	4201300	.	gene-ACG06_19570	TonB-dependent_receptor	ACG06_19570	CP011857.1:4198744-4201300	37°C	RT	NOTEST	5.1587	2.64788	-0.962169	0	1	1	no
CP011857.1	ACG06_11205	TetR_family_transcriptional_regulator	CDS	2338609	2339190	.	gene-ACG06_11205	TetR_family_transcriptional_regulator	ACG06_11205	CP011857.1:2338608-2339190	37°C	RT	NOTEST	4.02685	2.06723	-0.961956	0	1	1	no
CP011857.1	ACG06_20470	DNA-binding_protein	CDS	4395126	4395974	.	gene-ACG06_20470	DNA-binding_protein	ACG06_20470	CP011857.1:4395125-4395974	37°C	RT	OK	36.2881	18.6349	-0.961493	-2.43382	0.0003	0.00133079	yes
CP011857.1	ACG06_02975	hypothetical_protein	CDS	635121	635456	.	gene-ACG06_02975	hypothetical_protein	ACG06_02975	CP011857.1:635120-635456	37°C	RT	NOTEST	5.68501	2.92119	-0.960605	0	1	1	no
CP011857.1	ACG06_20365	TetR_family_transcriptional_regulator	CDS	4373248	4373808	.	gene-ACG06_20365	TetR_family_transcriptional_regulator	ACG06_20365	CP011857.1:4373247-4373808	37°C	RT	NOTEST	4.70843	2.42004	-0.960217	0	1	1	no
CP011857.1	ACG06_08685	spermidine/putrescine_ABC_transporter_ATP-binding_protein	CDS	1827649	1828644	.	gene-ACG06_08685	spermidine/putrescine_ABC_transporter_ATP-binding_protein	ACG06_08685	CP011857.1:1826998-1828644	37°C	RT	NOTEST	5.81339	2.98982	-0.959319	0	1	1	no
CP011857.1	ACG06_31475	glutamine_synthetase	CDS	6782722	6784089	.	gene-ACG06_31475	glutamine_synthetase	ACG06_31475	CP011857.1:6782721-6784089	37°C	RT	OK	7.04026	3.62135	-0.959101	-1.2943	0.0433	0.0833155	no
CP011857.1	ACG06_25590	hypothetical_protein	CDS	5493885	5494514	.	gene-ACG06_25590	hypothetical_protein	ACG06_25590	CP011857.1:5493884-5494960	37°C	RT	OK	8.51053	4.37831	-0.958875	-0.750856	0.2276	0.300916	no
CP011857.1	ACG06_22935	manganese_transporter	CDS	4921045	4922361	.	gene-ACG06_22935	manganese_transporter	ACG06_22935	CP011857.1:4921044-4922361	37°C	RT	NOTEST	3.37043	1.73415	-0.958708	0	1	1	no
CP011857.1	ACG06_21180	membrane_protein	CDS	4551273	4551779	.	gene-ACG06_21180	membrane_protein	ACG06_21180	CP011857.1:4549421-4551779	37°C	RT	OK	8.62156	4.43784	-0.958091	-0.724197	0.27855	0.349717	no
CP011857.1	ACG06_18010	AraC_family_transcriptional_regulator	CDS	3870540	3871376	.	gene-ACG06_18010	AraC_family_transcriptional_regulator	ACG06_18010	CP011857.1:3870539-3871376	37°C	RT	OK	19.0285	9.81217	-0.95552	-1.66932	0.0114	0.0283387	yes
CP011857.1	ACG06_28705	hypothetical_protein	CDS	6157336	6157668	.	gene-ACG06_28705	hypothetical_protein	ACG06_28705	CP011857.1:6157335-6157668	37°C	RT	NOTEST	7.32684	3.77875	-0.955282	0	1	1	no
CP011857.1	ACG06_09640	PbsX_family_transcriptional_regulator	CDS	2027268	2030114	.	gene-ACG06_09640	PbsX_family_transcriptional_regulator	ACG06_09640	CP011857.1:2027267-2033673	37°C	RT	OK	6.7812	3.4997	-0.954311	-1.56514	0.00755	0.0202495	yes
CP011857.1	ACG06_28855	lactate_dehydrogenase	CDS	6198027	6198863	.	gene-ACG06_28855	lactate_dehydrogenase	ACG06_28855	CP011857.1:6198026-6198863	37°C	RT	OK	25.4078	13.1141	-0.954154	-1.96814	0.0018	0.00627648	yes
CP011857.1	ACG06_29580	ABC_transporter_permease	CDS	6369033	6369728	.	gene-ACG06_29580	ABC_transporter_permease	ACG06_29580	CP011857.1:6369032-6370417	37°C	RT	OK	23.5823	12.1751	-0.953774	-1.48518	0.0142	0.0337168	yes
CP011857.1	ACG06_21505	GCN5_family_acetyltransferase	CDS	4617543	4618064	.	gene-ACG06_21505	GCN5_family_acetyltransferase	ACG06_21505	CP011857.1:4617294-4618064	37°C	RT	OK	11.7941	6.09733	-0.95181	-0.835657	0.21875	0.29237	no
CP011857.1	ACG06_27390	membrane_biogenesis_protein	CDS	5871488	5874754	.	gene-ACG06_27390	membrane_biogenesis_protein	ACG06_27390	CP011857.1:5871487-5874754	37°C	RT	OK	14.6258	7.56226	-0.951629	-3.31768	5e-05	0.000255099	yes
CP011857.1	ACG06_17225	LysR_family_transcriptional_regulator	CDS	3708946	3709833	.	gene-ACG06_17225	LysR_family_transcriptional_regulator	ACG06_17225	CP011857.1:3708945-3709833	37°C	RT	NOTEST	3.3024	1.70802	-0.951189	0	1	1	no
CP011857.1	ACG06_01185	3-oxoadipate:succinyl-CoA_transferase	CDS	261457	262239	.	gene-ACG06_01185	3-oxoadipate:succinyl-CoA_transferase	ACG06_01185	CP011857.1:260608-263441	37°C	RT	NOTEST	5.28225	2.73856	-0.947734	0	1	1	no
CP011857.1	ACG06_18885	major_facilitator_transporter	CDS	4047191	4048501	.	gene-ACG06_18885	major_facilitator_transporter	ACG06_18885	CP011857.1:4047190-4048501	37°C	RT	OK	14.7794	7.66451	-0.947324	-1.83697	0.00365	0.0112659	yes
CP011857.1	ACG06_31115	ABC_transporter	CDS	6707829	6708626	.	gene-ACG06_31115	ABC_transporter	ACG06_31115	CP011857.1:6704073-6710065	37°C	RT	OK	13.1087	6.79886	-0.947157	-1.09806	0.06795	0.116996	no
CP011857.1	ACG06_01255	membrane_protein	CDS	276882	278207	.	gene-ACG06_01255	membrane_protein	ACG06_01255	CP011857.1:276881-278207	37°C	RT	NOTEST	1.04171	0.541097	-0.944998	0	1	1	no
CP011857.1	ACG06_01580	spermidine/putrescine_ABC_transporter_substrate-binding_protein	CDS	347336	348436	.	gene-ACG06_01580	spermidine/putrescine_ABC_transporter_substrate-binding_protein	ACG06_01580	CP011857.1:347335-348436	37°C	RT	OK	61.9345	32.1948	-0.943914	-3.85457	5e-05	0.000255099	yes
CP011857.1	ACG06_09010	sugar_ABC_transporter_substrate-binding_protein	CDS	1887160	1888422	.	gene-ACG06_09010	sugar_ABC_transporter_substrate-binding_protein	ACG06_09010	CP011857.1:1887159-1888422	37°C	RT	OK	119.322	62.0592	-0.943141	-5.69094	5e-05	0.000255099	yes
CP011857.1	ACG06_20070	hypothetical_protein	CDS	4302857	4303099	.	gene-ACG06_20070	hypothetical_protein	ACG06_20070	CP011857.1:4302856-4303808	37°C	RT	OK	10.2863	5.35401	-0.942025	-0.442154	0.40835	0.481209	no
CP011857.1	ACG06_25265	ANT78520.1	CDS	5416337	5417686	.	gene-ACG06_25265	peptidase_PmbA	pmbA	CP011857.1:5416336-5417686	37°C	RT	OK	21.2644	11.0727	-0.941432	-2.32562	0.00025	0.00111725	yes
CP011857.1	ACG06_05225	multidrug_transporter	CDS	1090174	1090638	.	gene-ACG06_05225	multidrug_transporter	ACG06_05225	CP011857.1:1090173-1090638	37°C	RT	OK	7.79637	4.06206	-0.94059	-0.640016	0.2114	0.283983	no
CP011857.1	ACG06_19870	hypothetical_protein	CDS	4262604	4262945	.	gene-ACG06_19870	hypothetical_protein	ACG06_19870	CP011857.1:4262603-4262945	37°C	RT	OK	22.5394	11.7448	-0.940423	-0.840837	0.14485	0.209875	no
CP011857.1	ACG06_10025	pilus_assembly_protein_PilZ	CDS	2113399	2113998	.	gene-ACG06_10025	pilus_assembly_protein_PilZ	ACG06_10025	CP011857.1:2113398-2113998	37°C	RT	NOTEST	6.16382	3.21427	-0.939332	0	1	1	no
CP011857.1	ACG06_09430	general_secretion_pathway_protein_GspE	CDS	1977739	1979244	.	gene-ACG06_09430	general_secretion_pathway_protein_GspE	ACG06_09430	CP011857.1:1977738-1980461	37°C	RT	OK	8.97323	4.6796	-0.939243	-1.56698	0.0085	0.0223808	yes
CP011857.1	ACG06_30745	serine_dehydratase	CDS	6623846	6625222	.	gene-ACG06_30745	serine_dehydratase	ACG06_30745	CP011857.1:6623845-6625222	37°C	RT	NOTEST	2.39684	1.25002	-0.93919	0	1	1	no
CP011857.1	ACG06_20310	secretin	CDS	4360896	4363175	.	gene-ACG06_20310	secretin	ACG06_20310	CP011857.1:4360895-4363650	37°C	RT	NOTEST	2.21234	1.15393	-0.939012	0	1	1	no
CP011857.1	ACG06_23630	hypothetical_protein	CDS	5069314	5070066	.	gene-ACG06_23630	hypothetical_protein	ACG06_23630	CP011857.1:5069313-5070066	37°C	RT	NOTEST	5.3264	2.77962	-0.93827	0	1	1	no
CP011857.1	ACG06_15465	4-hydroxythreonine-4-phosphate_dehydrogenase	CDS	3305229	3306242	.	gene-ACG06_15465	4-hydroxythreonine-4-phosphate_dehydrogenase	ACG06_15465	CP011857.1:3305228-3308516	37°C	RT	NOTEST	1.60695	0.839439	-0.936831	0	1	1	no
CP011857.1	ACG06_23285	3-beta_hydroxysteroid_dehydrogenase	CDS	4999066	4999707	.	gene-ACG06_23285	3-beta_hydroxysteroid_dehydrogenase	ACG06_23285	CP011857.1:4999065-4999707	37°C	RT	NOTEST	5.04714	2.63662	-0.936778	0	1	1	no
CP011857.1	ACG06_01315	transcriptional_regulator	CDS	289175	289639	.	gene-ACG06_01315	transcriptional_regulator	ACG06_01315	CP011857.1:289174-289639	37°C	RT	OK	6.34892	3.31727	-0.936516	-0.592032	0.3576	0.429788	no
CP011857.1	ACG06_05235	transcriptional_regulator	CDS	1091290	1091949	.	gene-ACG06_05235	transcriptional_regulator	ACG06_05235	CP011857.1:1091289-1093814	37°C	RT	OK	8.42254	4.40288	-0.935809	-0.763307	0.1291	0.193591	no
CP011857.1	ACG06_16425	methylcrotonoyl-CoA_carboxylase	CDS	3518461	3520068	.	gene-ACG06_16425	methylcrotonoyl-CoA_carboxylase	ACG06_16425	CP011857.1:3518460-3520068	37°C	RT	OK	7.65684	4.00429	-0.935202	-1.53802	0.0226	0.0491577	yes
CP011857.1	ACG06_13765	maleylacetoacetate_isomerase	CDS	2870395	2871039	.	gene-ACG06_13765	maleylacetoacetate_isomerase	ACG06_13765	CP011857.1:2870394-2871039	37°C	RT	NOTEST	1.37387	0.718505	-0.935176	0	1	1	no
CP011857.1	ACG06_23015	3-methylitaconate_isomerase	CDS	4938391	4939578	.	gene-ACG06_23015	3-methylitaconate_isomerase	ACG06_23015	CP011857.1:4938390-4939578	37°C	RT	OK	6.42104	3.35939	-0.934608	-1.10841	0.0721	0.122908	no
CP011857.1	ACG06_07405	adenylosuccinate_lyase	CDS	1553421	1554872	.	gene-ACG06_07405	adenylosuccinate_lyase	ACG06_07405	CP011857.1:1551988-1554872	37°C	RT	NOTEST	1.47585	0.772448	-0.934034	0	1	1	no
CP011857.1	ACG06_18975	glutamine_synthetase	CDS	4063525	4064889	.	gene-ACG06_18975	glutamine_synthetase	ACG06_18975	CP011857.1:4063524-4064889	37°C	RT	NOTEST	0.930343	0.487165	-0.933352	0	1	1	no
CP011857.1	ACG06_27555	protein_RnfH	CDS	5905688	5905993	.	gene-ACG06_27555	protein_RnfH	ACG06_27555	CP011857.1:5905687-5906420	37°C	RT	OK	17.0055	8.90576	-0.933193	-0.524672	0.5646	0.625558	no
CP011857.1	ACG06_11725	hypothetical_protein	CDS	2437180	2437764	.	gene-ACG06_11725	hypothetical_protein	ACG06_11725	CP011857.1:2436193-2437764	37°C	RT	NOTEST	4.1605	2.18077	-0.931921	0	1	1	no
CP011857.1	ACG06_28830	ANT79194.1	CDS	6186499	6189447	.	gene-ACG06_28830	bifunctional_glutamine-synthetase_adenylyltransferase/deadenyltransferase	ACG06_28830	CP011857.1:6186498-6189447	37°C	RT	OK	17.6029	9.23516	-0.930602	-3.25862	5e-05	0.000255099	yes
CP011857.1	ACG06_03905	lysis_protein	CDS	810524	811147	.	gene-ACG06_03905	lysis_protein	ACG06_03905	CP011857.1:810523-811766	37°C	RT	NOTEST	2.42964	1.27531	-0.929894	0	1	1	no
CP011857.1	ACG06_02365	amino_acid_ABC_transporter_substrate-binding_protein	CDS	518046	518777	.	gene-ACG06_02365	amino_acid_ABC_transporter_substrate-binding_protein	ACG06_02365	CP011857.1:518045-520975	37°C	RT	NOTEST	3.14858	1.6531	-0.92953	0	1	1	no
CP011857.1	ACG06_07760	FAD-dependent_oxidoreductase	CDS	1625856	1627262	.	gene-ACG06_07760	FAD-dependent_oxidoreductase	ACG06_07760	CP011857.1:1625855-1627262	37°C	RT	NOTEST	3.46075	1.81741	-0.929204	0	1	1	no
CP011857.1	ACG06_23735	phosphate-starvation-inducible_E_family_protein	CDS	5092355	5092786	.	gene-ACG06_23735	phosphate-starvation-inducible_E_family_protein	ACG06_23735	CP011857.1:5090642-5092786	37°C	RT	OK	17.7146	9.30679	-0.928583	-0.744051	0.29	0.361697	no
CP011857.1	ACG06_16865	5-methyltetrahydropteroyltriglutamate--homocysteine_methyltransferase	CDS	3619869	3622169	.	gene-ACG06_16865	5-methyltetrahydropteroyltriglutamate--homocysteine_methyltransferase	ACG06_16865	CP011857.1:3619868-3622169	37°C	RT	NOTEST	4.50014	2.36676	-0.927054	0	1	1	no
CP011857.1	ACG06_12395	LysR_family_transcriptional_regulator	CDS	2563126	2564022	.	gene-ACG06_12395	LysR_family_transcriptional_regulator	ACG06_12395	CP011857.1:2563125-2564022	37°C	RT	NOTEST	5.51757	2.90243	-0.92677	0	1	1	no
CP011857.1	ACG06_07375	transporter	CDS	1544076	1547237	.	gene-ACG06_07375	transporter	ACG06_07375	CP011857.1:1542921-1548709	37°C	RT	NOTEST	1.58898	0.836456	-0.925744	0	1	1	no
CP011857.1	ACG06_10310	CFTR_inhibitory_factor%2C_Cif	CDS	2170466	2171425	.	gene-ACG06_10310	CFTR_inhibitory_factor%2C_Cif	ACG06_10310	CP011857.1:2170465-2171425	37°C	RT	NOTEST	1.37347	0.723329	-0.925101	0	1	1	no
CP011857.1	ACG06_10425	histidinol_phosphatase	CDS	2192307	2193080	.	gene-ACG06_10425	histidinol_phosphatase	ACG06_10425	CP011857.1:2190310-2193080	37°C	RT	OK	12.9412	6.82053	-0.924014	-1.01494	0.1005	0.160675	no
CP011857.1	ACG06_04760	phenylacetic_acid_degradation_protein_PaaI	CDS	987898	988329	.	gene-ACG06_04760	phenylacetic_acid_degradation_protein_PaaI	ACG06_04760	CP011857.1:987897-988329	37°C	RT	NOTEST	4.88857	2.5775	-0.923443	0	1	1	no
CP011857.1	ACG06_24300	nuclease_SbcCD_subunit_C	CDS	5211360	5214995	.	gene-ACG06_24300	nuclease_SbcCD_subunit_C	ACG06_24300	CP011857.1:5211359-5214995	37°C	RT	NOTEST	6.0744	3.20298	-0.923331	0	1	1	no
CP011857.1	ACG06_12725	2-octaprenylphenol_hydroxylase	CDS	2653552	2655174	.	gene-ACG06_12725	2-octaprenylphenol_hydroxylase	ACG06_12725	CP011857.1:2653551-2657094	37°C	RT	NOTEST	3.70862	1.95589	-0.923056	0	1	1	no
CP011857.1	ACG06_07925	copper-binding_protein	CDS	1660835	1662121	.	gene-ACG06_07925	copper-binding_protein	ACG06_07925	CP011857.1:1659105-1664028	37°C	RT	NOTEST	1.37175	0.723696	-0.922563	0	1	1	no
CP011857.1	ACG06_11275	hypothetical_protein	CDS	2348466	2348696	.	gene-ACG06_11275	hypothetical_protein	ACG06_11275	CP011857.1:2348465-2348696	37°C	RT	OK	40.797	21.5356	-0.921736	-0.704745	0.25495	0.325533	no
CP011857.1	ACG06_18265	Fis_family_transcriptional_regulator	CDS	3913717	3915228	.	gene-ACG06_18265	Fis_family_transcriptional_regulator	ACG06_18265	CP011857.1:3913716-3915228	37°C	RT	NOTEST	1.36715	0.722544	-0.920013	0	1	1	no
CP011857.1	ACG06_22915	cysteine_desulfurase	CDS	4916131	4917378	.	gene-ACG06_22915	cysteine_desulfurase	ACG06_22915	CP011857.1:4915699-4917378	37°C	RT	NOTEST	3.79411	2.00699	-0.918725	0	1	1	no
CP011857.1	ACG06_12055	sulfurtransferase	CDS	2507388	2507783	.	gene-ACG06_12055	sulfurtransferase	ACG06_12055	CP011857.1:2505414-2507783	37°C	RT	OK	19.3959	10.2669	-0.917754	-0.761418	0.2542	0.325037	no
CP011857.1	ACG06_05865	N-acetylglucosamine-6-phosphate_deacetylase	CDS	1231699	1232790	.	gene-ACG06_05865	N-acetylglucosamine-6-phosphate_deacetylase	ACG06_05865	CP011857.1:1230679-1232790	37°C	RT	NOTEST	2.32614	1.23149	-0.917536	0	1	1	no
CP011857.1	ACG06_12045	sulfur_relay_protein_DsrH	CDS	2506727	2507032	.	gene-ACG06_12045	sulfur_relay_protein_DsrH	ACG06_12045	CP011857.1:2505414-2507783	37°C	RT	OK	7.53058	3.98846	-0.916928	-0.35702	0.5441	0.609027	no
CP011857.1	ACG06_07240	alginate_O-acetyltransferase	CDS	1509629	1510804	.	gene-ACG06_07240	alginate_O-acetyltransferase	ACG06_07240	CP011857.1:1509628-1510804	37°C	RT	NOTEST	1.06682	0.565204	-0.916474	0	1	1	no
CP011857.1	ACG06_30350	hypothetical_protein	CDS	6540795	6541139	.	gene-ACG06_30350	hypothetical_protein	ACG06_30350	CP011857.1:6540794-6541139	37°C	RT	OK	27.9281	14.8062	-0.915513	-0.970873	0.1062	0.167777	no
CP011857.1	ACG06_17690	transporter	CDS	3808247	3809071	.	gene-ACG06_17690	transporter	ACG06_17690	CP011857.1:3808246-3809071	37°C	RT	OK	66.454	35.2862	-0.913253	-3.01359	5e-05	0.000255099	yes
CP011857.1	ACG06_21720	acyl-CoA_dehydrogenase	CDS	4661017	4662081	.	gene-ACG06_21720	acyl-CoA_dehydrogenase	ACG06_21720	CP011857.1:4660255-4662081	37°C	RT	NOTEST	3.67379	1.95222	-0.912155	0	1	1	no
CP011857.1	ACG06_11520	cysteine_synthase	CDS	2391124	2392098	.	gene-ACG06_11520	cysteine_synthase	ACG06_11520	CP011857.1:2391123-2392098	37°C	RT	OK	15.1415	8.05276	-0.910951	-1.68898	0.01205	0.0296476	yes
CP011857.1	ACG06_14980	transcriptional_regulator	CDS	3212076	3213053	.	gene-ACG06_14980	transcriptional_regulator	ACG06_14980	CP011857.1:3212075-3213053	37°C	RT	NOTEST	1.71976	0.914804	-0.910675	0	1	1	no
CP011857.1	ACG06_18845	lipoprotein	CDS	4039918	4040268	.	gene-ACG06_18845	lipoprotein	ACG06_18845	CP011857.1:4039917-4040268	37°C	RT	OK	13.1236	6.98262	-0.910326	-0.743504	0.2235	0.296956	no
CP011857.1	ACG06_16815	hypothetical_protein	CDS	3608094	3609416	.	gene-ACG06_16815	hypothetical_protein	ACG06_16815	CP011857.1:3608093-3609416	37°C	RT	OK	9.97167	5.30607	-0.91019	-1.67195	0.0066	0.018231	yes
CP011857.1	ACG06_13895	serine_dehydratase	CDS	2920987	2922363	.	gene-ACG06_13895	serine_dehydratase	ACG06_13895	CP011857.1:2920986-2922363	37°C	RT	OK	11.4003	6.07023	-0.909254	-1.64694	0.00905	0.0234519	yes
CP011857.1	ACG06_16365	glutathione_reductase	CDS	3505484	3506839	.	gene-ACG06_16365	glutathione_reductase	ACG06_16365	CP011857.1:3505483-3506839	37°C	RT	OK	30.9632	16.4924	-0.908756	-2.80843	5e-05	0.000255099	yes
CP011857.1	ACG06_12785	polyphosphate_kinase	CDS	2666832	2667695	.	gene-ACG06_12785	polyphosphate_kinase	ACG06_12785	CP011857.1:2666831-2667695	37°C	RT	OK	13.7253	7.31305	-0.908294	-1.36242	0.02405	0.051503	no
CP011857.1	ACG06_09075	DeoR_faimly_transcriptional_regulator	CDS	1900277	1901200	.	gene-ACG06_09075	DeoR_faimly_transcriptional_regulator	ACG06_09075	CP011857.1:1900276-1901200	37°C	RT	OK	18.758	10.0006	-0.907418	-1.71656	0.00585	0.0166312	yes
CP011857.1	ACG06_26705	hypothetical_protein	CDS	5718559	5719002	.	gene-ACG06_26705	hypothetical_protein	ACG06_26705	CP011857.1:5718558-5719002	37°C	RT	OK	12.2873	6.55131	-0.907312	-0.745362	0.1283	0.192712	no
CP011857.1	ACG06_08885	ABC_transporter	CDS	1864836	1865480	.	gene-ACG06_08885	ABC_transporter	ACG06_08885	CP011857.1:1864835-1866415	37°C	RT	OK	14.636	7.8101	-0.906106	-1.00262	0.08175	0.135697	no
CP011857.1	ACG06_09705	topoisomerase_II	CDS	2045146	2045367	.	gene-ACG06_09705	topoisomerase_II	ACG06_09705	CP011857.1:2045145-2045367	37°C	RT	OK	11.6137	6.19749	-0.906067	-0.585746	0.5086	0.575731	no
CP011857.1	ACG06_05370	C4-dicarboxylate_ABC_transporter_substrate-binding_protein	CDS	1122689	1124044	.	gene-ACG06_05370	C4-dicarboxylate_ABC_transporter_substrate-binding_protein	ACG06_05370	CP011857.1:1122688-1124044	37°C	RT	OK	7.73203	4.13433	-0.903195	-1.24828	0.04025	0.0785377	no
CP011857.1	ACG06_19690	phosphotyrosine_protein_phosphatase	CDS	4225687	4226016	.	gene-ACG06_19690	phosphotyrosine_protein_phosphatase	ACG06_19690	CP011857.1:4225686-4226016	37°C	RT	NOTEST	6.1929	3.31369	-0.902177	0	1	1	no
CP011857.1	ACG06_28625	NAD(P)H_dehydrogenase	CDS	6136848	6137552	.	gene-ACG06_28625	NAD(P)H_dehydrogenase	ACG06_28625	CP011857.1:6136847-6137552	37°C	RT	NOTEST	5.87339	3.14452	-0.901356	0	1	1	no
CP011857.1	ACG06_05670	hypothetical_protein	CDS	1183645	1184106	.	gene-ACG06_05670	hypothetical_protein	ACG06_05670	CP011857.1:1183644-1184106	37°C	RT	OK	33.6556	18.0495	-0.898889	-1.46104	0.01235	0.0302001	yes
CP011857.1	ACG06_03855	hypothetical_protein	CDS	805223	806197	.	gene-ACG06_03855	hypothetical_protein	ACG06_03855	CP011857.1:805222-806197	37°C	RT	NOTEST	2.0334	1.09093	-0.89834	0	1	1	no
CP011857.1	ACG06_11585	AraC_family_transcriptional_regulator	CDS	2404927	2405769	.	gene-ACG06_11585	AraC_family_transcriptional_regulator	ACG06_11585	CP011857.1:2404926-2405769	37°C	RT	NOTEST	2.06331	1.1093	-0.895306	0	1	1	no
CP011857.1	ACG06_20345	glutathione_peroxidase	CDS	4368823	4369377	.	gene-ACG06_20345	glutathione_peroxidase	ACG06_20345	CP011857.1:4368822-4369377	37°C	RT	OK	13.4181	7.21456	-0.895198	-0.937274	0.11275	0.175207	no
CP011857.1	ACG06_08030	carbon-phosphorus_lyase	CDS	1679896	1680666	.	gene-ACG06_08030	carbon-phosphorus_lyase	ACG06_08030	CP011857.1:1677478-1680666	37°C	RT	NOTEST	5.62391	3.02402	-0.895103	0	1	1	no
CP011857.1	ACG06_04480	protein_kinase	CDS	929372	930955	.	gene-ACG06_04480	protein_kinase	ACG06_04480	CP011857.1:929371-931741	37°C	RT	NOTEST	1.77248	0.953538	-0.89441	0	1	1	no
CP011857.1	ACG06_01575	aminotransferase	CDS	345859	347217	.	gene-ACG06_01575	aminotransferase	ACG06_01575	CP011857.1:345858-347217	37°C	RT	OK	46.0667	24.8058	-0.89305	-3.40928	5e-05	0.000255099	yes
CP011857.1	ACG06_21140	general_stress_protein	CDS	4543884	4544873	.	gene-ACG06_21140	general_stress_protein	ACG06_21140	CP011857.1:4543883-4544873	37°C	RT	NOTEST	5.42878	2.9239	-0.892731	0	1	1	no
CP011857.1	ACG06_08715	ribosomal-protein-serine_acetyltransferase	CDS	1833335	1833886	.	gene-ACG06_08715	ribosomal-protein-serine_acetyltransferase	ACG06_08715	CP011857.1:1833334-1833886	37°C	RT	OK	14.2699	7.68955	-0.892	-0.917142	0.13125	0.196086	no
CP011857.1	ACG06_18950	hypothetical_protein	CDS	4058375	4058554	.	gene-ACG06_18950	hypothetical_protein	ACG06_18950	CP011857.1:4058374-4058554	37°C	RT	NOTEST	9.67501	5.21545	-0.891471	0	1	1	no
CP011857.1	ACG06_11655	ANT75942.1	CDS	2423602	2424564	.	gene-ACG06_11655	serine_dehydratase	ACG06_11655	CP011857.1:2423601-2424564	37°C	RT	OK	7.60324	4.09901	-0.891336	-1.0865	0.0981	0.157537	no
CP011857.1	ACG06_12865	conjugal_transfer_protein	CDS	2680397	2681347	.	gene-ACG06_12865	conjugal_transfer_protein	ACG06_12865	CP011857.1:2680396-2681790	37°C	RT	NOTEST	1.60155	0.863583	-0.891063	0	1	1	no
CP011857.1	ACG06_24170	alkaline_phosphatase	CDS	5182971	5184077	.	gene-ACG06_24170	alkaline_phosphatase	ACG06_24170	CP011857.1:5182970-5184077	37°C	RT	NOTEST	4.2782	2.30809	-0.890305	0	1	1	no
CP011857.1	ACG06_02280	sodium:proline_symporter	CDS	496827	498305	.	gene-ACG06_02280	sodium:proline_symporter	ACG06_02280	CP011857.1:496826-498305	37°C	RT	OK	24.2035	13.0857	-0.887227	-2.50355	0.0004	0.00170106	yes
CP011857.1	ACG06_26735	hypothetical_protein	CDS	5725062	5725325	.	gene-ACG06_26735	hypothetical_protein	ACG06_26735	CP011857.1:5725061-5725507	37°C	RT	OK	16.0269	8.66603	-0.887055	-0.637374	0.5251	0.592176	no
CP011857.1	ACG06_11305	ribonuclease_BN	CDS	2350994	2351893	.	gene-ACG06_11305	ribonuclease_BN	ACG06_11305	CP011857.1:2350686-2351893	37°C	RT	NOTEST	4.9993	2.70341	-0.886947	0	1	1	no
CP011857.1	ACG06_23970	RelE/ParE_family_plasmid_stabilization_system_protein	CDS	5134307	5134654	.	gene-ACG06_23970	RelE/ParE_family_plasmid_stabilization_system_protein	ACG06_23970	CP011857.1:5134306-5134654	37°C	RT	OK	26.0514	14.0906	-0.886628	-0.922601	0.1375	0.202484	no
CP011857.1	ACG06_15435	paraquat-inducible_protein_A	CDS	3297088	3297708	.	gene-ACG06_15435	paraquat-inducible_protein_A	ACG06_15435	CP011857.1:3294791-3297708	37°C	RT	NOTEST	3.92589	2.12493	-0.885601	0	1	1	no
CP011857.1	ACG06_29495	FAD-dependent_oxidoreductase	CDS	6345212	6346318	.	gene-ACG06_29495	FAD-dependent_oxidoreductase	ACG06_29495	CP011857.1:6344978-6346318	37°C	RT	NOTEST	4.21769	2.28384	-0.884989	0	1	1	no
CP011857.1	ACG06_17460	SAM-dependent_methyltransferase	CDS	3755679	3756440	.	gene-ACG06_17460	SAM-dependent_methyltransferase	ACG06_17460	CP011857.1:3755678-3756440	37°C	RT	OK	25.1435	13.6213	-0.884319	-1.7214	0.00795	0.0211961	yes
CP011857.1	ACG06_23390	hypothetical_protein	CDS	5017948	5018322	.	gene-ACG06_23390	hypothetical_protein	ACG06_23390	CP011857.1:5017947-5018322	37°C	RT	OK	26.5837	14.402	-0.884274	-0.927166	0.1215	0.185357	no
CP011857.1	ACG06_05805	AraC_family_transcriptional_regulator	CDS	1213197	1214111	.	gene-ACG06_05805	AraC_family_transcriptional_regulator	ACG06_05805	CP011857.1:1213196-1214111	37°C	RT	OK	6.76427	3.66519	-0.884046	-0.907281	0.10445	0.165667	no
CP011857.1	ACG06_16215	ANT76794.1	CDS	3475619	3476506	.	gene-ACG06_16215	transcriptional_regulator	ACG06_16215	CP011857.1:3475618-3476506	37°C	RT	NOTEST	2.60706	1.41391	-0.882732	0	1	1	no
CP011857.1	ACG06_28300	ANT79093.1	CDS	6062079	6062993	.	gene-ACG06_28300	branched-chain_amino_acid_transporter_permease_subunit_LivH	ACG06_28300	CP011857.1:6062078-6062993	37°C	RT	NOTEST	4.0436	2.19313	-0.882653	0	1	1	no
CP011857.1	ACG06_03800	hypothetical_protein	CDS	798282	798749	.	gene-ACG06_03800	hypothetical_protein	ACG06_03800	CP011857.1:796815-798940	37°C	RT	NOTEST	2.68397	1.45577	-0.882592	0	1	1	no
CP011857.1	ACG06_12280	hypothetical_protein	CDS	2540657	2541934	.	gene-ACG06_12280	hypothetical_protein	ACG06_12280	CP011857.1:2540656-2541934	37°C	RT	NOTEST	3.21141	1.74203	-0.882433	0	1	1	no
CP011857.1	ACG06_22555	NAD(P)H_dehydrogenase	CDS	4826345	4826968	.	gene-ACG06_22555	NAD(P)H_dehydrogenase	ACG06_22555	CP011857.1:4824957-4826968	37°C	RT	OK	6.57903	3.57025	-0.881849	-0.72119	0.24685	0.320647	no
CP011857.1	ACG06_13955	membrane_protein	CDS	2935211	2937385	.	gene-ACG06_13955	membrane_protein	ACG06_13955	CP011857.1:2935210-2938585	37°C	RT	NOTEST	2.94064	1.59661	-0.881117	0	1	1	no
CP011857.1	ACG06_24690	iron_transporter	CDS	5303159	5303386	.	gene-ACG06_24690	iron_transporter	ACG06_24690	CP011857.1:5303158-5303386	37°C	RT	OK	22.7496	12.3638	-0.879718	-0.462992	0.4239	0.494619	no
CP011857.1	ACG06_05020	metal_ABC_transporter_ATPase	CDS	1047183	1049561	.	gene-ACG06_05020	metal_ABC_transporter_ATPase	ACG06_05020	CP011857.1:1047182-1049561	37°C	RT	NOTEST	4.60582	2.50792	-0.876969	0	1	1	no
CP011857.1	ACG06_00645	GntR_family_transcriptional_regulator	CDS	145367	146053	.	gene-ACG06_00645	GntR_family_transcriptional_regulator	ACG06_00645	CP011857.1:145366-146053	37°C	RT	OK	9.38263	5.11241	-0.87599	-0.873889	0.10445	0.165667	no
CP011857.1	ACG06_01475	ArsR_family_transcriptional_regulator	CDS	322126	322824	.	gene-ACG06_01475	ArsR_family_transcriptional_regulator	ACG06_01475	CP011857.1:322125-322824	37°C	RT	OK	12.8819	7.02023	-0.875753	-1.05215	0.09075	0.147443	no
CP011857.1	ACG06_26645	XshC-Cox1_family_protein	CDS	5696875	5697846	.	gene-ACG06_26645	XshC-Cox1_family_protein	ACG06_26645	CP011857.1:5696299-5697846	37°C	RT	OK	14.2804	7.78446	-0.875369	-1.3924	0.02655	0.0560241	no
CP011857.1	ACG06_22120	nucleoside_triphosphate_hydrolase	CDS	4732829	4733659	.	gene-ACG06_22120	nucleoside_triphosphate_hydrolase	ACG06_22120	CP011857.1:4732828-4733659	37°C	RT	OK	16.4722	8.97934	-0.875355	-1.4579	0.01565	0.0365573	yes
CP011857.1	ACG06_27765	translation_elongation_factor	CDS	5944027	5945952	.	gene-ACG06_27765	translation_elongation_factor	ACG06_27765	CP011857.1:5944026-5947355	37°C	RT	OK	9.74092	5.31119	-0.875023	-1.22373	0.03675	0.0729733	no
CP011857.1	ACG06_18310	GntR_family_transcriptional_regulator	CDS	3926821	3927987	.	gene-ACG06_18310	GntR_family_transcriptional_regulator	ACG06_18310	CP011857.1:3926820-3927987	37°C	RT	OK	8.19466	4.46943	-0.874593	-1.2002	0.06105	0.107165	no
CP011857.1	ACG06_09920	ABC_transporter_ATP-binding_protein	CDS	2091884	2092117	.	gene-ACG06_09920	ABC_transporter_ATP-binding_protein	ACG06_09920	CP011857.1:2091883-2092117	37°C	RT	OK	38.0506	20.7559	-0.874396	-0.763757	0.2612	0.331516	no
CP011857.1	ACG06_29800	ribosomal_protein_S6_modification_protein	CDS	6415417	6415917	.	gene-ACG06_29800	ribosomal_protein_S6_modification_protein	ACG06_29800	CP011857.1:6415416-6415917	37°C	RT	OK	7.11281	3.88227	-0.87352	-0.594446	0.2605	0.331094	no
CP011857.1	ACG06_15445	FAH_family_protein	CDS	3300069	3301064	.	gene-ACG06_15445	FAH_family_protein	ACG06_15445	CP011857.1:3300068-3301064	37°C	RT	NOTEST	0.483236	0.263802	-0.873274	0	1	1	no
CP011857.1	ACG06_27280	metal-binding_protein	CDS	5846173	5846622	.	gene-ACG06_27280	metal-binding_protein	ACG06_27280	CP011857.1:5846172-5846622	37°C	RT	OK	20.6425	11.2806	-0.871773	-0.970736	0.0817	0.135677	no
CP011857.1	ACG06_26295	pilus_assembly_protein_PilW	CDS	5619448	5620272	.	gene-ACG06_26295	pilus_assembly_protein_PilW	ACG06_26295	CP011857.1:5618396-5620856	37°C	RT	OK	9.3657	5.12198	-0.870686	-1.08026	0.0971	0.156071	no
CP011857.1	ACG06_05890	hypothetical_protein	CDS	1235700	1236224	.	gene-ACG06_05890	hypothetical_protein	ACG06_05890	CP011857.1:1235699-1236415	37°C	RT	OK	43.8255	23.9722	-0.870411	-1.70406	0.00425	0.0127891	yes
CP011857.1	ACG06_16305	transposase	CDS	3495347	3495655	.	gene-ACG06_16305	transposase	ACG06_16305	CP011857.1:3495346-3495655	37°C	RT	OK	16.6898	9.16541	-0.864693	-0.588756	0.2376	0.312577	no
CP011857.1	ACG06_30045	isoprenoid_biosynthesis_protein	CDS	6473540	6474208	.	gene-ACG06_30045	isoprenoid_biosynthesis_protein	ACG06_30045	CP011857.1:6473539-6474208	37°C	RT	OK	25.8512	14.2021	-0.864122	-1.64405	0.0103	0.025999	yes
CP011857.1	ACG06_15790	hypothetical_protein	CDS	3374347	3374634	.	gene-ACG06_15790	hypothetical_protein	ACG06_15790	CP011857.1:3374346-3374634	37°C	RT	NOTEST	3.01679	1.6574	-0.864091	0	1	1	no
CP011857.1	ACG06_12950	HORMA_domain_containing_protein	CDS	2693790	2694290	.	gene-ACG06_12950	HORMA_domain_containing_protein	ACG06_12950	CP011857.1:2692411-2695192	37°C	RT	OK	35.6627	19.6046	-0.863222	-1.41936	0.0181	0.0413681	yes
CP011857.1	ACG06_16390	TetR_family_transcriptional_regulator	CDS	3510219	3510851	.	gene-ACG06_16390	TetR_family_transcriptional_regulator	ACG06_16390	CP011857.1:3510218-3510851	37°C	RT	OK	6.62635	3.64363	-0.86284	-0.693117	0.30085	0.372009	no
CP011857.1	ACG06_30555	histidine_kinase	CDS	6582111	6583520	.	gene-ACG06_30555	histidine_kinase	ACG06_30555	CP011857.1:6582110-6583520	37°C	RT	OK	26.8433	14.7854	-0.860391	-2.56812	0.00015	0.000702601	yes
CP011857.1	ACG06_29750	alcohol_dehydrogenase	CDS	6404822	6405985	.	gene-ACG06_29750	alcohol_dehydrogenase	ACG06_29750	CP011857.1:6404821-6405985	37°C	RT	NOTEST	3.77012	2.07673	-0.860297	0	1	1	no
CP011857.1	ACG06_25460	hypothetical_protein	CDS	5464771	5465526	.	gene-ACG06_25460	hypothetical_protein	ACG06_25460	CP011857.1:5463170-5465526	37°C	RT	OK	16.8813	9.30497	-0.859356	-1.05818	0.07965	0.133216	no
CP011857.1	ACG06_02300	ANT74166.1	CDS	501740	503014	.	gene-ACG06_02300	dihydropyrimidine_dehydrogenase	ACG06_02300	CP011857.1:501739-504381	37°C	RT	NOTEST	1.23548	0.681164	-0.859002	0	1	1	no
CP011857.1	ACG06_14020	nicotinamidase	CDS	2961087	2961767	.	gene-ACG06_14020	nicotinamidase	ACG06_14020	CP011857.1:2961086-2961767	37°C	RT	NOTEST	4.60438	2.54003	-0.85816	0	1	1	no
CP011857.1	ACG06_13785	LysR_family_transcriptional_regulator	CDS	2874373	2875287	.	gene-ACG06_13785	LysR_family_transcriptional_regulator	ACG06_13785	CP011857.1:2874372-2875287	37°C	RT	OK	6.85334	3.78175	-0.857754	-0.865793	0.142	0.207319	no
CP011857.1	ACG06_09220	competence_protein_ComEA	CDS	1936670	1936999	.	gene-ACG06_09220	competence_protein_ComEA	ACG06_09220	CP011857.1:1936669-1936999	37°C	RT	OK	11.217	6.19151	-0.85732	-0.586323	0.36265	0.434119	no
CP011857.1	ACG06_29540	conjugal_transfer_protein_TraY	CDS	6358210	6360474	.	gene-ACG06_29540	conjugal_transfer_protein_TraY	ACG06_29540	CP011857.1:6358209-6360474	37°C	RT	NOTEST	4.33735	2.39477	-0.856927	0	1	1	no
CP011857.1	ACG06_07355	membrane_protein	CDS	1539767	1540732	.	gene-ACG06_07355	membrane_protein	ACG06_07355	CP011857.1:1539766-1540732	37°C	RT	OK	17.2028	9.52615	-0.852679	-1.64206	0.0065	0.0180239	yes
CP011857.1	ACG06_11335	methionine_aminopeptidase	CDS	2354246	2355028	.	gene-ACG06_11335	methionine_aminopeptidase	ACG06_11335	CP011857.1:2354027-2355028	37°C	RT	NOTEST	5.65287	3.13452	-0.850739	0	1	1	no
CP011857.1	ACG06_27190	ANT78881.1	CDS	5826926	5828650	.	gene-ACG06_27190	acetolactate_synthase_3_catalytic_subunit	ACG06_27190	CP011857.1:5826925-5828650	37°C	RT	OK	58.1019	32.2241	-0.850444	-4.19408	5e-05	0.000255099	yes
CP011857.1	ACG06_12095	hypothetical_protein	CDS	2513655	2514416	.	gene-ACG06_12095	hypothetical_protein	ACG06_12095	CP011857.1:2513654-2520417	37°C	RT	NOTEST	4.66357	2.58655	-0.850404	0	1	1	no
CP011857.1	ACG06_21640	hypothetical_protein	CDS	4643291	4643851	.	gene-ACG06_21640	hypothetical_protein	ACG06_21640	CP011857.1:4643290-4643851	37°C	RT	OK	11.2722	6.25334	-0.850069	-0.828382	0.17895	0.247344	no
CP011857.1	ACG06_30095	peptidylprolyl_isomerase	CDS	6483153	6483782	.	gene-ACG06_30095	peptidylprolyl_isomerase	ACG06_30095	CP011857.1:6483152-6483782	37°C	RT	NOTEST	5.45101	3.02461	-0.849775	0	1	1	no
CP011857.1	ACG06_14845	asparaginase	CDS	3179211	3180197	.	gene-ACG06_14845	asparaginase	ACG06_14845	CP011857.1:3179210-3180197	37°C	RT	NOTEST	2.92722	1.62529	-0.848838	0	1	1	no
CP011857.1	ACG06_15525	histidine_kinase	CDS	3317050	3318645	.	gene-ACG06_15525	histidine_kinase	ACG06_15525	CP011857.1:3317049-3318645	37°C	RT	NOTEST	1.43822	0.799026	-0.847974	0	1	1	no
CP011857.1	ACG06_20465	LysR_family_transcriptional_regulator	CDS	4394139	4395005	.	gene-ACG06_20465	LysR_family_transcriptional_regulator	ACG06_20465	CP011857.1:4394138-4395005	37°C	RT	OK	9.86977	5.49155	-0.845804	-1.03471	0.103	0.1638	no
CP011857.1	ACG06_04090	beta-lactamase/D-alanine_carboxypeptidase	CDS	849600	850793	.	gene-ACG06_04090	beta-lactamase/D-alanine_carboxypeptidase	ampC	CP011857.1:849599-850793	37°C	RT	NOTEST	3.98193	2.21657	-0.845143	0	1	1	no
CP011857.1	ACG06_17035	hypothetical_protein	CDS	3660934	3662103	.	gene-ACG06_17035	hypothetical_protein	ACG06_17035	CP011857.1:3660933-3662103	37°C	RT	NOTEST	1.30783	0.728274	-0.844619	0	1	1	no
CP011857.1	ACG06_01790	hypothetical_protein	CDS	391715	392470	.	gene-ACG06_01790	hypothetical_protein	ACG06_01790	CP011857.1:391714-392470	37°C	RT	NOTEST	4.60888	2.56773	-0.843923	0	1	1	no
CP011857.1	ACG06_11535	ribulose-5-phosphate_3-epimerase	CDS	2394377	2394772	.	gene-ACG06_11535	ribulose-5-phosphate_3-epimerase	ACG06_11535	CP011857.1:2394376-2394772	37°C	RT	OK	13.4347	7.48813	-0.843284	-0.69272	0.3088	0.380013	no
CP011857.1	ACG06_00715	ANT73867.1	CDS	157087	158385	.	gene-ACG06_00715	guanine_deaminase	ACG06_00715	CP011857.1:157086-158385	37°C	RT	OK	6.86296	3.82953	-0.841664	-1.06734	0.08095	0.13468	no
CP011857.1	ACG06_09835	FAD-linked_oxidase	CDS	2070122	2071717	.	gene-ACG06_09835	FAD-linked_oxidase	ACG06_09835	CP011857.1:2070121-2071717	37°C	RT	NOTEST	2.98925	1.66916	-0.84066	0	1	1	no
CP011857.1	ACG06_08890	ABC_transporter_permease	CDS	1865477	1866415	.	gene-ACG06_08890	ABC_transporter_permease	ACG06_08890	CP011857.1:1864835-1866415	37°C	RT	OK	8.35872	4.66822	-0.84041	-1.01612	0.10375	0.164847	no
CP011857.1	ACG06_07115	AraC_family_transcriptional_regulator	CDS	1479001	1479924	.	gene-ACG06_07115	AraC_family_transcriptional_regulator	ACG06_07115	CP011857.1:1479000-1479924	37°C	RT	NOTEST	3.15047	1.75963	-0.840295	0	1	1	no
CP011857.1	ACG06_29565	membrane_protein	CDS	6366493	6367182	.	gene-ACG06_29565	membrane_protein	ACG06_29565	CP011857.1:6366492-6367182	37°C	RT	NOTEST	5.29095	2.95749	-0.839154	0	1	1	no
CP011857.1	ACG06_05045	molybdopterin_biosynthesis_protein_B	CDS	1053023	1053580	.	gene-ACG06_05045	molybdopterin_biosynthesis_protein_B	ACG06_05045	CP011857.1:1053022-1054800	37°C	RT	NOTEST	3.3634	1.88183	-0.837785	0	1	1	no
CP011857.1	ACG06_11175	diguanylate_cyclase	CDS	2334006	2335031	.	gene-ACG06_11175	diguanylate_cyclase	ACG06_11175	CP011857.1:2334005-2335031	37°C	RT	OK	10.9197	6.11012	-0.837662	-1.24627	0.0408	0.0794817	no
CP011857.1	ACG06_26530	multidrug_transporter	CDS	5669826	5671265	.	gene-ACG06_26530	multidrug_transporter	ACG06_26530	CP011857.1:5669825-5671265	37°C	RT	NOTEST	1.0799	0.604436	-0.837233	0	1	1	no
CP011857.1	ACG06_18790	cation_transporter	CDS	4029987	4031234	.	gene-ACG06_18790	cation_transporter	ACG06_18790	CP011857.1:4028760-4031234	37°C	RT	NOTEST	6.12438	3.43042	-0.836179	0	1	1	no
CP011857.1	ACG06_14765	MFS_transporter	CDS	3160703	3161908	.	gene-ACG06_14765	MFS_transporter	ACG06_14765	CP011857.1:3160702-3162942	37°C	RT	NOTEST	2.34071	1.31123	-0.836029	0	1	1	no
CP011857.1	ACG06_01650	ABC_transporter_permease	CDS	361823	362515	.	gene-ACG06_01650	ABC_transporter_permease	ACG06_01650	CP011857.1:361822-362515	37°C	RT	OK	11.2038	6.28024	-0.835101	-0.95732	0.0986	0.158129	no
CP011857.1	ACG06_08535	porin	CDS	1796270	1797592	.	gene-ACG06_08535	porin	ACG06_08535	CP011857.1:1796269-1797592	37°C	RT	NOTEST	0.381535	0.214028	-0.834014	0	1	1	no
CP011857.1	ACG06_11530	ATPase_AAA	CDS	2393467	2394312	.	gene-ACG06_11530	ATPase_AAA	ACG06_11530	CP011857.1:2393466-2394312	37°C	RT	OK	21.0116	11.7928	-0.833277	-1.66293	0.00885	0.0230497	yes
CP011857.1	ACG06_06145	ANT74896.1	CDS	1295005	1296012	.	gene-ACG06_06145	chemotaxis_protein	ACG06_06145	CP011857.1:1290239-1296012	37°C	RT	OK	13.1587	7.38613	-0.833128	-1.07448	0.06735	0.11613	no
CP011857.1	ACG06_24865	DNA_base-flipping_protein_YbaZ	CDS	5337865	5338248	.	gene-ACG06_24865	DNA_base-flipping_protein_YbaZ	ACG06_24865	CP011857.1:5336864-5338248	37°C	RT	OK	10.3108	5.79229	-0.831953	-0.480701	0.4079	0.480935	no
CP011857.1	ACG06_30150	hypothetical_protein	CDS	6494263	6497532	.	gene-ACG06_30150	hypothetical_protein	ACG06_30150	CP011857.1:6494262-6499604	37°C	RT	NOTEST	3.64385	2.04707	-0.831903	0	1	1	no
CP011857.1	ACG06_13330	AMP-binding_protein	CDS	2767129	2768823	.	gene-ACG06_13330	AMP-binding_protein	ACG06_13330	CP011857.1:2767128-2768823	37°C	RT	NOTEST	4.23472	2.38058	-0.830953	0	1	1	no
CP011857.1	ACG06_19365	sn-glycerol-3-phosphate_transporter	CDS	4155252	4155710	.	gene-ACG06_19365	sn-glycerol-3-phosphate_transporter	ACG06_19365	CP011857.1:4155251-4155710	37°C	RT	OK	9.46205	5.31978	-0.830787	-0.604073	0.30975	0.380662	no
CP011857.1	ACG06_22640	ANT78026.1	CDS	4846289	4847473	.	gene-ACG06_22640	propionate_kinase	ACG06_22640	CP011857.1:4846288-4847473	37°C	RT	OK	12.3424	6.94181	-0.830237	-1.4989	0.01115	0.0278325	yes
CP011857.1	ACG06_29055	TetR_family_transcriptional_regulator	CDS	6253671	6254288	.	gene-ACG06_29055	TetR_family_transcriptional_regulator	ACG06_29055	CP011857.1:6253670-6254288	37°C	RT	NOTEST	4.65953	2.6207	-0.830231	0	1	1	no
CP011857.1	ACG06_04440	ATPase	CDS	921279	923579	.	gene-ACG06_04440	ATPase	ACG06_04440	CP011857.1:921278-923579	37°C	RT	NOTEST	2.83241	1.59366	-0.82969	0	1	1	no
CP011857.1	ACG06_15725	hypothetical_protein	CDS	3356117	3356854	.	gene-ACG06_15725	hypothetical_protein	ACG06_15725	CP011857.1:3355181-3359048	37°C	RT	NOTEST	1.53482	0.865135	-0.827074	0	1	1	no
CP011857.1	ACG06_23905	prophage_PssSM-01	CDS	5122499	5123002	.	gene-ACG06_23905	prophage_PssSM-01	ACG06_23905	CP011857.1:5122498-5123633	37°C	RT	NOTEST	1.89797	1.07002	-0.826813	0	1	1	no
CP011857.1	ACG06_30185	adenylate_cyclase	CDS	6503297	6506149	.	gene-ACG06_30185	adenylate_cyclase	ACG06_30185	CP011857.1:6503296-6506149	37°C	RT	NOTEST	6.26529	3.53304	-0.826472	0	1	1	no
CP011857.1	ACG06_27290	phenazine_biosynthesis_protein_PhzF_like_protein	CDS	5848086	5848940	.	gene-ACG06_27290	phenazine_biosynthesis_protein_PhzF_like_protein	ACG06_27290	CP011857.1:5848085-5848940	37°C	RT	OK	14.4742	8.16418	-0.826109	-1.24035	0.0396	0.0776479	no
CP011857.1	ACG06_29845	membrane_protein	CDS	6426699	6427400	.	gene-ACG06_29845	membrane_protein	ACG06_29845	CP011857.1:6426698-6428527	37°C	RT	OK	7.5534	4.26328	-0.825161	-0.747121	0.19495	0.265586	no
CP011857.1	ACG06_25600	50s_ribosomal_protein_l13	CDS	5494986	5495156	.	gene-ACG06_25600	50s_ribosomal_protein_l13	ACG06_25600	CP011857.1:5494985-5495156	37°C	RT	OK	24.0263	13.563	-0.824937	-0.741882	0.53115	0.598175	no
CP011857.1	ACG06_19545	glutamine_amidotransferase	CDS	4194147	4194920	.	gene-ACG06_19545	glutamine_amidotransferase	ACG06_19545	CP011857.1:4194146-4194920	37°C	RT	OK	16.4963	9.33674	-0.821149	-1.31103	0.0205	0.0455809	yes
CP011857.1	ACG06_01305	hypothetical_protein	CDS	287890	288531	.	gene-ACG06_01305	hypothetical_protein	ACG06_01305	CP011857.1:287889-288531	37°C	RT	NOTEST	3.16671	1.79262	-0.820912	0	1	1	no
CP011857.1	ACG06_19290	3-demethylubiquinone-9_3-methyltransferase	CDS	4141867	4142265	.	gene-ACG06_19290	3-demethylubiquinone-9_3-methyltransferase	ACG06_19290	CP011857.1:4141866-4142265	37°C	RT	NOTEST	6.17798	3.49859	-0.820363	0	1	1	no
CP011857.1	ACG06_14215	(2Fe-2S)-binding_protein	CDS	3030159	3030629	.	gene-ACG06_14215	(2Fe-2S)-binding_protein	ACG06_14215	CP011857.1:3030158-3032941	37°C	RT	OK	8.09438	4.58791	-0.819082	-0.459565	0.46235	0.531732	no
CP011857.1	ACG06_06435	hypothetical_protein	CDS	1348046	1348912	.	gene-ACG06_06435	hypothetical_protein	ACG06_06435	CP011857.1:1348045-1348912	37°C	RT	NOTEST	3.0251	1.71475	-0.818986	0	1	1	no
CP011857.1	ACG06_07840	iron_dicitrate_transport_regulator_FecR	CDS	1642505	1643491	.	gene-ACG06_07840	iron_dicitrate_transport_regulator_FecR	ACG06_07840	CP011857.1:1642504-1643491	37°C	RT	OK	9.62172	5.45488	-0.818746	-1.10033	0.08075	0.134534	no
CP011857.1	ACG06_13525	cation_transporter	CDS	2818691	2821846	.	gene-ACG06_13525	cation_transporter	ACG06_13525	CP011857.1:2818690-2821846	37°C	RT	NOTEST	1.07153	0.607515	-0.818679	0	1	1	no
CP011857.1	ACG06_01425	alkylhydroperoxidase	CDS	314624	315061	.	gene-ACG06_01425	alkylhydroperoxidase	ACG06_01425	CP011857.1:314623-315061	37°C	RT	OK	7.88296	4.47396	-0.817184	-0.558222	0.28955	0.361573	no
CP011857.1	ACG06_08175	chemotaxis_protein	CDS	1707996	1708820	.	gene-ACG06_08175	chemotaxis_protein	ACG06_08175	CP011857.1:1707995-1708820	37°C	RT	OK	63.6946	36.2076	-0.814876	-2.72329	5e-05	0.000255099	yes
CP011857.1	ACG06_08985	ANT75441.1	CDS	1880369	1881373	.	gene-ACG06_08985	glyceraldehyde-3-phosphate_dehydrogenase	gapA	CP011857.1:1880368-1881373	37°C	RT	OK	31.9768	18.1832	-0.814418	-2.2368	0.0007	0.00279534	yes
CP011857.1	ACG06_17920	hypothetical_protein	CDS	3853684	3854637	.	gene-ACG06_17920	hypothetical_protein	ACG06_17920	CP011857.1:3852886-3854637	37°C	RT	NOTEST	3.72658	2.12045	-0.813485	0	1	1	no
CP011857.1	ACG06_15590	carboxylate--amine_ligase	CDS	3328290	3329504	.	gene-ACG06_15590	carboxylate--amine_ligase	ACG06_15590	CP011857.1:3328289-3329504	37°C	RT	NOTEST	3.10966	1.7698	-0.813165	0	1	1	no
CP011857.1	ACG06_06310	ABC_transporter	CDS	1330605	1332452	.	gene-ACG06_06310	ABC_transporter	ACG06_06310	CP011857.1:1330604-1332452	37°C	RT	NOTEST	2.89579	1.64943	-0.811987	0	1	1	no
CP011857.1	ACG06_15835	membrane_protein	CDS	3380778	3381227	.	gene-ACG06_15835	membrane_protein	ACG06_15835	CP011857.1:3380777-3382569	37°C	RT	NOTEST	1.7452	0.996406	-0.808589	0	1	1	no
CP011857.1	ACG06_25875	hypothetical_protein	CDS	5547578	5548210	.	gene-ACG06_25875	hypothetical_protein	ACG06_25875	CP011857.1:5547577-5548482	37°C	RT	NOTEST	5.72177	3.26915	-0.807546	0	1	1	no
CP011857.1	ACG06_19960	ANT77514.1	CDS	4278156	4279445	.	gene-ACG06_19960	flagellar_biosynthesis_regulator_FlhF	flhF	CP011857.1:4278155-4279445	37°C	RT	OK	28.1595	16.1012	-0.806453	-2.3579	0.0002	0.000916539	yes
CP011857.1	ACG06_17390	short-chain_dehydrogenase	CDS	3740879	3741646	.	gene-ACG06_17390	short-chain_dehydrogenase	ACG06_17390	CP011857.1:3740878-3741646	37°C	RT	OK	12.3491	7.06239	-0.806182	-1.06184	0.08065	0.134429	no
CP011857.1	ACG06_05690	peptidase_M23	CDS	1188377	1189225	.	gene-ACG06_05690	peptidase_M23	ACG06_05690	CP011857.1:1188376-1189225	37°C	RT	OK	12.1942	6.97549	-0.805824	-1.14242	0.08655	0.141899	no
CP011857.1	ACG06_28735	asparagine_synthase	CDS	6163843	6165789	.	gene-ACG06_28735	asparagine_synthase	ACG06_28735	CP011857.1:6163842-6165789	37°C	RT	OK	8.63069	4.93929	-0.805172	-1.62761	0.00665	0.0183269	yes
CP011857.1	ACG06_21040	amino_acid_permease	CDS	4524171	4525661	.	gene-ACG06_21040	amino_acid_permease	ACG06_21040	CP011857.1:4524170-4525661	37°C	RT	NOTEST	0.77969	0.44676	-0.8034	0	1	1	no
CP011857.1	ACG06_04070	spermidine_acetyltransferase	CDS	842740	843249	.	gene-ACG06_04070	spermidine_acetyltransferase	ACG06_04070	CP011857.1:842739-843249	37°C	RT	OK	9.09768	5.21791	-0.802027	-0.734716	0.3337	0.405529	no
CP011857.1	ACG06_13670	alcohol_dehydrogenase	CDS	2851803	2852942	.	gene-ACG06_13670	alcohol_dehydrogenase	ACG06_13670	CP011857.1:2851802-2852942	37°C	RT	OK	48.8623	28.0462	-0.800919	-2.85196	5e-05	0.000255099	yes
CP011857.1	ACG06_11620	esterase	CDS	2411584	2412498	.	gene-ACG06_11620	esterase	ACG06_11620	CP011857.1:2411583-2412498	37°C	RT	NOTEST	0.612005	0.351403	-0.800417	0	1	1	no
CP011857.1	ACG06_05640	carbon-nitrogen_hydrolase	CDS	1177850	1178644	.	gene-ACG06_05640	carbon-nitrogen_hydrolase	ACG06_05640	CP011857.1:1176713-1178644	37°C	RT	OK	21.2183	12.1879	-0.799862	-1.43146	0.01545	0.0361604	yes
CP011857.1	ACG06_09855	molybdenum_cofactor_sulfurase	CDS	2075969	2076775	.	gene-ACG06_09855	molybdenum_cofactor_sulfurase	ACG06_09855	CP011857.1:2075968-2076775	37°C	RT	OK	16.7291	9.61507	-0.798992	-1.29528	0.02445	0.0522974	no
CP011857.1	ACG06_23000	ANT78093.1	CDS	4933419	4934315	.	gene-ACG06_23000	2-methylisocitrate_lyase	prpB	CP011857.1:4933418-4934315	37°C	RT	OK	10.2872	5.91383	-0.79868	-1.0434	0.07465	0.12618	no
CP011857.1	ACG06_00660	LysR_family_transcriptional_regulator	CDS	147510	148418	.	gene-ACG06_00660	LysR_family_transcriptional_regulator	ACG06_00660	CP011857.1:147509-148418	37°C	RT	OK	6.51203	3.7441	-0.798487	-0.801939	0.17735	0.245321	no
CP011857.1	ACG06_00735	ABC_transporter_permease	CDS	162258	163184	.	gene-ACG06_00735	ABC_transporter_permease	ACG06_00735	CP011857.1:162257-163184	37°C	RT	NOTEST	4.07315	2.34266	-0.797997	0	1	1	no
CP011857.1	ACG06_13240	nitroreductase	CDS	2748874	2749476	.	gene-ACG06_13240	nitroreductase	ACG06_13240	CP011857.1:2748873-2749476	37°C	RT	OK	12.4163	7.14479	-0.797266	-0.838131	0.1866	0.256637	no
CP011857.1	ACG06_25225	PTS_fructose_transporter_subunit_IIA	CDS	5410648	5411112	.	gene-ACG06_25225	PTS_fructose_transporter_subunit_IIA	ACG06_25225	CP011857.1:5410647-5411112	37°C	RT	OK	60.9506	35.0826	-0.796886	-1.76432	0.0031	0.00987286	yes
CP011857.1	ACG06_16535	alcohol_dehydrogenase	CDS	3544490	3545653	.	gene-ACG06_16535	alcohol_dehydrogenase	ACG06_16535	CP011857.1:3542811-3545653	37°C	RT	NOTEST	6.14487	3.53904	-0.796026	0	1	1	no
CP011857.1	ACG06_05650	alcohol_dehydrogenase	CDS	1179453	1180403	.	gene-ACG06_05650	alcohol_dehydrogenase	ACG06_05650	CP011857.1:1179452-1180403	37°C	RT	OK	11.0802	6.38856	-0.794425	-1.25537	0.02695	0.0568016	no
CP011857.1	ACG06_04840	glyoxalase	CDS	1002291	1002725	.	gene-ACG06_04840	glyoxalase	ACG06_04840	CP011857.1:1002290-1002725	37°C	RT	OK	9.10888	5.25232	-0.794318	-0.554866	0.30765	0.379109	no
CP011857.1	ACG06_12960	hypothetical_protein	CDS	2695231	2695956	.	gene-ACG06_12960	hypothetical_protein	ACG06_12960	CP011857.1:2695230-2695956	37°C	RT	OK	23.2136	13.3867	-0.794171	-1.51186	0.01195	0.0294418	yes
CP011857.1	ACG06_04775	hypothetical_protein	CDS	990558	991643	.	gene-ACG06_04775	hypothetical_protein	ACG06_04775	CP011857.1:990033-991643	37°C	RT	OK	6.53474	3.77006	-0.793541	-0.887796	0.12625	0.190588	no
CP011857.1	ACG06_01605	penicillin_amidase	CDS	353199	355586	.	gene-ACG06_01605	penicillin_amidase	ACG06_01605	CP011857.1:353198-355586	37°C	RT	NOTEST	3.03723	1.75235	-0.793464	0	1	1	no
CP011857.1	ACG06_06255	extensin	CDS	1316987	1317679	.	gene-ACG06_06255	extensin	ACG06_06255	CP011857.1:1316986-1317679	37°C	RT	NOTEST	3.86568	2.23114	-0.79294	0	1	1	no
[truncated: 4,331 more rows]

## Sheet: Sheet1
Chromosome	Locus	Name	CDS	Start	End	Strait	Parent	Product	gene	locus	sample_1	sample_2	status	value_1	value_2	log2(fold_change)	test_stat	p_value	q_value	significant
[truncated: 3,263 more rows]
