# Supplementary material for: Temperature downshifts induce biofilm formation in Pseudomonas aeruginosa through the SiaABCD signal and functional module
Source: J Biol Chem. 2025 Dec 22;302(2):111086. doi: 10.1016/j.jbc.2025.111086 (PMC12834913; doi:10.1016/j.jbc.2025.111086)
Supplement: Data S2 [file mmc2.xlsx]

## Sheet: Results
SampleID
s1	ATCC 27853	RT-1
s2	ATCC 27853	RT-2
s3	ATCC 27853	RT-3
s4	ATCC 27853	37°C-1
s5	ATCC 27853	37°C-2
s6	ATCC 27853	37°C-3
s7	PAO1	RT-1
s8	PAO1	RT-2
s9	PAO1	RT-3
s10	PAO1	37°C-1
s11	PAO1	37°C-2
s12	PAO1	37°C-3
LipidMolecGroup	ClassKey	SubClassKey	FAKey	FAGroupKey	TotalGrade	AbundanceRatio[Group 2/Group 1]	AbundanceRatio[Group 4/Group 3]	Pvalue[Group 2/Group 1]	Pvalue[Group 4/Group 3]	Area[s1]	Area[s2]	Area[s3]	Area[s4]	Area[s5]	Area[s6]	Area[s7]	Area[s8]	Area[s9]	Area[s10]	Area[s11]	Area[s12]	CalcMass	BaseRt	MolFormula	MainIon	GroupAreaRsd[Group 2]	GroupAreaRsd[Group 1]	GroupAreaRsd[Group 4]	GroupAreaRsd[Group 3]
LPC(18:1)	LPC	monoacyl	(18:1)	(18:1)	C	0.027	0.1908	0	0.0379	796.76	16491	1776.1	444.71	NaN	NaN	21043	8203.4	16131	3599.6	3466.3	4013.7	521.348	3.6936	C26 H52 N1 O7 P1	M+H	NaN	138.357	7.729	42.8318
Co(Q6)	Co	Coenzyme Q	(Q6)	(Q6)	A	1.3949	0.5639	0.0629	0.3024	50786	59165	64298	89691	70320	71260	116510	45370	77754	65702	39902	56320	590.433	11.6102	C39 H58 O4	M+NH4	14.1688	11.7433	24.1943	44.5887
PG(35:1)	PG	diacyl	(16:0_19:1)	(35:1)	C	4.4069	0.4705	0.0003	0.3999	18882	37772	10174	166460	140970	161750	20926	7554.4	6392.7	9844.1	2446.6	7997.1	762.541	12.563	C41 H79 O10 P1	M-H	8.6736	63.3346	56.9328	69.4773
PG(35:1)	PG	diacyl	(35:1)	(35:1)	C	7.6504	1.35	0.0002	0.341	7876.5	18377	10985	140600	112800	121180	5840.4	906.16	1537	7884.9	3293.4	3946.7	762.541	12.7782	C41 H79 O10 P1	M+NH4	11.4201	43.4561	49.2673	97.2503
PG(O-37:5)	PG	alkyl-acyl	(O-15:1_22:4)	(O-37:5)	C	0.6259	0.8719	0.4858	0.602	4098.2	2464.3	8235.5	5154.1	3234.3	1898.4	8075	3825.1	0.004657	2934.9	6437.4	7040.1	768.53	10.2426	C43 H77 O9 P1	M+NH4	47.728	60.3065	40.5189	101.832
PG(37:2)	PG	diacyl	(20:1_17:1)	(37:2)	C	13.1651	0.4703	0.0097	0.1398	3896.5	9122	2646.5	120100	63201	75177	12383	3268.9	8222.3	5823.2	0.0024345	0.0037322	788.557	9.973	C43 H81 O10 P1	M+NH4	34.8184	65.7858	173.205	57.3377
PG(37:2)	PG	diacyl	(18:1_19:1)	(37:2)	C	1.6954	5518.44	0.1022	0.2064	63493	64708	64742	73154	80764	109770	0	0	0	0	5517.4	3369	788.557	11.0778	C43 H81 O10 P1	M-H	21.9802	1.1064	93.889	NaN
PG(37:2)	PG	diacyl	(18:1_19:1)	(37:2)	A	3.5036	0.2989	0.0001	0.0413	739090	868960	914550	3204200	2796600	3098000	1089800	527670	669260	325720	171800	234690	788.557	12.1362	C43 H81 O10 P1	M+NH4	6.971	10.8268	31.7068	38.3588
PG(36:5)	PG	diacyl	(18:4_18:1)	(36:5)	C	0.3946	0.8187	0.0321	0.6424	344010	586090	638690	252040	114960	231580	782040	56061	70294	294270	640230	367690	768.494	8.8312	C42 H73 O10 P1	M+Na	37.061	30.0544	41.9943	137.087
PG(36:5)	PG	diacyl	(18:4_18:1)	(36:5)	C	0.9509	0.7317	0.1391	0.4384	450400	493670	503290	383610	478570	399670	843840	442920	700910	617480	561490	491990	768.494	8.9739	C42 H73 O10 P1	M+Na	12.084	5.8388	11.286	30.668
PG(36:5)	PG	diacyl	(18:4_18:1)	(36:5)	C	1.3092	1.0748	0.5717	0.8274	249140	270920	289680	143710	138780	379240	153150	252610	396100	425720	85753	205180	768.494	9.1832	C42 H73 O10 P1	M+Na	62.3041	7.517	72.1984	45.6952
PG(38:2)	PG	diacyl	(22:1_16:1)	(38:2)	C	0.4528	0.4526	0.0664	0.1359	22753	14023	31475	3676.7	14251	4914	91289	38199	58308	41315	27934	28719	802.572	8.7313	C44 H83 O10 P1	M+NH4	75.9279	38.3559	22.995	42.8186
PG(38:2)	PG	diacyl	(21:1_17:1)	(38:2)	C	4.2012	0.3908	0.0047	0.1174	22437	24547	19289	103130	96879	65624	14055	5301.9	6089.5	5492.5	0.0049333	0.0061191	802.572	9.9691	C44 H83 O10 P1	M+NH4	22.6939	11.9785	173.205	57.0892
PG(38:2)	PG	diacyl	(20:1_18:1)	(38:2)	C	1.9589	0.2764	0.1205	0.0523	9371.1	19855	14595	35297	38894	15727	6976.6	2308.3	4905.6	1927.3	0.0049333	0.0061191	802.572	10.0892	C44 H83 O10 P1	M+NH4	41.5966	35.8856	173.204	49.4505
PG(38:2)	PG	diacyl	(38:2)	(38:2)	C	1.6589	0.5982	0.0093	0.1836	18813	20012	20582	34145	27058	28946	28843	14068	26873	17090	11080	17253	802.572	12.7225	C44 H83 O10 P1	M+NH4	12.2144	4.5599	23.2327	34.4871
PG(38:2)	PG	diacyl	(19:1_19:1)	(38:2)	A	2.6879	0.3643	0.0015	0.0649	66240	102430	73466	275330	212120	257830	175970	82195	109700	64106	30107	49837	802.572	13.5409	C44 H83 O10 P1	M+NH4	13.1385	23.7294	35.5553	39.311
PG(30:1)	PG	diacyl	(14:0_16:1)	(30:1)	A	0.6348	0.4181	0.0994	0.0713	146600	213260	233420	146630	148190	120960	337070	172480	212000	140930	100670	105190	692.463	7.2652	C36 H69 O10 P1	M-H	11.0333	22.9784	19.0821	35.7226
PG(30:1)	PG	diacyl	(12:0_18:1)	(30:1)	B	1.205	0.7927	0.2244	0.4982	25134	22884	31273	37683	31446	27172	85412	46999	68295	67702	48448	56810	692.463	7.4225	C36 H69 O10 P1	M+Na	16.4663	16.429	16.7461	28.7644
PG(30:0)	PG	diacyl	(14:0_16:0)	(30:0)	A	2.7212	1.3555	0.0002	0.027	113090	124890	172330	413750	468950	462010	334530	187310	235110	453450	385520	406680	694.479	8.595	C36 H71 O10 P1	M-H	6.7087	22.9289	8.371	29.7663
PG(32:2)	PG	diacyl	(16:1_16:1)	(32:2)	A	0.174	0.1339	0.0001	0.0209	1739200	1643100	1934500	336590	310780	288060	18538000	8510800	11806000	2481600	1636500	1909600	718.479	7.4381	C38 H71 O10 P1	M-H	7.7871	8.3796	21.464	39.4596
PG(32:2)	PG	diacyl	(16:1_16:1)	(32:2)	A	0.1937	0.2594	0.0003	0.0104	28341	28775	32194	1006.6	6234.5	6051.7	199230	111880	174610	51681	29826	38929	718.479	7.6477	C38 H71 O10 P1	M-H	66.96	7.0895	27.3465	27.8181
PG(32:2)	PG	diacyl	(16:1_16:1)	(32:2)	A	0.4334	0.5723	0.0097	0.1061	43507	46577	61068	26469	25035	22510	102240	61134	67187	58512	43166	42604	718.479	8.3052	C38 H71 O10 P1	M-H	8.123	18.6151	18.7685	28.8752
PG(34:3)	PG	diacyl	(16:1_18:2)	(34:3)	B	0.5068	0.0385	0.0076	0.0082	6761.4	5584.4	6828.1	3460.3	1324.2	2977.8	263090	143100	161060	10116	4504.6	5585	744.494	7.8481	C40 H73 O10 P1	M-H	43.2958	10.9456	44.2051	34.2257
PG(34:3)	PG	diacyl	(16:1_18:2)	(34:3)	A	0.1692	0.1655	0	0.011	61387	66044	69114	11691	10406	11290	241500	133300	163660	39971	32656	31670	744.494	8.1122	C40 H73 O10 P1	M-H	5.908	5.9382	13.0444	31.0936
PG(36:1)	PG	diacyl	(16:0_20:1)	(36:1)	B	1.9632	1.9266	0.6469	0.7737	259510	10401	328110	146910	101780	644150	114540	160910	92483	126260	13561	310010	776.557	12.5883	C42 H81 O10 P1	M-H	101.123	83.8683	99.7969	28.4772
PG(36:1)	PG	diacyl	(20:1_16:0)	(36:1)	A	2.0805	1.087	0.0021	0.2507	553750	684140	778880	1594900	1311500	1620400	686210	348180	492530	745930	546660	696500	776.557	12.7848	C42 H81 O10 P1	M+NH4	11.364	16.8143	15.6504	33.3238
PG(36:1)	PG	diacyl	(18:0_18:1)	(36:1)	C	6.5522	1.5941	0.0006	0.7852	10001	7464.6	16035	85161	79702	105070	18841	17556	133990	213590	8234.6	16291	776.557	13.1055	C42 H81 O10 P1	M-H	14.8415	39.4277	146.533	117.712
PG(36:1)	PG	diacyl	(18:0_18:1)	(36:1)	C	4.4563	2.2074	0.0788	0.0122	485.82	757.35	209.36	1136.9	3378.4	1766.2	266.52	221.49	0.6127	523.38	589.52	500.96	776.557	13.4195	C42 H81 O10 P1	M-H	55.2148	56.5908	8.5591	87.377
PG(P-31:3)	PG	alkenyl-acyl	(P-15:2_16:1)	(P-31:3)	C	0.1808	0.2657	0.1883	0.024	0.84271	2055.3	1208.2	0	0	370.84	14528	6573	11793	3859.2	1541.6	6.8342	686.452	5.7853	C37 H67 O9 P1	M+NH4	173.205	94.8878	107.593	36.8623
PG(P-31:3)	PG	alkenyl-acyl	(P-15:2_16:1)	(P-31:3)	C	0.187	0.3614	0.1904	0.0356	0.84271	2055.3	1208.2	0	0	383.52	11925	6573	7135.2	4309.2	1541.6	6.8342	686.452	5.8206	C37 H67 O9 P1	M+NH4	173.205	94.8878	111.672	34.4203
PG(P-31:3)	PG	alkenyl-acyl	(P-15:2_16:1)	(P-31:3)	C	0.001	0.3039	0.0047	0.0414	589.4	1083	1052.4	0.037041	0.066974	0.0036017	11023	6018.9	5613.7	1088.5	3349.4	1593.4	686.452	5.9305	C37 H67 O9 P1	M+NH4	88.376	30.4499	59.0287	39.8964
PG(30:2)	PG	diacyl	(14:1_16:1)	(30:2)	B	0.0013	0.1366	0.3739	0.0626	0.0014575	0.0013663	766.7	0.0029185	0.0023991	0.0046663	42386	17630	16718	5787.5	2621.5	3335.1	690.447	6.3371	C36 H67 O10 P1	M+NH4	35.6908	173.204	42.4222	56.9367
PG(38:4)	PG	diacyl	(20:3_18:1)	(38:4)	C	0.6823	0.2144	0.0075	0.0083	72887	82465	85154	58102	41103	42460	178440	103580	137050	38251	31578	32766	798.541	11.4457	C44 H79 O10 P1	M+NH4	20.0056	8.0428	10.4081	26.8464
PG(28:0)	PG	diacyl	(12:0_16:0)	(28:0)	C	9.1515	3.8012	0.0012	0.0232	187.21	831.09	1226.8	10558	11235	7783.2	4247.6	3306.6	1447.7	16149	10722	8376.5	666.447	7.147	C34 H67 O10 P1	M-H	18.554	70.1145	33.9317	47.4828
PG(31:0)	PG	diacyl	(15:0_16:0)	(31:0)	A	9.8385	8.7763	0.0214	0.0016	23747	24779	26000	124960	143590	255810	14250	5808.5	11205	125070	83326	114700	708.494	9.4843	C37 H73 O10 P1	M-H	40.4983	4.5399	20.1824	41.0232
PG(31:0)	PG	diacyl	(16:0_15:0)	(31:0)	C	4.6322	NaN	0.0061	0	1023.2	912.95	1459.8	4014.1	6765.7	6224	NaN	NaN	NaN	8515.9	5559.1	4828.3	708.494	9.5797	C37 H73 O10 P1	M+H	25.7171	25.5487	30.988	NaN
PC(32:0)	PC	diacyl	(16:0_16:0)	(32:0)	A	2.8505	0.1181	0.0102	0.0383	9999.5	10017	10489	26978	29899	18882	108950	43798	61871	12349	12157	12864	733.562	9.908	C40 H80 N1 O8 P1	M+Na	22.6015	2.7274	2.9345	47.0143
PC(32:0)	PC	diacyl	(16:0_16:0)	(32:0)	A	4.5951	2.0702	0.0001	0.0028	1455400	1586200	1844800	7404300	8387100	8477200	6819400	4175800	4804900	14117000	11678000	11907000	733.562	12.1508	C40 H80 N1 O8 P1	M+H	7.3571	12.1664	10.7196	26.2212
PG(33:0)	PG	diacyl	(16:0_17:0)	(33:0)	A	23.5291	17.0324	0.025	0.0005	22763	29580	24342	294650	373640	696020	22697	11814	22028	377950	285200	386600	736.525	11.5848	C39 H77 O10 P1	M-H	46.7547	13.9604	16.0641	32.364
PG(33:0)	PG	diacyl	(16:0_17:0)	(33:0)	A	11.2397	18.1497	0	0.0011	11554	11494	11997	115970	130370	134860	5757.7	1054	2794.5	93205	70013	104520	736.525	12.0518	C39 H77 O10 P1	M-H	7.7644	2.3517	19.7096	74.2701
PG(36:0)	PG	diacyl	(16:0_20:0)	(36:0)	C	NaN	NaN	0	0	NaN	NaN	NaN	4061	5605.4	6584.4	NaN	NaN	NaN	4129.2	3198.8	3581.9	778.572	15.092	C42 H83 O10 P1	M-H	23.4864	NaN	12.8587	NaN
PG(32:3)	PG	diacyl	(14:2_18:1)	(32:3)	B	0.0009	0.0002	0.0933	0.0015	1090.6	273.7	1021.8	0	0	0	3721	5830.2	4715	0.0029462	0	0.0029109	716.463	7.0267	C38 H69 O10 P1	M+NH4	NaN	56.9647	86.6073	22.1889
PG(32:3)	PG	diacyl	(16:3_16:0)	(32:3)	C	0.4485	0.3526	0.074	0.0053	4222.2	9176.1	7350.1	2919.3	4114.5	2875.4	16205	23311	18014	5940.8	6038.7	8219.2	716.463	8.3284	C38 H69 O10 P1	M+NH4	21.2854	36.2244	19.1319	19.257
PG(32:3)	PG	diacyl	(15:2_17:1)	(32:3)	C	0.3171	0.185	0.0399	0.0413	7261.2	11842	15937	3842.5	5052.6	2874	75257	38073	32898	4990.5	5962.5	13924	716.463	8.3797	C38 H69 O10 P1	M+NH4	27.8225	37.1574	59.1066	47.4062
PC(32:0)	PC	diacyl	(16:0_16:0)	(32:0)	B	7.5735	0.7505	0.0853	0.7162	2924.8	2895	9336	70713	22534	27404	50862	9034.7	13429	38173	19355	32657	733.562	12.341	C40 H80 N1 O8 P1	M+HCOO	65.948	73.4405	32.1799	94.0433
PC(32:0)	PC	diacyl	(16:0_16:0)	(32:0)	B	390.223	2.2372	0.0485	0.05	2.3504	2.0569	30.333	5540.7	12226	3831	8571.1	5168.3	4170.5	14805	19176	9572.7	733.562	12.4619	C40 H80 N1 O8 P1	M+HCOO	61.6237	140.25	33.1189	38.6472
PC(32:0)	PC	diacyl	(16:0_16:0)	(32:0)	A	8.4347	4.593	0.1355	0.0002	62943	39913	42380	76480	530910	275250	100240	141950	187520	861310	709620	827000	733.562	12.5623	C40 H80 N1 O8 P1	M+H	77.4299	26.1182	9.9519	30.4774
PC(32:0)	PC	diacyl	(16:0_16:0)	(32:0)	C	4.1437	2.9385	0.002	0.0008	211310	152830	213620	632750	711720	885150	626630	405990	618120	1541800	1841400	1557400	733.562	12.6842	C40 H80 N1 O8 P1	M+H	17.3726	17.8875	10.2385	22.718
PC(32:0)	PC	diacyl	(16:0_16:0)	(32:0)	A	3.4769	2.6274	0.0005	0.001	16709	17559	19409	53286	63891	67487	46535	35945	54539	130990	143300	115320	733.562	12.8076	C40 H80 N1 O8 P1	M+Na	11.9944	7.7165	10.7966	20.4206
Co(Q6)	Co	Coenzyme Q	(Q6)	(Q6)	A	1.6651	0.8944	0.3613	0.7455	98753	91149	90351	164430	134190	69012	36970	126690	83254	113310	68826	94974	590.433	19.615	C39 H58 O4	M+H	39.7929	4.9649	24.2043	54.513
PC(32:0)	PC	diacyl	(16:0_16:0)	(32:0)	A	3.6073	2.6274	0.0051	0.001	16709	16383	18708	43896	63891	67487	46535	34956	54539	130990	143300	115320	733.562	12.8564	C40 H80 N1 O8 P1	M+Na	21.755	7.2911	10.7966	21.7139
PC(32:0)	PC	diacyl	(16:0_16:0)	(32:0)	B	8.0321	3.2804	0	0.0037	446.82	554.78	289.75	4423.1	4463.1	4131.2	2085.2	1711.1	1212	6842.7	5602.1	4714.2	733.562	13.1029	C40 H80 N1 O8 P1	M+HCOO	4.1757	30.9613	18.6924	26.2436
PC(32:0)	PC	diacyl	(16:0_16:0)	(32:0)	B	12.3552	5.5342	0.0003	0.0008	446.84	554.8	289.77	5218.2	5910.7	6866	1432.5	1136.1	972.49	6510.6	7932.1	5940.4	733.562	13.1967	C40 H80 N1 O8 P1	M+HCOO	13.7932	30.9592	15.0964	19.7538
PC(32:0)	PC	diacyl	(32:0)	(32:0)	C	2.616	0.8298	0	0.7179	19498	26994	24821	70619	67425	70169	78385	33941	45203	60681	48375	65045	733.562	13.2546	C40 H80 N1 O8 P1	M+Na	2.491	16.2253	14.8952	44.002
PC(32:0)	PC	diacyl	(16:0_16:0)	(32:0)	C	406.99	1.4802	0.0002	0.0883	47.736	33.188	20.038	15643	19834	19453	35151	20091	13559	44393	31432	52031	733.562	13.4316	C40 H80 N1 O8 P1	M+H	12.6554	41.1692	24.4343	48.282
PG(31:1)	PG	diacyl	(14:0_17:1)	(31:1)	A	2.199	2.2476	0.0009	0.0409	23217	45667	36941	92818	99997	100420	17600	7891.1	9851.1	29697	20934	39559	706.479	8.1275	C37 H71 O10 P1	M-H	4.3714	32.084	30.9942	43.5791
PG(31:1)	PG	diacyl	(14:0_17:1)	(31:1)	B	4.0017	3.9318	0.2631	0.0727	4694.6	19903	24319	97320	63055	1001	5560.6	3193.4	5527.8	21866	6955.5	19916	706.479	8.2376	C37 H71 O10 P1	M-H	90.7628	63.1373	49.8865	28.5112
PG(36:3)	PG	diacyl	(18:2_18:1)	(36:3)	B	0.3536	0.1976	0.0004	0.022	117010	138060	119470	48811	38664	34721	151400	75451	92134	29909	16006	16824	772.525	9.6982	C42 H77 O10 P1	M+NH4	17.8461	9.2186	37.3044	37.538
PG(36:3)	PG	diacyl	(18:1_18:2)	(36:3)	A	0.0001	0.0648	0.0308	0.0181	9813.2	10741	5639.8	0	0	0	6541.8	2520.1	5077.5	0	423.22	0	772.525	9.902	C42 H77 O10 P1	M+H	NaN	31.12	173.205	43.1876
PG(O-39:4)	PG	alkyl-acyl	(O-17:1_22:3)	(O-39:4)	C	1.5705	0.9178	0.3245	0.9471	32158	17926	20788	50505	26562	25137	58088	31356	39446	53315	36264	41300	798.577	14.8766	C45 H83 O9 P1	M+NH4	41.836	31.8664	20.0802	31.9083
PG(41:8)	PG	diacyl	(20:4_21:4)	(41:8)	C	0.3753	0.3727	0.003	0.0279	17551	17852	22912	5645.3	5708.6	8597.9	7507	13856	14131	5265.9	2885.2	4340	832.525	12.1221	C47 H77 O10 P1	M+H	25.3619	15.4939	28.8231	31.6747
PG(27:3)	PG	diacyl	(16:3_11:0)	(27:3)	C	0.2921	0.008	0.1808	0.3688	7057.6	1168.9	4352.4	2061	1694.1	5.5134	373450	5095.9	1479.6	2396.6	2.6809	2984.4	646.385	4.8597	C33 H59 O10 P1	M+NH4	87.4544	70.2994	88.0104	168.716
PG(27:3)	PG	diacyl	(16:3_11:0)	(27:3)	C	0.2921	0.008	0.0855	0.3688	7057.6	1879.9	4352.4	2061	13.552	5.5134	374170	5095.9	1481.9	2396.6	2.6809	2984.4	646.385	4.9258	C33 H59 O10 P1	M+NH4	170.825	58.4587	88.0104	168.723
PG(38:8)	PG	diacyl	(18:4_20:4)	(38:8)	A	0.4293	0.3628	0.0028	0.0193	220780	272090	286630	87284	119090	123060	518810	298670	445650	188230	142980	180010	790.479	9.1629	C44 H71 O10 P1	M+H	17.858	13.3137	14.1464	26.6285
PG(38:8)	PG	diacyl	(18:3_20:5)	(38:8)	C	1.0678	0.8295	0.2548	0.4786	132190	148640	147330	142500	155920	158720	142290	66885	101270	118030	77529	42776	790.479	11.9655	C44 H71 O10 P1	M+NH4	5.688	6.4057	47.4102	36.4802
PG(39:7)	PG	diacyl	(18:3_21:4)	(39:7)	A	3.6028	0.5325	0.0004	0.0575	172240	111770	79389	539220	620560	526930	40133	70204	49269	7360.7	14005	37381	806.51	12.0686	C45 H75 O10 P1	M+H	9.05	38.9066	80.5234	28.9774
PG(37:1)	PG	diacyl	(37:1)	(37:1)	C	10.4276	1.273	0	0.3038	5657.7	8847	6239.1	85600	80595	92262	8393.2	3568.8	4346.3	10685	5593.4	7485.1	790.572	14.3529	C43 H83 O10 P1	M+NH4	6.794	24.5647	32.4891	47.6489
PG(O-29:1)	PG	alkyl-acyl	(O-13:0_16:1)	(O-29:1)	C	1.6697	0.0025	0.1371	0.495	5814.3	6126.5	3023.1	5330.7	9543.6	10230	405.5	0.0041653	0.010216	NaN	0	0.00075809	664.468	7.3726	C35 H69 O9 P1	M+NH4	31.7009	34.2576	141.421	173.196
PG(P-31:2)	PG	alkenyl-acyl	(P-13:1_18:1)	(P-31:2)	C	1.055	0.5553	0.135	0.2321	21825	26229	32524	33546	34315	31005	74396	38356	45220	41311	33935	35082	688.468	9.2757	C37 H69 O9 P1	M+NH4	5.2559	20.0203	10.7923	36.3421
PG(36:6)	PG	diacyl	(20:5_16:1)	(36:6)	C	0.2754	0.222	0.0187	0.0593	7530.9	4902.3	4332.6	1788	1322.8	2073.5	16963	5783.8	10722	3765	1637.3	2245.4	766.479	8.1463	C42 H71 O10 P1	M+NH4	21.9278	30.5267	42.9903	50.2155
PC(33:2)	PC	diacyl	(33:2)	(33:2)	C	0.642	0.3269	0.168	0.0018	12019	14979	8538.5	9616	8993.3	5857.4	51080	42965	58059	18979	12483	11582	743.547	9.8121	C41 H78 N1 O8 P1	M+H	24.7005	27.2163	28.125	14.8995
PC(33:2)	PC	diacyl	(16:1_17:1)	(33:2)	C	0.3626	0.2524	0.0424	0.0328	8740.5	5691.8	12144	2289.6	4402.8	31.984	40654	23998	20455	10260	7096.7	7031.9	743.547	9.9448	C41 H78 N1 O8 P1	M+H	97.5165	36.4364	22.6969	38.0193
PC(33:2)	PC	diacyl	(16:1_17:1)	(33:2)	C	0.3562	0.1765	0.0644	0.026	7661.7	4625.2	12246	79.989	4361.3	2.7212	39915	19076	24915	6942.2	5418.1	7043.3	743.547	10.0284	C41 H78 N1 O8 P1	M+H	168.39	46.9136	14.0775	38.4363
PC(33:2)	PC	diacyl	(16:1_17:1)	(33:2)	B	1.3451	0.532	0.0015	0.0345	7109100	6933100	6367800	9562200	8915000	9000300	4574700	3191900	3091800	2433800	1232000	1515500	743.547	11.827	C41 H78 N1 O8 P1	M-CH3	3.8392	5.6926	36.3726	22.8976
PC(33:2)	PC	diacyl	(16:1_17:1)	(33:2)	C	0.076	0.5032	0.3269	0.0776	30992	347150	31303	26391	13770	16360	51385	49636	26792	24074	20817	25859	743.547	12.0386	C41 H78 N1 O8 P1	M+HCOO	35.3804	133.677	10.8405	32.2081
PC(33:2)	PC	diacyl	(16:1_17:1)	(33:2)	A	0.2817	0.3743	0	0.0088	1266300	1392900	1238200	356310	392390	334700	1892400	1264200	1912700	660270	715990	620370	743.547	12.195	C41 H78 N1 O8 P1	M+Na	8.072	6.3431	7.217	21.8206
PC(33:2)	PC	diacyl	(16:1_17:1)	(33:2)	A	0.2817	0.3743	0	0.0088	1266300	1392900	1238200	356310	392390	334700	1892400	1264200	1912700	660270	715990	620370	743.547	12.2139	C41 H78 N1 O8 P1	M+Na	8.072	6.3431	7.217	21.8206
PG(P-39:3)	PG	alkenyl-acyl	(P-17:0_22:3)	(P-39:3)	C	1.5521	0.9075	0.299	0.9481	32221	17237	21305	50011	27947	25160	60206	31283	39339	54635	38001	40286	798.577	14.8737	C45 H83 O9 P1	M+NH4	39.6084	32.8495	20.3495	34.2284
PC(33:2)	PC	diacyl	(16:1_17:1)	(33:2)	B	1.1269	0.5847	0.9475	0.1721	20948	13136	18259	23606	13844	14063	21699	13016	14531	11107	11917	12686	743.547	12.31	C41 H78 N1 O8 P1	M+HCOO	32.4635	22.7458	6.6341	28.2561
PC(33:2)	PC	diacyl	(15:0_18:2)	(33:2)	C	2.3248	0.3158	0.0016	0.0789	223570	347710	351690	802130	682010	817600	1072500	427360	660870	338730	177500	276740	743.547	12.8497	C41 H78 N1 O8 P1	M+Na	9.674	23.6776	30.7689	45.3525
PG(O-34:5)	PG	alkyl-acyl	(O-18:3_16:2)	(O-34:5)	C	0.4514	0.3094	0.2378	0.0521	73892	32430	32937	33358	24093	23059	157880	78844	91256	48841	31735	41899	726.484	8.8909	C40 H71 O9 P1	M+NH4	21.1309	51.2558	21.0741	38.8793
PC(33:1)	PC	diacyl	(16:0_17:1)	(33:1)	C	0.4888	0.3971	0.001	0.0532	325140	372850	363340	162150	182240	120390	704230	339780	513020	279680	193150	195800	745.562	8.378	C41 H80 N1 O8 P1	M+Na	20.366	7.1381	22.0801	35.1243
PC(33:1)	PC	diacyl	(33:1)	(33:1)	C	1.6292	0.7404	0.571	0.5475	4362.6	5.7223	3626.4	7108.3	5595.7	0.028793	15570	6529.4	2436.5	11452	11527	9326.5	745.562	10.7845	C41 H80 N1 O8 P1	M+Na	88.4243	87.5134	11.6027	82.1694
PC(33:1)	PC	diacyl	(15:0_18:1)	(33:1)	B	1.5308	1.2834	0.6013	0.0748	18069	8291.8	8102.6	27660	22095	75.133	29778	25466	40595	52099	38294	50344	745.562	10.8481	C41 H80 N1 O8 P1	M+Na	87.8234	49.6184	16.0184	24.3983
PC(33:1)	PC	diacyl	(33:1)	(33:1)	C	1.5398	1.2562	0.5991	0.0756	18069	8291.8	8102.6	27823	22084	75.133	29778	25464	40595	50998	38253	50344	745.562	10.8958	C41 H80 N1 O8 P1	M+Na	87.9151	49.6184	15.4239	24.4018
PC(33:1)	PC	diacyl	(15:0_18:1)	(33:1)	A	1.6782	0.685	0.3369	0.3889	212010	318530	405940	681260	538820	209110	596150	328490	380150	408350	211460	386680	745.562	11.021	C41 H80 N1 O8 P1	M+H	50.8374	31.113	32.1803	32.6468
PC(33:1)	PC	diacyl	(15:0_18:1)	(33:1)	A	1.7678	0.9552	0.0173	0.6572	248700	551690	567450	1003100	907310	821970	755090	400080	526390	711240	446380	721280	745.562	11.0758	C41 H80 N1 O8 P1	M+H	9.95	39.4026	24.891	32.1038
PC(33:1)	PC	diacyl	(15:0_18:1)	(33:1)	A	1.5989	0.9552	0.0208	0.9809	248700	348450	567450	725310	907310	752010	755090	400080	526390	711240	234460	721280	745.562	11.1204	C41 H80 N1 O8 P1	M+H	12.3646	42.0014	50.0686	32.1038
LPE(16:1)	LPE	monoacyl	(16:1)	(16:1)	A	0.1793	0.3275	0.019	0.0044	238050	111210	184810	31683	42687	37912	231000	158190	202530	61158	37436	75658	451.27	2.5855	C21 H42 N1 O7 P1	M+H	14.7432	35.7761	33.2197	18.6008
PC(33:1)	PC	diacyl	(17:1_16:0)	(33:1)	A	1.8747	0.4222	0.4307	0.0801	129950	352490	88918	660800	82098	319270	1009200	453060	634550	426140	180460	230760	745.562	11.3611	C41 H80 N1 O8 P1	M+H	82.1661	74.4661	46.4973	40.5778
PC(33:1)	PC	diacyl	(33:1)	(33:1)	C	1.8747	0.4222	0.4307	0.0801	129950	352490	88918	660800	82098	319270	1009200	453060	634550	426140	180460	230760	745.562	11.4047	C41 H80 N1 O8 P1	M+H	82.1661	74.4661	46.4973	40.5778
PC(33:1)	PC	diacyl	(33:1)	(33:1)	C	0.0006	0.3356	0.1325	0.0149	1089.5	0.009099	1650.8	0.0014574	0.0019538	0.0011579	14505	8360.9	11272	4866.5	3396.1	2827.7	745.562	11.5001	C41 H80 N1 O8 P1	M+Na	26.397	91.8892	28.4604	27.0078
PC(33:1)	PC	diacyl	(14:0_19:1)	(33:1)	C	2.1826	0.4993	0.1223	0.163	122040	145230	54505	285910	316990	116890	749120	270330	525100	374010	84822	256960	745.562	11.6101	C41 H80 N1 O8 P1	M+H	44.8807	43.9446	60.9673	46.5304
PC(33:1)	PC	diacyl	(14:0_19:1)	(33:1)	C	2.2632	0.5677	0.0204	0.0418	57577	134250	124120	303830	249940	197660	468700	291620	379240	266060	122450	86183	745.562	11.7369	C41 H80 N1 O8 P1	M+H	21.1956	39.5497	60.1201	23.3089
PC(33:1)	PC	diacyl	(14:0_19:1)	(33:1)	C	1.6524	0.6639	0.0209	0.1458	29068	37539	18558	46694	62031	54697	160150	73830	171550	113890	29267	43786	745.562	11.7716	C41 H80 N1 O8 P1	M+H	14.0816	33.4945	72.62	39.5289
PC(33:1)	PC	diacyl	(14:0_19:1)	(33:1)	C	2.3244	0.7191	0.0022	0.1762	38337	43414	25594	92922	100910	80624	170480	86480	176720	127070	37503	77359	745.562	11.8984	C41 H80 N1 O8 P1	M+H	11.1718	25.6577	55.6466	34.8612
PC(33:1)	PC	diacyl	(33:1)	(33:1)	C	3.4904	0.7711	0.1201	0.6751	9141.6	13569	6539.6	10594	37254	47364	44491	17454	26472	34309	21635	20104	745.562	11.9793	C41 H80 N1 O8 P1	M+H	59.8528	36.4513	30.7568	46.7064
PC(33:1)	PC	diacyl	(17:1_16:0)	(33:1)	C	14.1987	2.9771	0.0004	0.0003	847.85	1292.7	1477.7	20994	16718	16282	5267.8	2704.1	3693.7	15684	14008	15337	745.562	13.6875	C41 H80 N1 O8 P1	M+HCOO	14.4668	26.8405	5.8949	33.249
PC(33:1)	PC	diacyl	(16:0_17:1)	(33:1)	A	5.7646	0.4666	0	0.0919	3061300	4080100	3575400	21130000	21473000	23520000	9146600	4543800	6232800	4268000	2635900	3582200	745.562	13.8534	C41 H80 N1 O8 P1	M-CH3	5.863	14.2593	23.4457	35.0604
PC(34:4)	PC	diacyl	(34:4)	(34:4)	C	0.9435	0.249	0.6295	0.0313	86578	51481	61419	18248	81688	65567	653010	307030	463610	162570	121210	155990	753.531	10.0127	C42 H76 N1 O8 P1	M+H	59.7701	27.2061	15.1617	36.5075
PC(34:4)	PC	diacyl	(18:3_16:1)	(34:4)	C	20.6146	4.2354	0.1313	0.0127	3044.2	2637.5	4098.1	10142	38267	84499	12.485	337.99	701.84	2921.3	2975.8	1578.4	753.531	12.7429	C42 H76 N1 O8 P1	M+Na	84.7453	23.1233	31.765	98.3134
PC(34:4)	PC	diacyl	(17:2_17:2)	(34:4)	A	3.0818	2.9577	0.0001	0.0916	23149	17356	26398	72146	81356	79386	30734	11962	24779	33835	58328	90904	753.531	12.9705	C42 H76 N1 O8 P1	M+Na	6.2471	20.5386	46.9164	42.6502
PC(34:4)	PC	diacyl	(17:2_17:2)	(34:4)	A	16.2359	2.3351	0.0757	0.0132	22250	14733	24706	275110	71852	401140	38054	12448	25946	79875	57903	88858	753.531	13.0967	C42 H76 N1 O8 P1	M+Na	66.6267	25.2692	21.0804	50.2674
PC(34:4)	PC	diacyl	(17:2_17:2)	(34:4)	A	1.2818	2.7331	0.0451	0.2561	82004	100850	246650	316170	289390	282060	52203	54901	36153	63098	53940	150050	753.531	13.4009	C42 H76 N1 O8 P1	M+Na	6.0684	62.9423	59.5806	21.2249
PC(34:4)	PC	diacyl	(17:2_17:2)	(34:4)	A	3.0867	1.3363	0	0.1148	201890	219580	246750	699540	692620	761660	113360	55257	76016	129650	99943	151480	753.531	13.5395	C42 H76 N1 O8 P1	M+Na	5.296	10.1453	20.3659	36.1053
PC(34:4)	PC	diacyl	(16:2_18:2)	(34:4)	C	1.1722	0.7322	0.0952	0.8964	122450	453910	243890	439130	532060	506270	727880	250860	37116	532940	235180	150050	753.531	13.7186	C42 H76 N1 O8 P1	M+Na	9.7415	61.3327	65.687	104.438
PC(34:4)	PC	diacyl	(19:3_15:1)	(34:4)	A	0.9826	0.6147	0.7189	0.0441	634920	731450	666460	599320	663020	718690	1322800	903760	1148000	813070	605350	765570	753.531	13.9031	C42 H76 N1 O8 P1	M+Na	9.0458	7.264	14.9503	18.7113
PC(34:4)	PC	diacyl	(16:2_18:2)	(34:4)	A	0.9826	0.6147	0.7189	0.0441	634920	731450	666460	599320	663020	718690	1322800	903760	1148000	813070	605350	765570	753.531	13.9515	C42 H76 N1 O8 P1	M+Na	9.0458	7.264	14.9503	18.7113
PC(34:4)	PC	diacyl	(16:2_18:2)	(34:4)	C	5.654	0.3413	0	0.0666	4482.6	7324.9	7368.7	41667	41247	39146	22183	9069.9	14875	7570.5	4945.6	4062.2	753.531	14.4455	C42 H76 N1 O8 P1	M+Na	3.3203	25.8729	33.0207	42.7339
PC(34:4)	PC	diacyl	(16:2_18:2)	(34:4)	C	10.7932	0.33	0.0227	0.0475	525.61	1575.8	1084.1	7076.1	10684	17018	4235.9	1807.4	2935	1397.1	352.83	739	753.531	14.9987	C42 H76 N1 O8 P1	M+Na	43.413	49.4849	63.6416	40.6079
PC(34:3)	PC	diacyl	(34:3)	(34:3)	C	0.7092	0.0974	0.2284	0.0076	1541.9	989.39	849.26	1093.2	601.71	483.08	20055	10334	16471	1952.7	726.74	1403.1	755.547	9.263	C42 H78 N1 O8 P1	M+H	44.5577	32.4982	45.1238	31.4707
PC(34:3)	PC	diacyl	(34:3)	(34:3)	C	0.4979	0.1758	0.1039	0.0027	6231	6360.6	10354	5155.3	4996.2	3951.8	56118	44110	68279	12000	8308	5992.1	755.547	9.5557	C42 H78 N1 O8 P1	M+H	13.9065	30.648	34.5626	21.5148
PC(34:3)	PC	diacyl	(34:3)	(34:3)	C	0.528	0.1383	0.5247	0.0109	6231	6360.6	16791	6843.3	8865.8	6174.3	103770	59436	63671	14346	8835	12267	755.547	9.6077	C42 H78 N1 O8 P1	M+H	19.211	61.8725	23.5546	32.3527
PC(34:3)	PC	diacyl	(34:3)	(34:3)	C	1.967	0.1222	0.007	0.0147	12064	13280	16791	30093	33029	24205	158680	78630	100930	19391	13213	8969.7	755.547	9.6884	C42 H78 N1 O8 P1	M+H	15.4379	17.4796	37.8177	36.6423
PC(34:3)	PC	diacyl	(34:3)	(34:3)	C	2.6851	0.0726	0.0002	0.0088	10704	12356	10132	33177	32850	29071	105370	61763	61387	2900.5	7645.9	7336.7	755.547	9.8745	C42 H78 N1 O8 P1	M+H	7.2002	10.436	44.5399	33.1961
PC(34:2)	PC	diacyl	(16:1_18:1)	(34:2)	A	0.5338	0.4433	0.5699	0.0008	399460	124050	241250	209120	213220	194030	1931400	1672700	2024300	897430	869060	761300	757.562	9.8229	C42 H80 N1 O8 P1	M+Na	4.9204	54.2185	8.5234	9.7116
PC(34:2)	PC	diacyl	(34:2)	(34:2)	C	0.5343	0.1517	0.1312	0.1536	5818200	6355900	2941300	3395800	2800100	2792400	43788000	15758000	11867000	5270800	6642100	6430100	757.562	10.0229	C42 H80 N1 O8 P1	M+H	11.5553	36.4388	12.073	73.1609
PC(34:2)	PC	diacyl	(34:2)	(34:2)	C	0.588	0.2354	0.007	0.0116	9301900	10095000	11692000	6782400	6875200	6614100	79719000	47418000	54040000	18768000	15586000	15846000	757.562	10.0859	C42 H80 N1 O8 P1	M+H	1.9589	11.7487	10.5606	28.2515
PC(34:2)	PC	diacyl	(16:1_18:1)	(34:2)	A	0.5493	0.2286	0.0039	0.0109	140260	157270	177000	92098	92563	97231	1283000	767400	871190	293270	248890	248950	757.562	10.2501	C42 H80 N1 O8 P1	M+HCOO	3.0211	11.6245	9.7092	28.0003
PC(34:2)	PC	diacyl	(16:1_18:1)	(34:2)	A	1.196	0.5498	0.0105	0.4195	46895	41506	49056	58669	56090	55756	162730	179450	332830	164570	180620	182990	757.562	10.3288	C42 H80 N1 O8 P1	M+Na	2.805	8.4866	5.6918	41.6676
PC(34:2)	PC	diacyl	(16:1_18:1)	(34:2)	A	1.196	0.5498	0.0105	0.4195	46895	41506	49056	58669	56090	55756	162730	179450	332830	164570	180620	182990	757.562	10.4147	C42 H80 N1 O8 P1	M+Na	2.805	8.4866	5.6918	41.6676
PC(34:2)	PC	diacyl	(16:1_18:1)	(34:2)	A	0.7999	0.4646	0.001	0.2971	1954900	1891400	2028400	1586400	1622600	1616400	3844500	2769800	7408400	2585000	2877800	3442200	757.562	10.4789	C42 H80 N1 O8 P1	M+H	1.2038	3.5005	14.6793	51.9462
PC(34:2)	PC	diacyl	(16:1_18:1)	(34:2)	A	0.7956	0.4849	0.8308	0.1426	1954900	1175100	1291300	1478600	1555300	1554500	3844500	4878000	7408400	3592100	3274700	3457400	757.562	10.5443	C42 H80 N1 O8 P1	M+H	2.8816	28.5448	4.629	34.1008
PC(34:2)	PC	diacyl	(16:1_18:1)	(34:2)	A	0.5971	0.4022	0.002	0.0208	1402900	1216400	1218000	772640	825700	837670	5547900	3371500	4242700	1928300	1869300	2231600	757.562	10.624	C42 H80 N1 O8 P1	M+H	4.2626	8.3818	9.6725	24.9672
PC(34:2)	PC	diacyl	(16:1_18:1)	(34:2)	A	0.7607	0.4665	0.0181	0.0938	14360	13378	12512	8918.1	10741	10924	49394	34086	68769	32079	24457	28240	757.562	10.6876	C42 H80 N1 O8 P1	M+HCOO	10.88	6.891	13.4876	34.2494
PC(34:2)	PC	diacyl	(16:1_18:1)	(34:2)	A	0.4712	0.3389	0.0077	0.0254	8403.6	6612.8	6766.1	3723	3959.5	2179.1	58974	47839	30303	19984	13855	13457	757.562	10.9034	C42 H80 N1 O8 P1	M+HCOO	29.4144	13.6712	23.2078	31.6246
PC(34:2)	PC	diacyl	(16:1_18:1)	(34:2)	A	0.5956	0.3981	0.0282	0.0295	232900	297850	333940	182690	198900	146820	963750	564150	679880	383640	323680	286910	757.562	11.0639	C42 H80 N1 O8 P1	M+H	15.13	17.7646	14.7319	27.9387
PC(34:2)	PC	diacyl	(34:2)	(34:2)	C	0.6205	0.2248	0.0005	0.0332	574380	625780	644710	385340	400010	396860	4533200	2511700	2363000	1018900	787790	872910	757.562	11.2378	C42 H80 N1 O8 P1	M+H	1.9597	5.918	13.0856	38.66
PC(34:2)	PC	diacyl	(34:2)	(34:2)	C	0.6205	0.288	0.0005	0.0216	574380	625780	644710	385340	400010	396860	3537900	1929800	2363000	1018900	787790	438780	757.562	11.2616	C42 H80 N1 O8 P1	M+H	1.9597	5.918	39.0181	31.8777
PC(34:2)	PC	diacyl	(16:1_18:1)	(34:2)	A	0.718	0.2322	0.004	0.0341	401460	378220	422350	303230	242470	258090	2758300	1431900	1510400	640590	401920	527740	757.562	11.5328	C42 H80 N1 O8 P1	M+H	11.777	5.5105	22.8108	39.1625
PC(34:2)	PC	diacyl	(16:1_18:1)	(34:2)	C	0.9715	0.491	0.6049	0.0202	139570	153310	151210	143020	144320	148950	305760	205140	253780	137260	150140	148390	757.562	12.7053	C42 H80 N1 O8 P1	M+H	2.1448	5.0029	4.8082	19.7419
PC(34:2)	PC	diacyl	(16:1_18:1)	(34:2)	B	0.4146	0.2901	0.0003	0.0094	14271000	16693000	16051000	6921100	6154700	6213400	25170000	15305000	20371000	7040500	6110000	7302400	757.562	12.8407	C42 H80 N1 O8 P1	M-CH3	6.6346	8.0057	9.1915	24.3233
PC(34:2)	PC	diacyl	(18:2_16:0)	(34:2)	C	10.1384	0.4688	0.0004	0.0379	9091.1	9493.8	8137	96261	73260	79206	32826	18624	28487	15389	10621	13408	757.562	12.8818	C42 H80 N1 O8 P1	M+HCOO	14.4005	7.8231	18.2295	27.3121
PC(34:2)	PC	diacyl	(16:1_18:1)	(34:2)	C	0.4615	0.2759	0.0005	0.001	724900	630580	634880	322220	282740	334550	871440	714960	937430	122140	258660	145290	757.562	13.1484	C42 H80 N1 O8 P1	M-CH3	8.6416	8.0273	41.6634	13.5817
PC(34:2)	PC	diacyl	(17:1_17:1)	(34:2)	B	4.5191	0.9292	0.0369	0.1653	545.69	1213.9	2047.4	4337.3	5004.8	9256.1	5875.3	4590	5162.1	5459	1660.9	2157.7	757.562	13.247	C42 H80 N1 O8 P1	M+HCOO	43.0383	59.2882	66.7549	12.3621
PC(34:2)	PC	diacyl	(16:1_18:1)	(34:2)	A	2.2547	0.3816	0.0006	0.0401	718850	812380	691720	1711600	1519100	1831700	2126600	1084900	1613400	811430	490580	692350	757.562	13.5249	C42 H80 N1 O8 P1	M-CH3	9.3465	8.5431	24.3976	32.3864
PC(34:2)	PC	diacyl	(16:1_18:1)	(34:2)	A	2.2106	0.3839	0.0005	0.0393	718850	812380	726610	1724100	1508900	1795800	2113500	1084900	1613400	811430	490580	692350	757.562	13.5945	C42 H80 N1 O8 P1	M-CH3	8.9092	6.8971	24.3976	32.0693
PC(34:2)	PC	diacyl	(16:1_18:1)	(34:2)	B	1.305	0.262	0.0044	0.0294	281640	360830	318490	470890	445900	460860	495970	247600	329100	129970	80497	118990	757.562	13.6048	C42 H80 N1 O8 P1	M+Na	2.7387	12.371	23.6563	35.4083
PC(O-35:2)	PC	alkyl-acyl	(O-35:2)	(O-35:2)	C	1.7083	0.7499	0.0194	0.9882	16284	18832	19061	32562	24950	25789	18831	7362.7	10982	14121	9340.2	13541	757.598	15.3764	C43 H84 N1 O7 P1	M+H	15.0312	8.535	21.1509	47.3101
PC(O-35:2)	PC	alkyl-acyl	(O-35:2)	(O-35:2)	C	1.2175	0.739	0.0503	0.3545	80236	98250	84953	119610	103270	103780	71133	53413	46766	52564	41653	51751	757.598	17.8883	C43 H84 N1 O7 P1	M+H	8.5342	10.6377	12.4924	22.057
PC(34:1)	PC	diacyl	(16:0_18:1)	(34:1)	A	1.7658	0.3937	0.007	0.4042	17826	28016	40230	71037	59333	68539	19636	2510	7224.7	7729.9	4429.7	2256.2	759.578	9.8491	C42 H82 N1 O8 P1	M+Na	9.2967	39.0975	57.3556	90.3605
PC(34:1)	PC	diacyl	(34:1)	(34:1)	C	1.8506	0.5539	0.0183	0.5472	12330	28151	21441	50130	36695	52098	8270.5	36.809	5426.7	4580.8	3643.6	18.817	759.578	9.9077	C42 H82 N1 O8 P1	M+Na	18.102	38.4715	87.6839	91.3485
PC(34:1)	PC	diacyl	(16:0_18:1)	(34:1)	A	1.7466	0.5511	0.0003	0.1169	32800000	37654000	42134000	71190000	71017000	73592000	157250000	91947000	103910000	86662000	70794000	71691000	759.578	11.9323	C42 H82 N1 O8 P1	M+H	2.0005	12.4392	11.6698	29.5391
PC(34:1)	PC	diacyl	(16:0_18:1)	(34:1)	A	1.6447	0.5242	0.0005	0.0955	604480	679660	755560	1156500	1214800	1242700	3144000	1902100	2052700	1648000	1399500	1453600	759.578	12.1731	C42 H82 N1 O8 P1	M+HCOO	3.6482	11.1103	8.7092	28.6399
PC(34:1)	PC	diacyl	(16:0_18:1)	(34:1)	A	1.3249	0.7423	0	0.0923	6086700	5846500	5825500	8034100	7929900	8064200	16896000	13005000	17250000	12804000	12796000	12549000	759.578	12.4838	C42 H82 N1 O8 P1	M+H	0.8801	2.4511	1.1415	14.9841
PC(34:1)	PC	diacyl	(16:0_18:1)	(34:1)	A	1.792	0.65	0.0201	0.1474	3570300	4466900	4500000	5722200	7929900	8064200	16896000	10644000	11639000	10983000	9094600	6815300	759.578	12.5103	C42 H82 N1 O8 P1	M+H	18.1677	12.6223	23.282	25.7253
PC(34:1)	PC	diacyl	(16:0_18:1)	(34:1)	A	1.7468	0.5871	0.0469	0.132	446850	530740	581150	1015200	814750	661860	1964300	1144300	1503800	1111000	966140	1153200	759.578	12.587	C42 H82 N1 O8 P1	M+Na	21.3316	13.0568	9.1112	26.7374
PC(34:1)	PC	diacyl	(16:0_18:1)	(34:1)	A	1.7954	0.5768	0.0369	0.1089	514840	530740	581150	705930	814750	1043400	1964300	1144300	1534700	1111000	1133000	738250	759.578	12.6481	C42 H82 N1 O8 P1	M+Na	20.1533	6.384	22.3148	26.5025
PC(34:1)	PC	diacyl	(16:0_18:1)	(34:1)	A	3.0069	0.782	0.181	0.3369	843470	628620	1505000	4525400	1283100	2075200	2188300	1396100	2961300	1320900	882500	2315600	759.578	12.9807	C42 H82 N1 O8 P1	M+H	64.3232	46.0297	48.7474	35.868
PE(29:0)	PE	diacyl	(14:0_15:0)	(29:0)	B	1.9115	2.6275	0.0004	0.0014	20402	21317	27625	49409	50862	52805	10132	5083.1	6514.6	25462	21339	26623	649.468	9.0598	C34 H68 N1 O8 P1	M+H	3.3399	17.0152	11.3475	35.9237
PC(34:1)	PC	diacyl	(16:0_18:1)	(34:1)	A	1.977	1.0108	0.0026	0.9999	44585	52915	72283	142900	123660	120450	123700	84408	97870	124360	56574	125040	759.578	13.2933	C42 H82 N1 O8 P1	M+Na	9.4122	25.1098	38.566	19.5769
PC(34:1)	PC	diacyl	(16:0_18:1)	(34:1)	A	1.8208	1.0053	0.0017	0.7925	44585	68840	80741	142900	146340	147010	123700	89168	105680	124360	56574	117580	759.578	13.3323	C42 H82 N1 O8 P1	M+Na	1.5161	28.4703	37.5192	16.2652
PC(34:1)	PC	diacyl	(16:0_18:1)	(34:1)	A	1.2083	0.4927	0.1914	0.0621	26670	29946	25526	28213	30528	36185	93490	52953	68006	46059	39002	34773	759.578	13.5437	C42 H82 N1 O8 P1	M+Na	12.9605	8.3793	14.2738	28.666
PC(34:1)	PC	diacyl	(16:0_18:1)	(34:1)	A	1.3123	0.8157	0.107	0.0357	282730	306390	366370	465460	335280	480780	1264000	1153300	1289200	1051600	643630	843100	759.578	13.6088	C42 H82 N1 O8 P1	M+H	18.7165	13.5372	24.1123	5.8502
PC(34:1)	PC	diacyl	(16:0_18:1)	(34:1)	A	0.8215	0.6283	0.5135	0.0479	30908	49801	60178	38998	30662	49434	215210	147920	188670	135220	109580	129090	759.578	13.6519	C42 H82 N1 O8 P1	M+Na	23.6934	31.6002	10.7425	18.4283
TG(34:0)	TG	triacyl	(6:0_12:0_16:0)	(34:0)	A	1.3843	0.8653	0.8391	0.6961	9897.1	7632	11441	15838	7335	3288.4	5540.9	9220	7407.9	7977.8	6801.9	5841.2	610.517	16.474	C37 H70 O6	M+Na	72.6196	19.8395	15.568	24.8951
TG(34:0)	TG	triacyl	(4:0_14:0_16:0)	(34:0)	A	1.6959	0.3522	0.9637	0.0572	18996	19398	26295	44594	11988	9778.3	18096	11365	24209	7709.6	7928.6	8525.5	610.517	16.7936	C37 H70 O6	M+Na	88.1294	19.0289	5.2425	35.9116
PC(34:1)	PC	diacyl	(16:0_18:1)	(34:1)	A	1.2708	0.5827	0.2876	0.0245	45025	49801	91342	72943	116080	72820	237040	173030	188670	138120	109580	129090	759.578	13.7774	C42 H82 N1 O8 P1	M+Na	28.5748	41.0512	11.6135	16.7198
PC(34:1)	PC	diacyl	(16:0_18:1)	(34:1)	B	1.1626	0.7336	0.5814	0.0919	34.308	11394	210.42	7874.2	129.99	13246	86537	57838	73865	63484	36305	39163	759.578	13.8568	C42 H82 N1 O8 P1	M+Na	93.0869	167.757	32.2451	19.7701
PC(34:1)	PC	diacyl	(34:1)	(34:1)	C	0.9457	0.7404	0.5396	0.0189	16315	36177	49372	46690	35980	39516	134780	126740	142960	102730	76413	105840	759.578	13.9212	C42 H82 N1 O8 P1	M+Na	13.399	49.0058	17.0196	6.0172
PC(34:1)	PC	diacyl	(34:1)	(34:1)	B	3.0847	0.2834	0.0004	0.1173	10785	14160	12761	43682	35980	39516	116600	31774	75772	33044	16147	25776	759.578	14.0165	C42 H82 N1 O8 P1	M+Na	9.7049	13.4911	33.9189	56.779
PC(34:1)	PC	diacyl	(34:1)	(34:1)	C	2.0684	0.8591	0.0022	0.626	18997	23245	26299	44823	54396	46146	95248	71965	65562	81825	61791	72217	759.578	14.4565	C42 H82 N1 O8 P1	M+Na	10.7064	16.0514	13.9268	20.1341
PC(34:1)	PC	diacyl	(34:1)	(34:1)	C	2.0684	1.0467	0.0022	0.5656	18997	23245	26299	44823	54396	46146	78172	51346	46509	81825	61791	56010	759.578	14.5213	C42 H82 N1 O8 P1	M+Na	10.7064	16.0514	20.3589	29.069
PC(34:1)	PC	diacyl	(34:1)	(34:1)	C	2.0684	1.0467	0.0065	0.5656	18997	23245	26299	44823	54396	40704	78172	51346	46509	81825	61791	56010	759.578	14.5988	C42 H82 N1 O8 P1	M+Na	15.0615	16.0514	20.3589	29.069
PC(34:1)	PC	diacyl	(16:0_18:1)	(34:1)	C	1.6431	0.7667	0.0005	0.7213	1089700	1271800	1373100	2256100	2122400	2225000	1866900	1098400	1320800	1431300	1211300	1370700	759.578	14.797	C42 H82 N1 O8 P1	M-CH3	3.1794	11.5378	8.4922	27.6786
PC(34:1)	PC	diacyl	(17:0_17:1)	(34:1)	A	4.6291	0.735	0	0.0686	71843	82409	84076	371530	341590	389200	239370	177070	198880	175940	115280	134170	759.578	15.7956	C42 H82 N1 O8 P1	M+H	6.5491	8.3506	21.8898	15.411
TG(36:0)	TG	triacyl	(10:0_12:0_14:0)	(36:0)	A	1.3912	0.8185	0.1387	0.9858	6797.9	7132.8	7998.6	11128	8615.5	7925.5	8460.8	5374.9	4814.1	6031.2	6925.3	5760.6	638.548	17.5468	C39 H74 O6	M+NH4	18.2747	8.4764	9.7698	31.5873
TG(36:0)	TG	triacyl	(8:0_12:0_16:0)	(36:0)	B	1.5418	0.5886	0.9778	0.3301	4950.9	6616	6643.7	10244	2558.6	5612.6	5395.2	3804.8	8314.6	4450.3	3606.2	4893.4	638.548	17.7102	C39 H74 O6	M+Na	63.0401	15.9703	15.1487	39.1778
TG(36:0)	TG	triacyl	(6:0_14:0_16:0)	(36:0)	A	1.9335	0.2869	0.9084	0.0414	11039	11583	17145	33150	4626.7	5506	11789	8177.2	17248	4809.3	3794.4	4947.2	638.548	17.9197	C39 H74 O6	M+NH4	112.425	25.4941	13.9368	36.8126
TG(36:0)	TG	triacyl	(4:0_16:0_16:0)	(36:0)	A	1.9814	0.3367	0.9141	0.0777	26701	34552	41214	81662	12126	16555	26560	13603	34989	11781	10152	8753.7	638.548	18.2089	C39 H74 O6	M+NH4	105.846	21.27	14.8143	43.0042
TG(36:0)	TG	triacyl	(4:0_16:0_16:0)	(36:0)	A	1.2096	0.4277	0.2008	0.2988	1304.6	673.82	1492.1	1606	1347.7	1805	3495.5	1271	1908.6	1425.1	1385.8	1494.6	638.548	18.4014	C39 H74 O6	M+NH4	14.4547	37.0553	3.8394	51.4846
TG(38:0)	TG	triacyl	(12:0_12:0_14:0)	(38:0)	A	1.6405	0.8456	0.7216	0.1607	10571	7357.9	8913.4	17341	6428.8	7237.3	5627.4	7228	6867	5276.7	5526.7	6111.8	666.58	18.7533	C41 H78 O6	M+Na	58.8287	17.9572	7.6018	12.7703
TG(38:0)	TG	triacyl	(8:0_14:0_16:0)	(38:0)	A	1.4602	0.4569	0.9927	0.2667	11324	7330.9	8082	16536	3685.3	6633.7	4187	4940.8	9355.8	4252.1	3675.2	4273.8	666.58	18.9229	C41 H78 O6	M+NH4	75.2003	23.8122	8.3482	45.3184
TG(38:0)	TG	triacyl	(6:0_16:0_16:0)	(38:0)	A	1.6614	0.3549	0.9826	0.1299	15307	17664	25416	42226	7629.1	9345.3	13194	6878.8	18967	5666.9	6731.6	6626.2	666.58	19.1141	C41 H78 O6	M+NH4	98.8063	27.1743	9.2509	46.4623
TG(38:0)	TG	triacyl	(4:0_16:0_18:0)	(38:0)	A	1.8942	0.3912	0.9145	0.1011	11314	17939	19345	36645	2811.6	5313.6	7525.5	6982.4	14407	3498.1	5636	4024.2	666.58	19.3672	C41 H78 O6	M+NH4	126.332	26.4768	25.3976	42.9415
TG(40:3)	TG	triacyl	(24:0_16:3)	(40:3)	C	1.8241	0.8584	0.4306	0.6706	6512.7	4779.1	6510.1	11880	7748.2	4198.9	3730.9	3597	5461.6	4475.9	2286.1	4687.9	688.564	18.8748	C43 H76 O6	M+H	48.4033	16.8551	34.8396	24.395
TG(40:0)	TG	triacyl	(10:0_14:0_16:0)	(40:0)	A	1.5991	0.5526	0.8084	0.0569	8879.8	9825.5	19967	31929	5393.4	8426.5	15781	9459	12844	8719.5	7342.9	6788.2	694.611	19.7785	C43 H82 O6	M+NH4	95.2418	47.6795	13.0546	24.921
TG(40:0)	TG	triacyl	(8:0_16:0_16:0)	(40:0)	A	1.8417	0.8106	0.8915	0.2652	9721.7	9692.3	11854	21832	3963.6	7856.5	9585.4	6187.4	9432.2	7186.3	7769.3	3777.9	694.611	19.9095	C43 H82 O6	M+NH4	83.7673	11.8928	34.5256	22.8424
TG(40:0)	TG	triacyl	(6:0_16:0_18:0)	(40:0)	A	1.7587	0.6851	0.7209	0.3357	6957.9	7463.3	8927	15701	6453.4	5087.9	5182.4	6119.3	9917.1	6793.8	5507.4	2795.6	694.611	20.0876	C43 H82 O6	M+NH4	63.5809	13.1403	40.5584	35.4486
TG(40:0)	TG	triacyl	(4:0_18:0_18:0)	(40:0)	A	1.4492	0.6655	0.7593	0.2693	8258.8	8409.4	7805.2	12188	5546.9	4328.8	8768	5117.2	6566.8	5834.6	5164.9	5297.9	694.611	20.313	C43 H82 O6	M+NH4	57.5131	3.8554	6.5262	26.9645
TG(42:3)	TG	triacyl	(26:0_16:3)	(42:3)	C	2.4471	0.5408	0.7964	0.1794	13756	7101.1	13809	33793	5047.3	4095.3	5357	5467.4	10018	3298.1	5417.4	4051	716.596	19.7973	C45 H80 O6	M+H	117.93	33.3832	25.2459	38.2866
TG(42:3)	TG	triacyl	(18:0_6:0_18:3)	(42:3)	C	1.3652	0.5087	0.9452	0.5665	3364.8	4830.3	7423	10134	2282.7	2580.7	1560.2	1901	5236.3	1975.9	1809.6	2663	716.596	20.0888	C45 H80 O6	M+H	89.0029	39.4742	21.0464	70.0618
TG(42:0)	TG	triacyl	(13:0_14:0_15:0)	(42:0)	A	1.0082	0.8865	0.2819	0.0969	7995.5	9566.7	8244.5	9644.9	5069.6	5197.6	7305.1	8263	8570.6	7597.7	6771	6550.6	722.642	20.3641	C45 H86 O6	M+NH4	39.253	9.8171	7.9166	8.2026
TG(42:0)	TG	triacyl	(12:0_14:0_16:0)	(42:0)	A	1.8958	0.5681	0.7077	0.1271	28970	43931	51734	98076	22692	33433	34412	21169	22616	19547	15682	17950	722.642	20.5814	C45 H86 O6	M+NH4	79.333	27.8442	10.9566	27.8688
TG(42:0)	TG	triacyl	(12:0_14:0_16:0)	(42:0)	A	5.071	0.3257	0.4665	0.2141	17585	13309	18204	92316	8182.4	14095	30691	8154.1	15052	7816.7	9995.8	6166.7	722.642	20.6957	C45 H86 O6	M+NH4	122.941	16.2856	24.029	64.2759
TG(42:0)	TG	triacyl	(12:0_14:0_16:0)	(42:0)	A	1.053	0.3897	0.8469	0.1485	7089.2	13054	6769.2	13746	1792.5	8885.1	4332.2	9856.4	4089.5	2086.5	3840.1	1632.6	722.642	20.796	C45 H86 O6	M+NH4	73.8405	39.4589	46.2657	53.5345
TG(43:1)	TG	triacyl	(25:0_18:1)	(43:1)	C	1.8497	0.3788	0.5989	0.1721	2009.3	1457	1902	3717.4	1222.5	1758	1122.7	5746	5929.9	1809	2245.9	465.67	734.642	20.169	C46 H86 O6	M+NH4	58.8302	16.3671	61.57	63.8483
TG(43:1)	TG	triacyl	(14:0_15:0_14:1)	(43:1)	A	1.3339	0.8928	0.6063	0.151	7067.4	7094.7	5595.8	9464	3811	2966	4833.5	6476.1	6130.9	5781.5	2985.6	3220.8	734.642	20.2842	C46 H86 O6	M+NH4	65.2623	13.0212	38.8091	14.8981
TG(44:1)	TG	triacyl	(12:0_16:0_16:1)	(44:1)	A	2.0678	0.6125	0.9658	0.225	5379.3	5020	5104.5	11125	1990	1972.3	5949.7	10308	5984.8	6312.9	5127.3	3891.4	748.658	20.3108	C47 H88 O6	M+NH4	104.971	3.6349	23.6927	33.8002
TG(44:1)	TG	triacyl	(12:0_14:0_18:1)	(44:1)	A	3.7781	0.3208	0.4399	0.4562	13603	7872.5	20383	77010	6698.2	15689	6639.7	15970	43611	13991	12604	12149	748.658	20.4724	C47 H88 O6	M+NH4	115.488	44.8834	7.427	87.1018
TG(44:1)	TG	triacyl	(10:0_16:0_18:1)	(44:1)	A	2.1588	0.4472	0.7233	0.0788	27852	48613	51103	110320	18533	32343	31412	30659	55346	24748	16253	15752	748.658	20.5997	C47 H88 O6	M+NH4	92.1081	30.0219	26.7241	35.8737
TG(44:1)	TG	triacyl	(14:0_16:0_14:1)	(44:1)	A	1.9654	0.5327	0.8424	0.0891	19949	27963	25004	54958	11376	15542	18416	22347	32612	17371	12373	13494	748.658	20.6349	C47 H88 O6	M+Na	88.1211	16.672	18.1936	29.9686
TG(44:1)	TG	triacyl	(18:1_10:0_16:0)	(44:1)	C	1.6498	0.4069	0.5761	0.0697	4039.4	6434.5	7771.8	12822	5134.2	5318.7	5694.2	4769.5	10306	4192.9	13.548	751.07	748.658	20.7558	C47 H88 O6	M+NH4	56.5374	31.0923	134.991	42.8406
TG(45:2)	TG	triacyl	(14:0_15:1_16:1)	(45:2)	C	0.9939	0.6007	0.4708	0.4462	3424.5	2934.6	1958.2	3403.5	1426.1	1684.2	5286.8	1695.4	1112.7	3175.4	345.02	542.9	760.658	20.2053	C48 H88 O6	M+NH4	49.5061	26.9249	116.66	83.7754
TG(45:2)	TG	triacyl	(14:0_15:1_16:1)	(45:2)	A	1.381	0.6953	0.7822	0.1069	11838	11674	7923	16348	4974.3	6783.9	9311.8	14596	12877	10148	5944.8	8400	760.658	20.3553	C48 H88 O6	M+NH4	65.2342	21.1341	25.8633	21.9808
TG(45:1)	TG	triacyl	(14:0_15:0_16:1)	(45:1)	A	1.7151	4.2508	0.9551	0.2289	24108	9671	21962	41347	5956.6	10590	1122.4	7383.3	4976.4	31388	5016.9	11669	762.674	20.6285	C48 H90 O6	M+NH4	99.6759	41.9257	85.5839	70.2749
TG(45:1)	TG	triacyl	(14:0_15:0_16:1)	(45:1)	A	1.3897	0.9906	0.935	0.6169	28293	39351	30760	54686	21014	19591	37440	39579	61358	60780	14584	38039	762.674	20.7622	C48 H90 O6	M+NH4	62.5372	17.6966	61.1069	28.6937
TG(45:1)	TG	triacyl	(14:0_15:0_16:1)	(45:1)	A	1.1058	1.0182	0.2204	0.3583	23426	54319	15805	60068	43319	46150	42076	59726	57008	60814	13746	38640	762.674	20.8494	C48 H90 O6	M+NH4	17.9864	65.4049	62.4031	17.9524
TG(45:1)	TG	triacyl	(14:0_15:0_16:1)	(45:1)	A	1.0203	1.2483	0.5626	0.6888	9899.8	28109	7419.5	8966.2	24547	28680	20838	6809.2	22026	27495	8535	23406	762.674	21.0596	C48 H90 O6	M+NH4	50.1477	74.6051	50.3626	51.1137
MG(O-24:3)	MG	monoalkyl	(O-24:3)	(O-24:3)	C	1.0133	0.4457	0.8467	0.063	11965	9509.6	10348	11572	8888.4	12124	25234	13044	25589	10425	10318	11404	422.376	4.5299	C27 H50 O3	M+H	15.9359	11.7633	5.5827	33.5504
MG(O-24:3)	MG	monoalkyl	(O-24:3)	(O-24:3)	C	1.9296	0.1866	0.2744	0.4085	3820.4	3095.9	3949.2	5514.8	2952.4	7621.2	3791	3968.7	25104	4684.5	4204.3	4393.2	422.376	4.6463	C27 H50 O3	M+H	43.5987	12.7005	5.4636	111.863
MG(O-30:3)	MG	monoalkyl	(O-30:3)	(O-30:3)	C	1.0672	0.6136	0.0415	0.0173	5273.4	6231.7	5494.6	6411.6	6588.4	6650.8	11069	8221.8	10565	5877.2	4726.6	6791.1	506.47	6.3002	C33 H62 O3	M+NH4	1.8947	8.8549	17.8416	15.2666
MG(O-30:3)	MG	monoalkyl	(O-30:3)	(O-30:3)	C	0.799	0.8688	0.159	0.0974	4217.9	3005.7	4226.4	1460	2942.7	3376.8	3897.3	3349	4013.6	3046.2	3145.9	3487	506.47	6.5399	C33 H62 O3	M+NH4	38.7579	18.401	7.1644	9.4566
TG(46:2)	TG	triacyl	(12:0_16:1_18:1)	(46:2)	C	1.7737	1.0278	0.6335	0.8153	3377.9	4345.1	2649.2	7707.7	1785.2	3683.7	8290	5709.3	4029.3	3982.9	6883.9	8520.8	774.674	20.4077	C49 H90 O6	M+NH4	68.8527	24.6066	35.5605	35.7127
TG(46:2)	TG	triacyl	(30:1_16:1)	(46:2)	C	0.8039	1.0498	0.9118	0.7592	15504	48020	9258.7	38602	33358	6348.6	21991	14237	26641	6863.2	20962	27970	774.674	20.5149	C49 H90 O6	M+NH4	66.3051	85.7816	57.8002	29.9042
TG(46:2)	TG	triacyl	(14:0_16:1_16:1)	(46:2)	A	1.1547	2.8522	0.6744	0.3909	14724	44795	9258.7	36176	4851.8	51727	15070	7321	23670	67515	20385	10616	774.674	20.5727	C49 H90 O6	M+NH4	77.2224	83.465	92.6515	53.2656
TG(46:2)	TG	triacyl	(16:0_14:1_16:1)	(46:2)	A	1.6755	0.7086	0.6621	0.7806	61651	57042	42285	103300	40040	47100	20031	85426	35843	60529	42268	17694	774.674	20.682	C49 H90 O6	M+NH4	54.6079	18.853	53.5172	72.4415
MG(O-18:4)	MG	monoalkyl	(O-18:4)	(O-18:4)	C	2.2124	0.9071	0.0082	0.7134	3313.8	2890	3534.7	7821.4	5459.1	6898.5	19648	6048.1	20233	18354	9117.3	12098	336.266	2.4715	C21 H36 O3	M+H	17.6993	10.0927	35.7398	52.425
TG(46:2)	TG	triacyl	(14:1_16:0_16:1)	(46:2)	C	0.3262	0.4172	0.0194	0.293	3679.9	4873.3	2649.9	1589	786.25	1069.6	1906.3	5924.5	8880.9	3296.3	2196	3704.7	774.674	20.7835	C49 H90 O6	M+Na	35.4537	29.7958	25.454	62.8432
TG(46:1)	TG	triacyl	(14:0_16:0_16:1)	(46:1)	A	0.9165	0.18	0.9511	0.1045	54565	9480.3	11183	50011	12376	8973.7	39250	58521	12290	6220.8	8761.4	10535	776.689	20.897	C49 H92 O6	M+NH4	95.7443	101.9	25.495	63.2963
TG(46:1)	TG	triacyl	(14:0_16:0_16:1)	(46:1)	A	1.9226	0.8517	0.7849	0.1967	120460	135500	117590	260510	79903	85302	95883	120680	138290	117780	74420	74735	776.689	21.1383	C49 H92 O6	M+NH4	72.4082	7.7254	28.0345	18.0114
TG(48:4)	TG	triacyl	(31:1_17:3)	(48:4)	C	0.744	1.7779	0.1104	0.2313	4485.9	7782.7	7139.7	5790.2	1197.7	386.39	3007.5	4666.3	4531.2	5749.2	3949.4	8297.2	798.674	20.8945	C51 H90 O6	M+H	118.548	27.0137	36.4185	22.6424
TG(48:4)	TG	triacyl	(30:1_18:3)	(48:4)	C	0.4237	0.5482	0.0339	0.3058	14854	11659	7710.6	6292.3	1212.8	392.71	6370.2	15147	18870	10344	7466.4	9205.1	798.674	20.9939	C51 H90 O6	M+H	121.393	31.3656	16.0927	47.6723
TG(47:0)	TG	triacyl	(17:0_14:0_16:0)	(47:0)	A	0.411	2.8145	0.3449	0.2534	15437	5138.3	5228.4	6344.4	5690.9	1949	4153.9	6310.3	6915.9	19467	7238.7	7284.4	792.721	21.5384	C50 H96 O6	M+Na	50.8776	68.8278	62.1946	25.0583
TG(47:0)	TG	triacyl	(15:0_16:0_16:0)	(47:0)	A	1.5322	0.8828	0.7109	0.8896	22703	18231	18314	34786	19759	12683	7988.4	28985	23126	25588	22447	15160	792.721	21.6331	C50 H96 O6	M+Na	50.3683	12.9531	25.3945	54.0833
TG(47:0)	TG	triacyl	(15:0_16:0_16:0)	(47:0)	A	0.9895	0.809	0.5818	0.8137	14284	18956	15243	18756	11655	13472	12157	25531	17899	12824	20654	18688	792.721	21.7261	C50 H96 O6	M+Na	25.2203	15.2684	23.4278	36.2093
TG(48:3)	TG	triacyl	(14:1_16:1_18:1)	(48:3)	A	1.2632	0.7583	0.9899	0.6142	33858	19967	15165	42769	15496	10257	10378	17933	23843	18079	10338	16293	800.689	20.7139	C51 H92 O6	M+NH4	76.4267	42.2131	27.1963	38.8239
TG(48:2)	TG	triacyl	(14:0_16:1_18:1)	(48:2)	A	1.9319	0.8906	0.6238	0.247	125110	118550	87319	241700	83013	90588	84406	111810	115600	102960	75398	80856	802.705	21.1632	C51 H94 O6	M+NH4	64.6589	18.3016	16.8905	16.3777
TG(48:0)	TG	triacyl	(16:0_16:0_16:0)	(48:0)	A	1.4105	1.1881	0.6316	0.8502	2905.2	0.083657	4406.1	4623.4	0.43434	6215.1	4331.9	2581.2	1581.7	5146.7	1488.2	2672.4	806.736	20.9215	C51 H98 O6	M+NH4	89.3498	91.9108	60.1717	49.1616
TG(48:0)	TG	triacyl	(16:0_16:0_16:0)	(48:0)	A	1.4105	1.1881	0.6316	0.8502	2905.2	0.083657	4406.1	4623.4	0.43434	6215.1	4331.9	2581.2	1581.7	5146.7	1488.2	2672.4	806.736	20.9554	C51 H98 O6	M+NH4	89.3498	91.9108	60.1717	49.1616
TG(48:0)	TG	triacyl	(15:0_16:0_17:0)	(48:0)	A	1.3741	0.6108	0.5795	0.4804	15688	13909	10830	21559	20026	7363.6	11932	38716	14834	23647	8001.9	11123	806.736	21.6648	C51 H98 O6	M+NH4	47.7495	18.2407	58.0774	67.3346
TG(48:0)	TG	triacyl	(14:0_16:0_18:0)	(48:0)	A	1.3707	0.7858	0.7038	0.3671	106760	100030	95136	146340	91905	87285	93254	101250	136300	96444	107110	80646	806.736	21.8992	C51 H98 O6	M+NH4	30.2685	5.8001	14.0537	20.7643
TG(48:0)	TG	triacyl	(16:0_16:0_16:0)	(48:0)	A	0.9883	1.1567	0.5483	0.7628	3953.6	2877.7	11967	11827	7968	5654.5	8599.8	9172.3	3477.9	10610	3791.7	9549	806.736	22.2204	C51 H98 O6	M+NH4	36.7571	79.2563	45.9547	44.2653
TG(48:0)	TG	triacyl	(16:0_16:0_16:0)	(48:0)	A	0.7523	0.9639	0.7896	0.7118	5734.9	2877.7	9288.4	6987.4	6887.3	5654.5	7304.4	8464.8	3477.9	8159.4	3791.7	4920.1	806.736	22.3107	C51 H98 O6	M+NH4	11.4035	53.8237	40.3162	40.6735
TG(48:0)	TG	triacyl	(16:0_16:0_16:0)	(48:0)	A	0.8549	1.4261	0.3075	0.9479	4164.5	2789.6	4816.8	2686.6	4117.8	1819.6	2377.1	2952.4	2902.2	4211	1784.5	2392.9	806.736	22.4114	C51 H98 O6	M+NH4	40.3734	26.3737	45.1508	11.614
DG(34:4)	DG	diacyl	(14:0_20:4)	(34:4)	C	23.62	0.9898	0.0017	0.8272	17647	24920	24673	375860	513910	588640	100990	50539	66024	68708	62124	99958	588.475	13.6069	C37 H64 O5	M+H	21.9056	18.4257	26.2743	35.6368
DG(34:4)	DG	diacyl	(16:1_18:3)	(34:4)	C	7.8591	0.8151	0.0023	0.408	44258	57741	51952	291400	388490	453800	382750	261720	292540	311990	248190	262900	588.475	13.842	C37 H64 O5	M+H	21.6239	13.181	12.1764	20.1388
DG(32:0)	DG	diacyl	(16:0_16:0)	(32:0)	A	5.0271	2.9882	0.0016	0.0035	24614	24159	21428	115980	123740	86758	50650	41035	45061	151360	106110	126940	568.507	15.8948	C35 H68 O5	M+Na	17.9202	7.3643	17.6738	10.5933
DG(O-36:4)	DG	alkyl-acyl	(O-18:3_18:1)	(O-36:4)	C	0.5729	0.5261	0.0002	0.0322	2006000	1814800	1984200	1149300	1089200	1070100	2372300	1497700	2337800	1081600	1050900	1248100	602.527	10.592	C39 H70 O4	M+H	3.7478	5.4103	9.4172	23.9364
TG(O-51:12)	TG	alkyl-acyl	(O-25:7_26:5)	(O-51:12)	C	4.1751	1.623	0.0001	0.0127	45255	55510	45677	231760	196050	204700	290800	200570	154110	471990	394140	394650	810.616	14.5619	C54 H82 O5	M+NH4	8.8371	11.8871	10.6598	32.3045
TG(O-51:12)	TG	alkyl-acyl	(O-51:12)	(O-51:12)	C	1.0642	0.9768	0.4088	0.812	16093	11766	13916	16994	12851	17127	28008	17019	17406	21420	17200	27357	810.616	16.1245	C54 H82 O5	M+H	15.5288	15.539	23.2021	29.9638
TG(O-51:12)	TG	alkyl-acyl	(O-51:12)	(O-51:12)	C	1.0102	0.6044	0.4258	0.3703	208310	194900	217090	219300	165340	190830	491280	254980	261550	296950	224210	242460	810.616	16.8709	C54 H82 O5	M+NH4	14.0722	5.404	14.8681	40.0587
TG(O-51:12)	TG	alkyl-acyl	(O-26:4_25:8)	(O-51:12)	C	1.0724	1.2994	0.9989	0.4009	13891	19637	18332	21060	11633	19182	38973	27766	22094	50640	35369	26877	810.616	17.4092	C54 H82 O5	M+NH4	28.8547	17.4257	32.0006	29.0079
TG(O-51:12)	TG	alkyl-acyl	(O-51:12)	(O-51:12)	C	0.3089	1.0154	0.3372	0.7895	28567	108070	34118	26269	33381	27017	9290.8	8310.8	5512.2	9433.7	8982.9	6029.6	810.616	18.7478	C54 H82 O5	M+NH4	13.5283	77.9813	22.6905	25.4505
TG(O-51:12)	TG	alkyl-acyl	(O-24:7_27:5)	(O-51:12)	C	0.9607	0.8356	0.7101	0.7868	737730	564880	646060	708760	702460	608720	348040	194390	196500	290810	192960	203480	810.616	19.1783	C54 H82 O5	M+NH4	8.3215	13.3141	23.4484	35.771
DG(O-36:4)	DG	alkyl-acyl	(O-19:3_17:1)	(O-36:4)	C	2.6878	0.2861	0.0004	0.0492	140970	190060	160450	510850	431900	500170	403430	179300	256730	115430	59468	97007	602.527	11.3829	C39 H70 O4	M+H	8.9054	15.0882	31.4664	40.6815
DG(O-36:4)	DG	alkyl-acyl	(O-18:3_18:1)	(O-36:4)	C	0.25	0.2892	0.0055	0.0108	156740	245430	192230	45598	61357	58786	355390	205920	302800	84120	76000	102770	602.527	12.5342	C39 H70 O4	M+H	15.303	22.5286	15.6615	26.3238
DG(O-36:4)	DG	alkyl-acyl	(O-18:3_18:1)	(O-36:4)	C	0.2974	0.3494	0.0132	0.114	142770	247520	199880	56723	68927	73607	285040	169610	114780	84165	80055	99604	602.527	12.6441	C39 H70 O4	M+H	13.1238	26.6603	11.7207	45.7871
TG(49:3)	TG	triacyl	(16:0_15:1_18:2)	(49:3)	C	1.2446	1.669	0.9656	0.225	4923.1	6952.1	4881.7	8652.7	2182	5648.5	3792.7	3522.2	2445.6	3315.6	4317.2	6330.6	814.705	20.8748	C52 H94 O6	M+NH4	58.9346	21.1903	32.9904	21.9033
TG(49:3)	TG	triacyl	(15:1_16:1_18:1)	(49:3)	A	1.5794	0.8973	0.7561	0.8048	25019	22667	15361	39514	16677	15224	15400	24414	18262	21908	14105	19282	814.705	21.0267	C52 H94 O6	M+NH4	57.2302	23.9645	21.5401	23.7927
TG(49:2)	TG	triacyl	(15:0_16:1_18:1)	(49:2)	A	2.4779	0.8675	0.4056	0.4672	57179	53364	41480	141680	46403	51255	34265	65666	61132	56968	36062	39807	816.721	21.3743	C52 H96 O6	M+NH4	67.2657	16.1581	25.1749	31.6135
TG(49:1)	TG	triacyl	(15:0_16:0_18:1)	(49:1)	A	1.7435	0.8853	0.6839	0.2428	82479	77097	66381	143800	58582	60934	64780	91342	95932	84931	57359	51771	818.736	21.7052	C52 H98 O6	M+NH4	55.2991	10.8802	27.4449	20.0168
TG(O-52:12)	TG	alkyl-acyl	(O-27:5_25:7)	(O-52:12)	C	0.7647	1.1295	0.3509	0.5516	10366	9285.8	13904	10632	10249	6840.3	9111.7	9445.7	202130	7734.1	163290	228320	824.632	19.1724	C55 H84 O5	M+NH4	22.5904	21.5968	85.1498	151.358
TG(49:0)	TG	triacyl	(16:0_16:0_17:0)	(49:0)	A	1.269	0.6271	0.5787	0.7475	14234	13897	10391	17972	18064	8593.8	10799	6579.2	18198	10932	11412	9677.8	820.752	21.962	C52 H100 O6	M+Na	36.5763	16.5745	8.3873	49.595
TG(49:0)	TG	triacyl	(16:0_16:0_17:0)	(49:0)	A	1.269	0.6271	0.5787	0.7475	14234	13897	10391	17972	18064	8593.8	10799	6579.2	18198	10932	11412	9677.8	820.752	22.001	C52 H100 O6	M+Na	36.5763	16.5745	8.3873	49.595
TG(50:3)	TG	triacyl	(16:1_16:1_18:1)	(50:3)	A	2.0323	0.7758	0.5848	0.0651	65924	61663	42526	133980	41373	49107	49127	62239	64659	50162	37515	42408	828.721	21.1804	C53 H96 O6	M+NH4	68.6694	21.9771	14.7068	14.2431
TG(50:2)	TG	triacyl	(16:0_16:1_18:1)	(50:2)	C	1.0127	1.5977	0.7106	0.565	121460	36872	10030	123000	62562	33788	33727	42628	53833	32398	86008	44236	830.736	21.3836	C53 H98 O6	M+NH4	62.2724	103.624	51.9488	23.2162
TG(50:2)	TG	triacyl	(16:0_16:1_18:1)	(50:2)	A	2.309	0.7361	0.4878	0.0128	101900	119080	102990	274960	82025	106460	119080	116660	135090	99440	88043	80351	830.736	21.5597	C53 H98 O6	M+NH4	68.0013	8.9082	10.7574	8.0985
TG(50:2)	TG	triacyl	(16:0_16:1_18:1)	(50:2)	A	1.7466	0.8795	0.6728	0.8471	7839.1	102210	84553	178520	8778.2	85068	92747	18547	7463	81571	11208	46713	830.736	21.8038	C53 H98 O6	M+NH4	93.641	77.3437	75.664	117.141
TG(50:1)	TG	triacyl	(18:1_16:0_16:0)	(50:1)	C	1.0173	0.6623	0.5834	0.5726	2753.1	3070.7	5820.4	5921.4	4692	3251.5	2299.6	9286.8	6609.2	4778.4	6150.1	3206.2	832.752	21.0397	C53 H100 O6	M+NH4	28.9149	43.4563	31.2648	58.1224
TG(50:1)	TG	triacyl	(16:0_16:0_18:1)	(50:1)	B	0.8444	0.6925	0.9689	0.5997	3919.6	4506.9	9382.3	7922.7	5687.3	3940.3	3658.3	12429	8348.6	6396.5	8606.8	4693.9	832.752	21.1436	C53 H100 O6	M+NH4	34.1221	50.5166	29.8811	53.8813
TG(50:1)	TG	triacyl	(16:1_16:0_18:0)	(50:1)	C	1.0697	0.6418	0.3576	0.3281	3627.5	4838.3	3758.8	5175.6	429.89	2130.9	3633.4	4724.2	7685.8	4932.3	2505.3	3930	832.752	21.3525	C53 H100 O6	M+NH4	93.2363	16.3044	32.1865	39.2106
TG(50:1)	TG	triacyl	(16:0_16:0_18:1)	(50:1)	A	2.0126	0.6752	0.7341	0.0363	173480	199280	200190	402910	124950	143590	205690	180310	240580	162430	149640	145030	832.752	21.8758	C53 H100 O6	M+NH4	69.4225	7.941	5.9166	14.4875
TG(50:1)	TG	triacyl	(16:0_16:0_18:1)	(50:1)	A	1.1904	1.0806	0.833	0.829	17063	7575.2	18212	12900	21680	4168	13184	8622.5	10917	12109	14247	7939.9	832.752	22.126	C53 H100 O6	M+NH4	67.7902	40.872	28.0573	20.9092
TG(50:1)	TG	triacyl	(16:0_16:0_18:1)	(50:1)	A	0.6444	0.7445	0.5989	0.6657	12813	7246.7	20664	12900	13315	6984.2	13184	8622.5	18775	13978	13723	7939.9	832.752	22.1907	C53 H100 O6	M+NH4	32.0016	49.6587	28.7438	37.5902
TG(50:1)	TG	triacyl	(16:0_16:0_18:1)	(50:1)	A	0.9863	0.6947	0.5637	0.1122	16142	12638	23163	22846	13012	4514.1	16445	16010	23104	6618.8	16050	11204	832.752	22.2191	C53 H100 O6	M+NH4	68.1712	30.9562	41.7706	21.4688
TG(50:1)	TG	triacyl	(16:0_16:0_18:1)	(50:1)	A	0.8744	0.9883	0.2117	0.5274	10068	8282.2	9616	8216	8803.5	4536.5	8500	13812	12778	13650	9000	7232.2	832.752	22.3405	C53 H100 O6	M+NH4	32.1861	9.9603	33.2793	24.076
TG(50:1)	TG	triacyl	(16:0_16:0_18:1)	(50:1)	A	1.1038	1.0168	0.8247	0.8484	8198.4	6309.5	3139.4	9049.1	5483	4544.6	8015.3	7276	5996.1	8150	4135.3	8111.2	832.752	22.4279	C53 H100 O6	M+NH4	37.3736	43.458	33.9292	14.3969
TG(50:1)	TG	triacyl	(34:1_16:0)	(50:1)	C	1.0485	0.6733	0.7712	0.177	4481.3	4843.3	3527.4	4012.9	5078.1	3117.7	7500.9	4500.6	7174.4	5050	4815.5	4600.1	832.752	22.6165	C53 H100 O6	M+NH4	24.1166	15.8674	4.6666	25.7523
TG(50:1)	TG	triacyl	(16:0_16:0_18:1)	(50:1)	A	1.7728	0.8427	0.0538	0.528	488.9	1693.8	1619	3003.7	2174.6	2378.9	2577	1169.8	4122.1	3473.6	2944	3245.1	832.752	22.7161	C53 H100 O6	M+NH4	17.1462	53.2734	8.2466	56.2974
DG(34:2)	DG	diacyl	(16:1_18:1)	(34:2)	A	1.072	0.3309	0.7533	0.0179	398600	418740	418680	334850	417270	448910	3920100	2211100	3143100	1173700	895790	1297300	592.507	13.85	C37 H68 O5	M+Na	14.7079	2.8174	18.324	27.679
DG(34:2)	DG	diacyl	(16:1_18:1)	(34:2)	A	1.0671	0.2945	0.701	0.0122	30055	32748	29931	34944	26383	27958	254440	147710	209410	74926	51713	70681	592.507	14.2897	C37 H68 O5	M+Na	15.3105	5.1485	18.7925	26.2848
SPH(d20:0)	SPH	Sphinganine	(d20:0)	(d20:0)	C	1.5208	0.5621	0.8727	0.5884	13322	3921.3	NaN	8037.7	1679.7	20261	33747	6410.7	9096.9	18970	7397.7	5913.4	329.329	3.0211	C20 H43 N1 O2	M+H	94.5038	77.1001	66.4317	91.7714
TG(50:0)	TG	triacyl	(16:0_16:0_18:0)	(50:0)	A	1.4908	0.8814	0.1274	0.3133	39656	36740	30232	59122	39743	44813	39443	41968	47831	40879	42160	33627	834.768	22.2366	C53 H102 O6	M+NH4	20.9833	13.5752	11.8317	9.9885
TG(50:0)	TG	triacyl	(16:0_16:0_18:0)	(50:0)	A	1.0871	1.1697	0.802	0.6852	8111.2	2182.1	4557.3	3844.6	4088	8817.7	6502.4	9996.6	3186.2	5941.1	11693	5684.9	834.768	22.3993	C53 H102 O6	M+NH4	50.2131	60.2801	43.7057	51.9011
TG(50:0)	TG	triacyl	(16:0_16:0_18:0)	(50:0)	A	1.0871	1.1697	0.802	0.6852	8111.2	2182.1	4557.3	3844.6	4088	8817.7	6502.4	9996.6	3186.2	5941.1	11693	5684.9	834.768	22.4287	C53 H102 O6	M+NH4	50.2131	60.2801	43.7057	51.9011
TG(51:3)	TG	triacyl	(16:1_17:1_18:1)	(51:3)	A	1.8006	0.7988	0.3382	0.2224	20898	11871	9913.3	37630	15215	16140	14954	22904	18535	18296	11324	13385	842.736	21.4009	C54 H98 O6	M+NH4	55.156	41.1832	24.9865	21.1806
TG(51:2)	TG	triacyl	(17:0_16:1_18:1)	(51:2)	A	2.7382	0.4719	0.4915	0.0882	25051	13337	8801	68598	10336	12800	15757	36296	26160	17129	2645	9596.8	844.752	21.6105	C54 H100 O6	M+NH4	107.755	53.3086	73.9901	39.3908
TG(51:2)	TG	triacyl	(16:0_17:1_18:1)	(51:2)	A	1.4067	0.792	0.8976	0.0831	48189	43376	34308	67789	34285	29063	37760	47994	50539	40024	26016	31285	844.752	21.7164	C54 H100 O6	M+NH4	48.073	16.7986	21.8095	14.8891
TG(51:2)	TG	triacyl	(33:1_18:1)	(51:2)	C	1.6016	0.4828	0.979	0.0815	12201	8521.6	8225.1	19542	3620.6	5347.2	8375.3	15254	9313.8	7363.7	5243.1	3228.7	844.752	21.8077	C54 H100 O6	M+Na	91.9334	22.956	39.1729	33.9667
TG(51:1)	TG	triacyl	(16:0_17:0_18:1)	(51:1)	A	1.6388	0.7966	0.7767	0.836	35442	32889	27248	58083	25082	22991	28136	16843	38838	30937	25206	23195	846.768	21.9649	C54 H102 O6	M+NH4	55.6285	13.1595	15.1891	39.3674
TG(51:1)	TG	triacyl	(16:0_17:0_18:1)	(51:1)	A	1.458	1.0502	0.9392	0.7418	35442	32889	27243	51673	18301	22991	28136	16843	29458	30937	25206	23195	846.768	22.0205	C54 H102 O6	M+NH4	58.3003	13.1701	15.1891	27.942
TG(53:4)	TG	triacyl	(19:4_17:0_17:0)	(53:4)	C	1.6651	0.6727	0.9668	0.1923	6474.5	9368.5	6203.3	15600	2533.8	4469.4	5205.8	8448.2	10931	7353.4	2506.9	4510.2	868.752	21.966	C56 H100 O6	M+H	93.5937	23.8737	50.8412	35.0337
TG(52:4)	TG	triacyl	(16:0_18:2_18:2)	(52:4)	A	2.1854	0.8127	0.243	0.2943	63088	62665	53127	137870	64034	73263	57025	59615	71201	57865	57749	56361	854.736	21.2168	C55 H98 O6	M+NH4	43.8631	9.447	1.4595	12.0564
TG(52:3)	TG	triacyl	(16:1_18:1_18:1)	(52:3)	A	1.515	0.9471	0.313	0.9452	7365.8	51639	4927.3	78232	67463	9172.7	8228.7	10250	53913	51060	8927.7	7884.3	856.752	21.3736	C55 H100 O6	M+NH4	71.9742	123.381	108.875	106.968
TG(52:3)	TG	triacyl	(16:0_18:1_18:2)	(52:3)	A	4.7004	1.4492	0.3039	0.2801	61436	58221	54870	288780	68609	73746	64127	69540	62937	100770	67316	69619	856.752	21.4663	C55 H100 O6	M+NH4	87.4376	5.6438	23.5854	5.3701
TG(52:3)	TG	triacyl	(16:0_18:1_18:2)	(52:3)	A	3.6721	0.498	0.4552	0.0206	57552	73685	59313	270580	43003	59114	66501	62558	87697	22995	43676	38816	856.752	21.5635	C55 H100 O6	M+NH4	102.225	13.9332	30.7544	18.7128
TG(52:3)	TG	triacyl	(16:0_18:1_18:2)	(52:3)	A	1.2269	0.8655	0.9754	0.8557	7346	8764.9	11347	13922	6021.5	7777.2	6677.5	13936	17113	14810	10194	10736	856.752	21.8213	C55 H100 O6	M+NH4	44.895	22.1643	21.1808	42.5351
TG(52:2)	TG	triacyl	(16:0_18:1_18:1)	(52:2)	A	1.7392	0.7885	0.2554	0.9032	203600	161290	348140	605490	280860	301210	174000	181150	419140	330500	184450	294980	858.768	21.7546	C55 H102 O6	M+NH4	45.9346	41.2212	28.2125	54.0527
TG(52:2)	TG	triacyl	(16:0_18:1_18:1)	(52:2)	A	1.6529	0.7885	0.6555	0.0835	320300	366310	348140	605490	280860	301210	366710	333650	419140	330500	308540	294980	858.768	21.8397	C55 H102 O6	M+NH4	45.9346	6.7188	5.757	11.551
TG(52:2)	TG	triacyl	(16:0_18:1_18:1)	(52:2)	A	0.8405	0.8695	0.1303	0.4476	19965	16176	18529	16780	16027	14477	11607	16993	21929	12468	19066	7863.6	858.768	22.1843	C55 H102 O6	M+NH4	7.449	10.4981	42.8779	30.6499
TG(52:2)	TG	triacyl	(16:0_18:1_18:1)	(52:2)	A	1.0394	1.0063	0.9888	0.3472	13971	12812	8419.6	9430.5	14522	11351	14920	15399	10579	9121.9	15496	6331.8	858.768	22.2895	C55 H102 O6	M+NH4	21.8513	24.9568	45.5335	19.4781
TG(52:1)	TG	triacyl	(16:0_18:0_18:1)	(52:1)	A	2.0957	0.8312	0.7352	0.1654	62985	72940	71049	152860	47749	45115	55221	59456	70554	49481	58647	48816	860.783	22.1977	C55 H104 O6	M+NH4	75.0359	7.663	10.5022	12.8245
TG(52:1)	TG	triacyl	(16:0_18:0_18:1)	(52:1)	A	0.7141	1.5674	0.3734	0.0727	8006.3	2886.8	7782.4	4293.5	3186.7	5716.7	2359.1	3476.8	3639.7	5507.2	5705.3	3713.3	860.783	22.4122	C55 H104 O6	M+NH4	28.8314	46.4771	22.0569	22.0713
TG(52:0)	TG	triacyl	(16:0_18:0_18:0)	(52:0)	A	1.1478	1.095	0.8219	0.8985	34155	30576	28445	37955	20526	39204	25064	33427	29706	27226	26048	36603	862.799	22.5526	C55 H106 O6	M+NH4	32.0688	9.291	19.3061	14.2524
TG(52:0)	TG	triacyl	(16:0_18:0_18:0)	(52:0)	A	0.8818	1.3013	0.9065	0.7021	1232.7	4850.8	2791.6	4277.3	2728.2	1365.3	1075.2	3212	1848.4	54.578	3679	4180.2	862.799	22.9066	C55 H106 O6	M+NH4	52.2161	61.3442	85.3412	52.9004
TG(52:0)	TG	triacyl	(16:0_18:0_18:0)	(52:0)	C	0.5671	2.7197	0.2142	0.4436	3630.7	6180.2	2649.3	3504.2	34.582	2421	1008.2	1152	0.18722	1474.2	21.708	3134.8	862.799	23.0115	C55 H106 O6	M+NH4	89.3553	43.8816	100.916	87.1541
TG(52:0)	TG	triacyl	(16:0_18:0_18:0)	(52:0)	C	0.2585	1.2441	0.0116	0.5825	3620.6	4430.9	2642	1144.5	0.014502	1100.2	2224.4	41.714	0.019964	1443.2	0.14532	2767.7	862.799	23.0913	C55 H106 O6	M+NH4	86.6514	25.1299	98.6128	168.443
TG(52:0)	TG	triacyl	(16:0_18:0_18:0)	(52:0)	C	0.7928	1.0355	0.5594	0.4666	2907.7	3480.4	1218.9	2759.1	0.13934	2685.6	1122.3	2737.5	1020.5	1381.5	2355.6	2834.8	862.799	23.304	C55 H106 O6	M+NH4	86.6195	46.3677	33.8048	59.2144
TG(52:0)	TG	triacyl	(20:0_16:0_16:0)	(52:0)	C	0.0152	1.3028	0.0109	0.369	5190.2	2535.6	3170.6	77.961	0.13934	20.871	1084.8	2668.3	1020.5	1381	2375.1	3476.6	862.799	23.4363	C55 H106 O6	M+NH4	122.162	38.1645	43.4817	58.6569
TG(52:0)	TG	triacyl	(16:0_18:0_18:0)	(52:0)	C	1.7368	0.5256	0.4179	0.0186	1244	5292.5	73.163	3968.7	1137.4	9192.7	3986.7	3678.2	2742	1237	2094.9	1863.6	862.799	23.6465	C55 H106 O6	M+NH4	85.7368	124.303	25.6297	18.6856
TG(52:0)	TG	triacyl	(16:0_18:0_18:0)	(52:0)	C	2.3473	1.2323	0.381	0.8127	2889.2	1708.8	3279	7698.1	1110.7	4867.4	2831.1	2198.9	2763.7	1742.6	2132.3	3489.1	862.799	23.7256	C55 H106 O6	M+NH4	72.4878	31.1385	37.3486	13.3642
TG(52:0)	TG	triacyl	(16:0_18:0_18:0)	(52:0)	C	1.2087	0.344	0.7834	0.0469	2.5056	1606	2139.7	2586.4	1.8776	2056.5	1876.1	4570.3	5049.4	2.3203	1736.4	36.532	862.799	24.021	C55 H106 O6	M+NH4	88.174	89.0288	167.544	44.643
TG(54:5)	TG	triacyl	(18:1_18:2_18:2)	(54:5)	A	1.3432	0.9181	0.147	0.8871	154750	195280	165210	262290	193750	196470	173350	175600	203180	180840	186540	180310	880.752	21.1838	C57 H100 O6	M+NH4	17.8429	12.2507	1.8905	9.0266
TG(54:5)	TG	triacyl	(20:5_16:0_18:0)	(54:5)	C	2.0059	0.5303	0.8079	0.0773	65752	86739	78858	173990	30406	61286	71538	71245	103200	11173	54724	53609	880.752	21.4802	C57 H100 O6	M+H	85.3387	13.747	62.3277	22.3987
TG(54:5)	TG	triacyl	(18:3_18:1_18:1)	(54:5)	B	1.0837	1.5991	0.7491	0.6129	7226.9	3182	3835.4	3196.1	7831.6	5107	1121.1	3693.3	1178.8	1942.8	985.1	5906.4	880.752	21.5714	C57 H100 O6	M+H	43.3165	45.7327	88.6038	73.5179
PC(33:4)	PC	diacyl	(16:2_17:2)	(33:4)	C	1.3994	4.0791	0.6582	0.0026	6574.1	13055	8341.9	18270	443.26	275.68	2069.1	1126	7713	23036	23976	31465	739.515	11.8956	C41 H74 N1 O8 P1	M+Na	163.374	35.9338	17.658	97.9663
PC(33:4)	PC	diacyl	(16:2_17:2)	(33:4)	C	1.1475	0.8769	0.1196	0.4609	793590	828430	899010	857060	1031600	998850	1068400	756830	1047200	844880	832100	936840	739.515	12.7454	C41 H74 N1 O8 P1	M+Na	9.6393	6.3915	6.5582	18.1815
PC(33:4)	PC	diacyl	(16:2_17:2)	(33:4)	C	0.9037	1.1386	0.9073	0.8583	137850	222450	174720	131850	201020	190040	170660	129590	159970	118050	132770	194320	739.515	13.2631	C41 H74 N1 O8 P1	M+Na	21.3268	23.7826	27.2689	13.8911
PC(33:4)	PC	diacyl	(16:2_17:2)	(33:4)	C	1.0706	1.0252	0.822	0.8895	193410	246240	281920	131850	247310	301820	170660	199080	241670	247770	182130	194320	739.515	13.3658	C41 H74 N1 O8 P1	M+Na	38.2332	18.5153	16.7804	17.5366
TG(53:3)	TG	triacyl	(17:1_18:1_18:1)	(53:3)	A	1.4041	0.6414	0.8719	0.0704	11173	9445	4682.8	15689	5306.4	6284.3	8579.1	5725.8	8979	4847.7	4812.8	5758.5	870.768	21.722	C56 H102 O6	M+NH4	63.0475	39.8565	10.4329	22.858
TG(53:2)	TG	triacyl	(17:0_18:1_18:1)	(53:2)	A	0.7025	0.6847	0.0946	0.042	12364	13315	8360.2	9353.3	6418.1	6484.3	10389	11646	13751	7226.3	9414.9	8745.4	872.783	21.9349	C56 H104 O6	M+NH4	22.5902	23.1755	13.252	14.2403
TG(53:2)	TG	triacyl	(16:0_18:1_19:1)	(53:2)	A	1.1221	0.4959	0.4594	0.0641	16507	16283	12427	18523	8397.9	9905.7	9591.5	15345	17275	8565.7	8167.4	7829	872.783	22.0221	C56 H104 O6	M+NH4	44.5004	15.2159	4.5037	28.4089
TG(53:1)	TG	triacyl	(17:0_18:0_18:1)	(53:1)	A	1.5501	0.4788	0.5813	0.3375	11162	3426.4	3936.2	17302	3981.8	5949.4	4602.2	6573.9	13491	4233.2	6458.8	4913.6	874.799	22.3473	C56 H106 O6	M+NH4	79.2048	70.0645	21.9233	56.7726
TG(54:6)	TG	triacyl	(18:4_18:0_18:2)	(54:6)	C	1.4456	0.7635	0.4062	0.8976	2420.2	17.874	16523	23886	2332.1	15302	7541.6	25.71	76.818	23.019	3095.3	5757.7	878.736	20.6593	C57 H98 O6	M+NH4	78.4042	141.084	96.996	169.723
TG(54:6)	TG	triacyl	(18:1_18:2_18:3)	(54:6)	A	1.3383	0.8529	0.9465	0.9102	61613	57727	52653	82454	54160	32217	44373	47419	60416	47851	51530	51007	878.736	20.7825	C57 H98 O6	M+NH4	44.7517	7.8366	3.971	16.7931
TG(54:6)	TG	triacyl	(18:1_18:2_18:3)	(54:6)	A	1.4257	0.5104	0.4607	0.4921	38245	13857	41224	58772	34880	30032	23158	24004	63893	20808	26215	32610	878.736	20.9582	C57 H98 O6	M+NH4	37.3189	48.2652	22.2578	62.8832
TG(54:6)	TG	triacyl	(18:2_18:2_18:2)	(54:6)	A	1.1213	1.4896	0.7239	0.2622	3619.1	5399.9	3051.8	2003.5	2330	6054.8	3157.8	2406.5	1786.1	3566.5	2254.1	4704.5	878.736	21.0393	C57 H98 O6	M+NH4	64.9971	30.45	34.9514	28.0358
TG(54:4)	TG	triacyl	(18:1_18:1_18:2)	(54:4)	A	1.6199	0.8445	0.0091	0.3137	243780	259040	258740	419610	358040	338410	271840	255420	318230	268730	265320	238630	882.768	21.4525	C57 H102 O6	M+NH4	11.3874	3.4382	6.3987	11.5587
TG(54:4)	TG	triacyl	(18:1_18:1_18:2)	(54:4)	A	1.6199	0.8445	0.0397	0.3137	243780	259040	258740	419610	307780	338410	271840	255420	318230	268730	265320	238630	882.768	21.5404	C57 H102 O6	M+NH4	16.2666	3.4382	6.3987	11.5587
TG(54:4)	TG	triacyl	(18:1_18:1_18:2)	(54:4)	B	1.9472	0.5163	0.4119	0.1359	9189.9	52738	28387	102690	19303	44434	36725	41986	75071	17544	38762	20983	882.768	21.6484	C57 H102 O6	M+Na	77.1104	72.4953	44.2024	40.5529
TG(54:4)	TG	triacyl	(18:1_18:1_18:2)	(54:4)	B	1.8772	0.7026	0.7186	0.1309	21797	24123	21314	45283	15813	17304	18861	18446	25036	17589	15693	16546	882.768	21.7497	C57 H102 O6	M+H	63.5225	6.7012	5.7187	17.7598
TG(54:4)	TG	triacyl	(20:4_16:0_18:0)	(54:4)	C	1.8772	0.7026	0.7186	0.1309	21797	24123	21314	45283	15813	17304	18861	18446	25036	17589	15693	16546	882.768	21.7781	C57 H102 O6	M+H	63.5225	6.7012	5.7187	17.7598
TG(54:4)	TG	triacyl	(18:1_18:1_18:2)	(54:4)	A	0.843	0.8636	0.9769	0.9486	9177.8	13348	21909	18470	13648	12702	19042	8055.4	15267	9497.8	16445	15619	882.768	21.8773	C57 H102 O6	M+NH4	20.7062	43.821	27.3942	39.5303
TG(54:4)	TG	triacyl	(18:1_18:1_18:2)	(54:4)	A	1.1591	0.9617	0.4378	0.4823	13973	16073	9424.3	18631	11832	16228	15087	14536	19439	18694	11450	12574	882.768	21.9433	C57 H102 O6	M+NH4	22.1539	25.8333	27.3796	16.423
TG(54:4)	TG	triacyl	(18:1_18:1_18:2)	(54:4)	A	0.7119	0.8931	0.2892	0.3808	7896	9111.2	12947	9216.4	8577	3562.9	9779.3	8214.3	10736	8842.8	9588	7444.7	882.768	22.0564	C57 H102 O6	M+NH4	43.491	26.4034	12.6153	13.2945
TG(54:4)	TG	triacyl	(18:1_18:1_18:2)	(54:4)	A	1.0432	0.9558	0.3402	0.788	4575	12068	8170	12589	10423	9443.2	11596	6348.9	13611	8842.8	11855	13010	882.768	22.1459	C57 H102 O6	M+NH4	14.8788	45.3085	19.1468	35.6406
TG(54:4)	TG	triacyl	(18:2_18:1_18:1)	(54:4)	C	1.3135	0.0099	0.8744	0.0572	728.85	619.75	1118.8	0.0030807	1240.6	1469.8	1682	587.08	611.65	15.642	0.054966	0.0047918	882.768	26.1475	C57 H102 O6	M+NH4	87.5266	31.8971	172.217	65.1066
TG(54:3)	TG	triacyl	(18:1_18:1_18:1)	(54:3)	A	1.2604	0.8096	0.5379	0.1963	776070	935830	781000	1179500	773910	819320	854610	814320	1013300	804990	820350	764060	884.783	21.742	C57 H104 O6	M+NH4	24.0432	10.9325	3.6532	11.7667
TG(54:3)	TG	triacyl	(18:1_18:1_18:1)	(54:3)	B	0.9427	1.0033	0.2273	0.4084	896790	936500	959350	571650	862570	904350	949840	908860	428060	953010	931670	870760	884.783	21.8151	C57 H104 O6	M+NH4	23.2489	3.4005	4.647	38.0644
TG(54:3)	TG	triacyl	(18:1_18:1_18:1)	(54:3)	A	1.0792	1.0892	0.7186	0.6938	10969	11538	9173.3	11108	12452	9429.7	10408	12737	11279	10240	11899	13873	884.783	22.029	C57 H104 O6	M+Na	13.7684	11.6874	15.1524	10.2541
TG(54:3)	TG	triacyl	(18:0_18:1_18:2)	(54:3)	A	1.1288	1.1558	0.3048	0.8207	38780	22124	34235	31287	42520	43777	24141	28646	36665	17728	35294	42378	884.783	22.2145	C57 H104 O6	M+NH4	17.5447	27.1495	39.9088	21.2749
TG(54:3)	TG	triacyl	(18:1_18:1_18:1)	(54:3)	A	0.9885	0.8625	0.175	0.708	13503	14455	22449	22189	20582	21854	24861	27692	15128	17103	23884	21513	884.783	22.3215	C57 H104 O6	M+NH4	3.9369	29.2413	16.5171	29.2129
TG(54:3)	TG	triacyl	(18:1_18:1_18:1)	(54:3)	A	1.418	1.1365	0.1375	0.8488	14737	19211	15206	16369	26873	27243	22392	15284	19371	25448	18973	14883	884.783	22.3852	C57 H104 O6	M+NH4	26.2779	15.0083	26.948	18.759
TG(54:3)	TG	triacyl	(18:1_18:1_18:1)	(54:3)	A	1.8502	1.2434	0.002	0.6867	8846.7	6898.8	8657.5	16369	14394	14095	16577	15284	16140	20612	10268	13069	884.783	22.4591	C57 H104 O6	M+NH4	8.2644	13.2058	36.5203	4.11
TG(54:3)	TG	triacyl	(18:1_18:1_18:1)	(54:3)	A	1.1294	1.2787	0.4239	0.3462	14737	18263	15318	20627	14851	18173	13058	13511	10282	11202	17277	14883	884.783	22.522	C57 H104 O6	M+NH4	16.2092	11.7367	21.172	14.2319
TG(54:3)	TG	triacyl	(18:1_18:1_18:1)	(54:3)	A	1.3855	1.0169	0.5061	0.818	5518.7	10872	11103	13591	5984	15383	13058	7946.7	15147	15402	8203.8	14869	884.783	22.5672	C57 H104 O6	M+NH4	42.8251	34.4752	31.2743	30.7397
TG(54:3)	TG	triacyl	(18:1_18:1_18:1)	(54:3)	A	0.9778	0.5613	0.9744	0.2109	8816.8	12715	8782.4	7994.4	9698.9	12433	15499	7125.7	12108	8311.8	8699.2	6416.1	884.783	22.6428	C57 H104 O6	M+NH4	22.2993	22.3742	15.6454	36.379
TG(54:3)	TG	triacyl	(18:1_18:1_18:1)	(54:3)	A	0.723	0.708	0.7492	0.5876	4455.8	13327	6511.8	9635.3	4432.8	7068.5	12257	4183.4	8478	7449.3	3981.1	8677.4	884.783	22.7257	C57 H104 O6	M+NH4	36.9217	57.3406	36.3378	48.6338
TG(54:3)	TG	triacyl	(18:1_18:1_18:1)	(54:3)	A	1.7449	1.2043	0.4019	0.3449	4063.2	3437.3	4242.8	7404.1	3924.3	3803.2	4444.1	2017.7	4555.8	4245.3	4254.4	5486.8	884.783	23.3683	C57 H104 O6	M+NH4	40.5425	10.8033	15.318	39.0527
TG(54:3)	TG	triacyl	(18:1_18:1_18:1)	(54:3)	A	1.2236	0.8167	0.7158	0.6268	3404.5	3437.3	6050.8	7404.1	3916	3375	4426.6	2002.8	4600.5	2514.9	3757.1	3316.1	884.783	23.4363	C57 H104 O6	M+NH4	44.6435	35.334	19.7031	39.4988
TG(54:3)	TG	triacyl	(18:1_18:1_18:1)	(54:3)	A	1.0028	0.9575	0.7696	0.6747	6854.3	4101.4	4729.2	6873.2	4755.2	5056.7	3728.6	5704	6952.1	6656.3	4934.1	6248.7	884.783	23.7187	C57 H104 O6	M+NH4	20.6003	27.5942	15.1356	29.7606
TG(54:3)	TG	triacyl	(18:1_18:1_18:1)	(54:3)	A	0.598	1.0856	0.0481	0.4336	8853.6	6998.6	5952	4446.6	5294.3	3107.3	3455.2	6275.5	4395.1	6812.6	4343.2	5831.1	884.783	24.0591	C57 H104 O6	M+NH4	25.7471	20.2179	21.9575	30.4979
TG(54:3)	TG	triacyl	(18:1_18:1_18:1)	(54:3)	A	0.6783	0.9334	0.0537	0.9927	10779	8572.5	8289	7311	6321.5	7147.8	8738.5	8958	3936.1	6418.7	6802	8361.1	884.783	24.2617	C57 H104 O6	M+NH4	7.6589	14.7946	14.3013	39.3592
TG(54:3)	TG	triacyl	(18:1_18:1_18:1)	(54:3)	A	1.1713	1.2476	0.6127	0.2897	5251.5	9958.8	8844.8	6788.4	11664	8895.4	5115.2	6727.6	3936.1	4900.7	8393.7	7274.9	884.783	24.3397	C57 H104 O6	M+NH4	26.826	30.6802	26.0149	26.6429
TG(54:3)	TG	triacyl	(18:1_18:1_18:1)	(54:3)	A	0.7691	1.0126	0.4719	0.8034	8249	5671.8	9642.5	7154.7	7415.8	6050.4	7956.5	6983	5821.9	8056.8	6613.1	5285.5	884.783	24.4241	C57 H104 O6	M+NH4	10.5444	25.6484	20.8375	15.4422
TG(54:3)	TG	triacyl	(19:0_18:1_17:2)	(54:3)	C	1.0959	0.8795	0.4666	0.7733	4533.1	3482.2	11749	12876	5768.1	9106.1	8107.9	7224	11826	10401	8615.6	9529.3	884.783	24.5087	C57 H104 O6	M+NH4	38.4456	68.3106	9.3841	26.9775
TG(54:3)	TG	triacyl	(18:1_18:1_18:1)	(54:3)	A	0.9684	0.8257	0.5909	0.1286	7915.9	5220.7	5860.4	7665.7	6946.5	6031.1	7132	5179.8	6688.1	5888.5	4368	4031.6	884.783	24.5998	C57 H104 O6	M+NH4	11.9055	22.239	20.7739	16.1577
TG(54:3)	TG	triacyl	(18:1_18:1_18:1)	(54:3)	A	1.3889	1.1557	0.5108	0.7163	9771.8	6206.5	6989.2	13573	6169.8	8499.2	9742.2	7581.7	9506.3	11259	9946.7	7227.6	884.783	24.734	C57 H104 O6	M+NH4	40.2095	24.4757	21.6966	13.2515
TG(54:3)	TG	triacyl	(18:1_18:1_18:1)	(54:3)	A	1.0759	1.087	0.6129	0.8827	9943.5	6206.5	6989.2	9146	6169.8	10698	9730.3	5686.2	8977.3	10577	5611.7	7302.3	884.783	24.8117	C57 H104 O6	M+NH4	26.5391	25.5522	32.237	26.4502
TG(54:3)	TG	triacyl	(18:1_18:1_18:1)	(54:3)	A	0.8898	1.1151	0.5932	0.578	6450.2	9936.9	4247.1	8841.5	7626.5	7174.1	7816.9	9075.3	5163.3	8472.4	10120	6344.9	884.783	24.8907	C57 H104 O6	M+NH4	10.9413	41.7118	22.7691	27.1633
TG(54:3)	TG	triacyl	(18:1_18:1_18:1)	(54:3)	A	1.6657	0.9638	0.0609	0.8761	4557.5	5623.4	5487.4	7317.2	6354.2	9367.6	4956	8311	7323.6	6398	6735.4	8010.5	884.783	25.0644	C57 H104 O6	M+NH4	20.0407	11.1076	12.0666	25.1202
TG(54:3)	TG	triacyl	(18:1_18:1_18:1)	(54:3)	A	0.9846	0.9103	0.4116	0.8036	8925.4	11786	11276	11605	9214.9	6326.8	8177.5	11784	10803	9312.8	10727	9804.8	884.783	25.1289	C57 H104 O6	M+NH4	29.2077	14.3101	7.2181	18.1838
TG(54:3)	TG	triacyl	(18:1_18:1_18:1)	(54:3)	A	0.9593	0.9266	0.754	0.1012	5740.7	8400.3	6728	7085.9	8058.3	4364.5	9212.1	9479.5	10012	5857.1	9277.1	7000.9	884.783	25.2958	C57 H104 O6	M+NH4	29.443	19.3272	23.5954	4.2576
TG(54:3)	TG	triacyl	(18:1_18:1_18:1)	(54:3)	A	1.0197	1.0775	0.5539	0.6396	9099.2	7533.3	9207.8	8462.7	9389.2	5471.8	8292.9	8390.1	5071.5	9040.5	8841.5	6074.2	884.783	25.4449	C57 H104 O6	M+NH4	26.3335	10.8785	20.7644	26.0432
TG(54:3)	TG	triacyl	(18:1_18:1_18:1)	(54:3)	A	1.3193	0.871	0.3912	0.8204	9421.4	3903.6	8691.4	8531.6	7610.9	12430	11725	6223.3	8037.3	10212	9517.7	4494.7	884.783	25.5202	C57 H104 O6	M+NH4	26.8598	40.8416	38.637	32.3656
TG(54:3)	TG	triacyl	(18:1_18:1_18:1)	(54:3)	A	1.2784	0.8023	0.6587	0.9786	7225.5	6490.4	8813.7	5319.5	8588	11268	10285	5669.5	5369.2	8251.1	6785.6	6140.2	884.783	25.6239	C57 H104 O6	M+NH4	35.4985	15.8119	15.3235	38.7649
TG(54:3)	TG	triacyl	(18:1_18:1_18:1)	(54:3)	A	1.1344	1.404	0.0994	0.0572	10504	4864.2	8486.9	11590	11916	11048	5106.1	8096.9	7384.7	8786.6	11369	9758.5	884.783	25.7539	C57 H104 O6	M+NH4	3.8059	35.9365	13.0783	22.7649
TG(54:3)	TG	triacyl	(18:1_18:1_18:1)	(54:3)	A	1.0628	0.8176	0.1506	0.7422	9098.5	10564	8309.7	11227	10029	10688	12671	11083	5948.2	10360	9342.1	7703	884.783	25.9302	C57 H104 O6	M+NH4	5.6373	12.2695	14.6753	35.4919
TG(54:3)	TG	triacyl	(18:1_18:1_18:1)	(54:3)	A	0.7351	0.8228	0.1177	0.6437	13240	10381	14525	8945.4	3209.9	10677	6389.2	11973	12321	10138	9684.1	7786.1	884.783	26.0461	C57 H104 O6	M+NH4	51.3516	16.681	13.5571	32.5482
TG(54:3)	TG	triacyl	(18:1_18:1_18:1)	(54:3)	A	0.8753	1.1095	0.8796	0.2992	9333.3	17127	13846	12531	11585	14991	14938	9021.7	14191	14445	16574	14287	884.783	26.1643	C57 H104 O6	M+NH4	13.4866	29.1236	8.4569	25.3368
TG(54:3)	TG	triacyl	(18:1_18:1_18:1)	(54:3)	A	0.9366	1.0972	0.122	0.2981	12106	11383	12239	4942	8159.8	11464	8889.9	7624.1	10140	8984.4	11125	9964.3	884.783	26.2528	C57 H104 O6	M+NH4	39.8234	3.872	10.6917	14.1566
TG(54:3)	TG	triacyl	(18:1_18:1_18:1)	(54:3)	A	1.205	1.0042	0.0722	0.9978	11268	10822	11943	13380	14391	11946	11590	13234	14341	13493	14402	11281	884.783	26.3122	C57 H104 O6	M+NH4	9.2818	4.9758	12.2927	10.6037
TG(54:3)	TG	triacyl	(18:1_18:1_18:1)	(54:3)	A	0.5187	0.8583	0.1036	0.9358	16025	17180	8595.4	8127	7662.7	8909.9	8770.2	11464	14341	10916	12308	11778	884.783	26.4263	C57 H104 O6	M+NH4	7.6564	33.4362	6.024	24.1727
TG(54:3)	TG	triacyl	(18:1_18:1_18:1)	(54:3)	A	0.9138	0.9001	0.2413	0.9116	15012	11644	14235	10930	5792.8	13718	7373.8	17099	15557	9284.4	14098	15392	884.783	26.5334	C57 H104 O6	M+NH4	39.6206	12.9367	24.8997	39.1732
TG(54:3)	TG	triacyl	(18:1_18:1_18:1)	(54:3)	A	0.9286	0.8438	0.9975	0.7876	15012	18558	10016	9697.8	17233	16620	7373.8	17099	10335	9284.4	13960	14428	884.783	26.6056	C57 H104 O6	M+NH4	28.8267	29.5395	22.6499	42.9647
TG(54:3)	TG	triacyl	(18:1_18:1_18:1)	(54:3)	A	0.9973	0.9523	0.788	0.8501	15012	15682	10016	9697.8	15639	13230	11194	15854	10335	15097	5765.5	14428	884.783	26.6822	C57 H104 O6	M+NH4	23.2452	22.8164	44.249	23.8291
TG(54:3)	TG	triacyl	(18:1_18:1_18:1)	(54:3)	A	1.1332	0.9047	0.5748	0.1807	11845	15210	9546.1	13044	17236	10875	13989	12663	13612	8398.6	12657	12307	884.783	26.8141	C57 H104 O6	M+NH4	23.5726	23.3497	21.2569	5.0935
TG(54:3)	TG	triacyl	(18:1_18:1_18:1)	(54:3)	A	1.002	1.1923	0.7818	0.9151	9566.5	7115.8	5219.7	9585.4	6725.6	3715.3	10215	4535.4	8848	12180	5398.1	6930.2	884.783	26.9129	C57 H104 O6	M+NH4	43.9726	29.8506	43.5382	37.6855
PC(34:0)	PC	diacyl	(16:0_18:0)	(34:0)	A	7.3083	3.4253	0.0051	0.0001	6013.6	7031.3	9217.2	67368	66121	39838	25152	22156	23720	86154	75984	76759	761.593	14.7819	C42 H84 N1 O8 P1	M+HCOO	26.9098	22.0588	7.109	6.3285
PC(34:0)	PC	diacyl	(16:0_18:0)	(34:0)	A	8.9844	3.0583	0	0.0012	231310	268920	268970	2149400	2343200	2416500	927660	592170	631110	2837000	2247300	2333100	761.593	14.8304	C42 H84 N1 O8 P1	M+H	5.9922	8.4747	12.8874	25.5922
PC(34:0)	PC	diacyl	(16:0_18:0)	(34:0)	B	8.4689	2.567	0.0002	0.0006	3952.1	4035	5923.1	41489	41553	50170	21762	8438	11768	55716	52773	55865	761.593	14.9299	C42 H84 N1 O8 P1	M+HCOO	11.2458	24.0427	3.1825	49.5693
PC(34:0)	PC	diacyl	(16:0_18:0)	(34:0)	B	8.4689	2.567	0.0002	0.0006	3952.1	4035	5923.1	41489	41553	50170	21762	8438	11768	55716	52773	55865	761.593	15.0062	C42 H84 N1 O8 P1	M+HCOO	11.2458	24.0427	3.1825	49.5693
PC(34:0)	PC	diacyl	(16:0_18:0)	(34:0)	B	16.6141	3.6459	0.0735	0.0052	18874	6311.8	6273.2	295470	313590	46443	79333	42861	36377	197260	289240	206680	761.593	15.0598	C42 H84 N1 O8 P1	M+Na	68.3209	69.2711	21.9019	43.8096
PC(34:0)	PC	diacyl	(34:0)	(34:0)	C	5.0116	3.2245	0.0035	0.0829	2117.9	4398.4	2524.5	19100	22047	13881	9991.6	8434	8293.6	32220	11402	25696	761.593	15.1819	C42 H84 N1 O8 P1	M+Na	22.5471	40.3635	46.0831	10.5816
PC(34:0)	PC	diacyl	(16:0_18:0)	(34:0)	A	11.2036	2.8562	0.0039	0.0694	5.3045	1744.8	1513.1	19558	11412	15860	8686.3	5126.2	3608.6	24812	18300	9320	761.593	15.2372	C42 H84 N1 O8 P1	M+Na	26.1318	86.8362	44.5074	44.8839
PC(34:0)	PC	diacyl	(34:0)	(34:0)	C	11.0147	1.8879	0	0.0258	0.46103	1380.2	1016.5	13772	15213	13945	8824.4	5493.7	3355.6	12142	11905	16660	761.593	15.3097	C42 H84 N1 O8 P1	M+Na	5.4974	89.4955	19.7495	46.7817
PC(34:0)	PC	diacyl	(34:0)	(34:0)	C	12.3935	2.0053	0.0013	0.0134	0.46103	1380.5	1450	16674	12203	17982	8307.6	6926.5	3355.6	12142	14822	16660	761.593	15.3764	C42 H84 N1 O8 P1	M+Na	19.3991	86.6386	15.626	41.2398
PC(34:0)	PC	diacyl	(34:0)	(34:0)	C	14.7237	1.8221	0	0.0035	183.74	281.25	661.23	9119.8	9269.2	9749.5	5476.4	3452	3218.6	8457.2	9906	9979.4	761.593	15.484	C42 H84 N1 O8 P1	M+Na	3.5079	67.2037	9.0865	30.6669
DG(32:1)	DG	diacyl	(16:1_16:0)	(32:1)	B	0.9522	1.0402	0.75	0.649	2430.7	1855.9	2339	1881.4	2204	2314.3	2561.8	8026.7	5115.1	8349.3	5906.1	4341.1	566.491	0.8639	C35 H66 O5	M+NH4	10.5457	13.9814	32.5886	52.2374
PC(34:0)	PC	diacyl	(34:0)	(34:0)	C	4.7857	3.8584	0.0279	0.0015	2840.5	8016.2	5753.4	15837	31914	38367	9536.3	11758	14059	54248	47433	39281	761.593	15.9811	C42 H84 N1 O8 P1	M+H	40.4187	46.863	15.948	19.1899
PC(34:0)	PC	diacyl	(34:0)	(34:0)	C	6.3244	3.0033	0	0.0001	1851.5	2966.5	3999.2	24114	25298	22276	13491	10908	11243	38493	40521	35312	761.593	16.1826	C42 H84 N1 O8 P1	M+H	6.3705	36.5453	6.8889	11.8249
PC(34:0)	PC	diacyl	(16:0_18:0)	(34:0)	B	7.3105	6.2984	0.0005	0	2829.2	4162.2	5171.6	28169	33839	37814	5737.5	3500.2	4701.4	36142	33049	34546	761.593	16.3494	C42 H84 N1 O8 P1	M-CH3	14.5672	28.9804	4.4731	24.0978
PC(P-35:6)	PC	alkenyl-acyl	(P-35:6)	(P-35:6)	C	4.2326	0.4423	0.0003	0.0575	18700	22253	22951	78870	97147	94848	64740	37149	38180	28632	12253	18209	747.52	13.9414	C43 H74 N1 O7 P1	M+Na	11.026	10.7017	42.0867	33.4991
PC(35:2)	PC	diacyl	(17:1_18:1)	(35:2)	A	0.9209	0.4526	0.0839	0.0369	172420	186470	188850	138580	118390	173900	263060	151820	224980	119070	80718	117150	771.578	11.3824	C43 H82 N1 O8 P1	M+H	19.5642	4.8629	20.4537	26.5073
PC(35:2)	PC	diacyl	(17:1_18:1)	(35:2)	B	1.2951	0.3713	0.5984	0.0615	325.69	467.82	803.53	549.5	1041	413.47	8361.5	4015.3	4621.1	3104.3	1019.5	1135.9	771.578	11.6282	C43 H82 N1 O8 P1	M+HCOO	49.4182	46.0917	66.8214	41.5457
PC(35:2)	PC	diacyl	(16:1_19:1)	(35:2)	A	0.4682	0.2488	0.0298	0.0841	38338	23639	28384	17949	14126	11309	287890	123310	394290	96478	64963	98083	771.578	11.7579	C43 H82 N1 O8 P1	M+Na	23.0457	24.907	21.5885	50.8501
PC(35:2)	PC	diacyl	(16:1_19:1)	(35:2)	A	2.1107	0.253	0.0002	0.0417	442150	460200	510360	1077200	1038600	953740	3542400	1451800	2437100	896260	458160	600760	771.578	11.8127	C43 H82 N1 O8 P1	M+H	6.1737	7.5059	34.2857	42.2208
PC(35:2)	PC	diacyl	(16:1_19:1)	(35:2)	A	2.1107	0.253	0.0002	0.041	442150	460200	510360	1077200	1038600	953740	3542400	1451800	2437100	896260	389900	600760	771.578	11.833	C43 H82 N1 O8 P1	M+H	6.1737	7.5059	40.4395	42.2208
PC(35:2)	PC	diacyl	(16:1_19:1)	(35:2)	A	0.5853	0.382	0.0036	0.062	26436	29947	30381	17781	10986	11276	260820	122400	174870	99638	43690	79128	771.578	11.9824	C43 H82 N1 O8 P1	M+Na	28.7856	7.4811	38.1704	37.565
PC(35:2)	PC	diacyl	(16:1_19:1)	(35:2)	A	1.8231	0.2545	0.0127	0.0127	192650	148570	108340	261970	295610	351230	423120	311230	554340	130770	76086	141070	771.578	12.117	C43 H82 N1 O8 P1	M+H	14.881	28.1419	30.1155	28.3274
PC(35:2)	PC	diacyl	(35:2)	(35:2)	C	2.2829	0.2636	0.0126	0.0007	62273	74878	71795	170940	118210	130930	307990	264160	240730	53391	55249	81186	771.578	12.2158	C43 H82 N1 O8 P1	M+H	19.6521	9.4347	24.5574	12.5999
PC(35:2)	PC	diacyl	(35:2)	(35:2)	C	2.4338	0.5319	0.0001	0.1265	13349	10931	12002	31611	28995	32491	74233	32119	61859	39482	22638	28483	771.578	12.6885	C43 H82 N1 O8 P1	M+H	5.8594	10.02	28.3176	38.6038
PC(35:2)	PC	diacyl	(35:2)	(35:2)	C	2.6593	0.6383	0.0002	0.1234	13349	10931	13557	36054	31271	32491	59055	32119	61859	39482	22638	28483	771.578	12.7548	C43 H82 N1 O8 P1	M+H	7.4686	11.5756	28.3176	32.1902
PC(35:2)	PC	diacyl	(35:2)	(35:2)	C	2.8426	0.5785	0	0.0774	13349	12314	13321	36054	37948	37517	59055	58118	86464	50015	27392	44508	771.578	12.7953	C43 H82 N1 O8 P1	M+H	2.6709	4.538	29.0305	23.7215
PC(35:2)	PC	diacyl	(17:1_18:1)	(35:2)	A	2.3746	0.6063	0	0.0041	15980	12314	13321	36054	37948	37517	59055	58118	66568	40362	27333	34216	771.578	12.8435	C43 H82 N1 O8 P1	M+H	2.6709	13.6537	19.1875	7.5632
PC(35:2)	PC	diacyl	(35:2)	(35:2)	C	2.4737	0.3435	0.0039	0.0441	5949.5	6431.6	6539.3	15944	16178	11911	42563	25155	23735	14620	4525.6	13011	771.578	13.0467	C43 H82 N1 O8 P1	M+H	16.345	4.9798	50.5976	34.3933
PC(35:2)	PC	diacyl	(35:2)	(35:2)	C	2.4737	0.3435	0.0039	0.0441	5949.5	6431.6	6539.3	15944	16178	11911	42563	25155	23735	14620	4525.6	13011	771.578	13.0785	C43 H82 N1 O8 P1	M+H	16.345	4.9798	50.5976	34.3933
PC(35:2)	PC	diacyl	(35:2)	(35:2)	C	3.2359	0.3684	0.0042	0.0409	4484.1	3393	3989.6	10718	10454	14512	40073	19655	28257	14762	6156.3	9734.1	771.578	13.2403	C43 H82 N1 O8 P1	M+H	19.0906	13.8111	42.3116	34.9536
PC(35:1)	PC	diacyl	(35:1)	(35:1)	C	6.0625	1.6528	0.002	0.9499	2660.8	1761.7	3162.1	13016	15182	19176	9233.1	3968.9	7627.3	2431.4	2217.6	15261	773.593	12.898	C43 H84 N1 O8 P1	M+H	19.7863	28.0674	112.553	38.8579
PC(35:1)	PC	diacyl	(19:1_16:0)	(35:1)	C	2.68	1.6754	0.0006	0.0464	20389	14260	24146	64713	59067	55024	41441	16419	22740	69432	42572	63083	773.593	13.0876	C43 H84 N1 O8 P1	M+H	8.1656	25.4632	24.0539	48.4297
PC(35:1)	PC	diacyl	(35:1)	(35:1)	C	3.845	0.9816	0.0001	0.443	25592	23752	24146	98402	85437	93780	84976	33944	53687	83409	54358	79248	773.593	13.1232	C43 H84 N1 O8 P1	M+H	7.101	3.9544	21.7168	44.7249
PC(35:1)	PC	diacyl	(35:1)	(35:1)	C	6.0269	1.0853	0	0.3521	4900.1	5156.8	6767.5	40792	35673	37539	12630	3068.4	3497	13708	5854.8	12030	773.593	13.4054	C43 H84 N1 O8 P1	M+Na	6.818	18.0493	39.2723	84.4106
PC(35:1)	PC	diacyl	(35:1)	(35:1)	C	2.4627	1.0636	0.0001	0.1657	84620	105710	105500	260330	241770	257830	102060	45170	54043	108550	85416	103970	773.593	13.5553	C43 H84 N1 O8 P1	M+H	3.9766	12.285	12.3358	45.6208
PC(35:1)	PC	diacyl	(16:0_19:1)	(35:1)	A	3.3967	0.0795	0.0007	0.4205	6991.1	17885	7655	52322	60753	51653	111220	3166.4	2113.7	4446.3	5772.4	8842.2	773.593	13.6976	C43 H84 N1 O8 P1	M+Na	9.2371	56.3201	35.4886	161.436
PC(35:1)	PC	diacyl	(16:0_19:1)	(35:1)	A	3.3457	0.584	0.0002	0.2127	60512	77321	34615	240060	243180	258690	217740	355390	166850	108820	142210	207540	773.593	13.8573	C43 H84 N1 O8 P1	M+Na	4.0346	37.4264	32.8481	39.5448
PC(35:1)	PC	diacyl	(16:0_19:1)	(35:1)	A	7.1054	0.3443	0.0001	0.0763	423460	528010	564290	3702700	3357900	4009500	5904100	2679500	3290000	2032700	1022700	1468200	773.593	14.0015	C43 H84 N1 O8 P1	M+H	8.835	14.4722	33.5692	43.2786
PC(35:1)	PC	diacyl	(16:0_19:1)	(35:1)	A	4.1737	0.2406	0.0002	0.0883	3585.3	4033.3	6468.1	24924	22564	26999	65928	26951	30883	13310	10615	15859	773.593	14.1388	C43 H84 N1 O8 P1	M+HCOO	8.9362	33.0372	19.7766	52.0155
PC(35:1)	PC	diacyl	(16:0_19:1)	(35:1)	B	3.9225	0.4457	0.0195	0.2086	3467.4	2340.9	2175	6651.3	13604	12154	33283	12217	15131	14833	5709.8	8029.6	773.593	14.2238	C43 H84 N1 O8 P1	M+HCOO	33.9523	26.4263	49.7848	56.479
PC(35:1)	PC	diacyl	(35:1)	(35:1)	C	3.0058	0.6707	0.033	0.2847	4191.6	4934.9	7595.5	18688	10715	22833	43657	25370	19639	6722.1	16560	29279	773.593	14.2935	C43 H84 N1 O8 P1	M+Na	35.3729	32.1081	64.5479	42.4418
PC(35:1)	PC	diacyl	(16:0_19:1)	(35:1)	B	10.1688	0.5951	0.0001	0.1508	654.45	1080.6	795.9	9896.2	9052.7	10997	12634	6597.9	7431.9	7518	2171.8	3888.3	773.593	14.3709	C43 H84 N1 O8 P1	M+HCOO	9.7696	25.7268	60.308	36.8008
PC(35:1)	PC	diacyl	(16:0_19:1)	(35:1)	B	5.424	0.5242	0	0.2021	3399.1	4067.7	4078.2	20272	19853	22124	50655	19949	21611	26554	4224.8	4803	773.593	14.5149	C43 H84 N1 O8 P1	M+Na	5.8258	10.1109	107.314	56.1793
PC(35:1)	PC	diacyl	(19:1_16:0)	(35:1)	A	7.1074	0.6032	0.0063	0.1081	50711	49385	72832	517650	329170	327440	447820	297990	278730	270120	162750	208960	773.593	14.6689	C43 H84 N1 O8 P1	M+H	27.93	22.8495	25.1728	27.1045
PC(35:1)	PC	diacyl	(19:1_16:0)	(35:1)	A	7.1074	0.6032	0.0068	0.1073	50711	70516	72832	517650	329170	327440	447820	297990	278730	270120	144230	208960	773.593	14.7208	C43 H84 N1 O8 P1	M+H	27.93	18.7959	30.2998	27.1045
PC(35:1)	PC	diacyl	(35:1)	(35:1)	C	6.9533	3.3638	0.1195	0.3172	10898	11404	16864	22364	117270	62836	28392	19326	30000	45918	16442	100920	773.593	14.9094	C43 H84 N1 O8 P1	M+H	70.5632	25.341	78.778	22.2143
PC(35:1)	PC	diacyl	(35:1)	(35:1)	C	2.7355	0.4332	0.0051	0.1714	8859.1	3866.4	7405.2	17100	21461	24235	35082	14672	19811	13887	7875.6	15198	773.593	15.3286	C43 H84 N1 O8 P1	M+H	17.185	38.2678	31.692	45.7813
PC(35:1)	PC	diacyl	(35:1)	(35:1)	C	1.9337	0.4193	0.0243	0.0994	8859.1	4546.8	7406	17132	12893	12088	34733	15392	21830	14564	9963.3	9548.6	773.593	15.389	C43 H84 N1 O8 P1	M+H	19.304	31.6266	24.5071	41.0624
PC(35:1)	PC	diacyl	(35:1)	(35:1)	C	4.1234	0.5534	0.013	0.0076	6094.3	4307.3	5534.8	25132	13698	19985	24730	19350	24082	9849.3	7384.4	13685	773.593	15.5523	C43 H84 N1 O8 P1	M+H	29.2087	17.2071	30.8065	12.9254
PC(35:1)	PC	diacyl	(35:1)	(35:1)	C	5.3961	0.7594	0.0053	0.6133	1606.6	902.96	2117.6	11431	10027	6762.3	12248	5089.4	5538.7	9300.7	4246.4	4694	773.593	16.6579	C43 H84 N1 O8 P1	M+H	25.4638	39.5389	46.0144	52.5804
PC(35:1)	PC	diacyl	(23:1_12:0)	(35:1)	C	2.6419	0.7959	0.0129	0.0949	2625.5	1739.3	2651.2	6992.2	4473.2	7005.9	9098	6869.7	8017.5	7241.1	5161.8	5745.5	773.593	16.828	C43 H84 N1 O8 P1	M+H	23.6847	22.2016	17.7283	13.9377
TG(54:2)	TG	triacyl	(18:0_18:1_18:1)	(54:2)	A	0.9496	1.0789	0.5825	0.1255	98037	79983	83230	56064	88879	93094	79292	104840	69097	113120	102790	102260	886.799	22.0686	C57 H106 O6	M+NH4	25.549	11.0517	5.7699	21.8141
TG(54:2)	TG	triacyl	(18:0_18:1_18:1)	(54:2)	A	2.4032	1.0521	0.0033	0.1225	33451	36022	50056	120290	90288	101150	50825	104660	56897	110120	102470	100930	886.799	22.1537	C57 H106 O6	M+NH4	14.62	22.4313	4.7096	41.6515
TG(54:2)	TG	triacyl	(18:0_18:1_18:1)	(54:2)	A	0.9359	0.9295	0.5916	0.3023	8385.9	4887.5	7504.7	6861.4	7848.6	2808.1	4780.5	5425.6	6377.8	4172.2	5927.9	3231.9	886.799	22.3868	C57 H106 O6	M+NH4	45.7443	26.2717	30.7921	14.5361
TG(56:3)	TG	triacyl	(18:1_18:1_20:1)	(56:3)	A	1.249	0.9035	0.7588	0.3529	46137	45722	38105	57627	37972	40928	44120	39819	49718	44921	39222	38422	912.815	22.0386	C59 H108 O6	M+NH4	23.2875	10.4391	8.6736	11.1416
TG(56:3)	TG	triacyl	(18:1_18:1_20:1)	(56:3)	A	0.5708	0.8038	0.3465	0.5465	15316	4617.2	15060	5995	8742	8627.2	13888	5415.7	3234.5	8156.8	11163	9859	912.815	22.2535	C59 H108 O6	M+NH4	19.9524	52.3333	15.4983	74.9104
TG(56:2)	TG	triacyl	(20:0_18:1_18:1)	(56:2)	A	1.5094	0.7263	0.5766	0.0679	20830	22237	19028	33565	20254	17476	26951	20033	26016	19138	19575	17375	914.83	22.3843	C59 H110 O6	M+NH4	36.1871	7.7693	6.23	15.425
TG(56:2)	TG	triacyl	(20:0_18:1_18:1)	(56:2)	A	2.2643	0.5938	0.4576	0.0973	4758.9	7499.3	6704.1	16982	5944.3	5502.3	12013	6843.5	12408	4332.7	6564	7367.3	914.83	22.5963	C59 H110 O6	M+NH4	68.6337	22.3047	25.8268	29.7933
TG(56:1)	TG	triacyl	(16:0_22:0_18:1)	(56:1)	A	1.5182	0.5235	0.4628	0.0211	3127.6	5029.9	3039.4	7637.2	2556.1	4909.5	4884	4634.2	6494.5	2574.5	3069.6	3399.6	916.846	22.7492	C59 H112 O6	M+NH4	50.5103	30.1323	13.7764	18.9169
TG(56:1)	TG	triacyl	(16:0_22:0_18:1)	(56:1)	A	1.5153	0.8914	0.4585	0.4807	11429	9900.6	4757.3	17319	6756.6	11039	5896.9	9091.6	10904	9719.8	5311.1	6232.9	916.846	22.8552	C59 H112 O6	M+NH4	45.3875	40.1943	32.8079	29.3714
TG(56:1)	TG	triacyl	(16:0_24:0_16:1)	(56:1)	A	1.6811	0.8914	0.4367	0.4807	10302	9900.6	4757.3	17319	6740.7	10195	5896.9	9091.6	10904	9719.8	5311.1	6232.9	916.846	22.8851	C59 H112 O6	M+NH4	47.2405	37.1618	32.8079	29.3714
PC(36:2)	PC	diacyl	(18:1_18:1)	(36:2)	A	0	0.1967	0.0181	0.0077	28228	10350	24200	0	0.03066	0	415240	253190	294480	81696	80683	75452	785.593	11.7047	C44 H84 N1 O8 P1	M+Na	173.205	44.8154	4.2266	26.2359
TG(58:2)	TG	triacyl	(22:0_18:1_18:1)	(58:2)	A	1.1976	0.8146	0.8328	0.0175	16241	12746	14496	19451	9938.1	12027	13678	14554	13930	11855	9347.6	8335.3	942.861	22.7131	C61 H114 O6	M+NH4	36.2131	12.0557	18.4044	3.2096
PC(36:2)	PC	diacyl	(18:1_18:1)	(36:2)	A	0.6104	0.2318	0.0078	0.0176	1837500	2070300	2316900	1414300	1310500	1394800	11614000	6468700	7636000	2691700	2461300	2324600	785.593	12.239	C44 H84 N1 O8 P1	M+H	4.0168	11.5542	7.4437	31.4646
TG(58:2)	TG	triacyl	(24:0_16:1_18:1)	(58:2)	C	1.2931	0.8664	0.5544	0.6602	7905.6	5186.8	7898.8	10223	8198.9	5662.6	6442.7	6139.6	4212.5	5582.1	5216.9	4971	942.861	22.855	C61 H114 O6	M+NH4	28.4611	22.406	5.8492	21.6073
PC(36:2)	PC	diacyl	(18:1_18:1)	(36:2)	A	0.4484	0.3253	0.0001	0.089	66058	59992	61482	29329	26016	29618	89462	131090	212610	69160	64818	54908	785.593	12.3074	C44 H84 N1 O8 P1	M+Na	7.0673	5.0568	11.6019	43.3854
PC(36:2)	PC	diacyl	(18:1_18:1)	(36:2)	A	0.4699	0.3627	0.065	0.0036	28003	31149	16372	14638	12536	13990	111640	81869	114890	41673	34990	35202	785.593	12.4031	C44 H84 N1 O8 P1	M+Na	7.8437	30.9189	10.1867	17.704
TG(60:7)	TG	triacyl	(28:7_16:0_16:0)	(60:7)	C	1.1912	1.1463	0.8644	0.9742	36280	36502	58480	69663	20832	49487	67947	64042	60667	38849	77890	74608	960.815	20.7745	C63 H108 O6	M+H	52.5876	29.1484	33.9511	5.6728
PC(36:2)	PC	diacyl	(18:1_18:1)	(36:2)	B	0.5067	0.1107	0.5613	0.0236	82.175	12.858	0.95984	0.1685	41.148	0.040702	17421	6868.9	18815	52.269	61.307	2081.7	785.593	12.5308	C44 H84 N1 O8 P1	M+HCOO	171.892	137.072	159.765	45.461
PC(36:2)	PC	diacyl	(18:1_18:1)	(36:2)	A	0.5114	0.3437	0.0014	0.0054	513900	454200	425690	254760	262810	253010	1242500	1658600	1190000	493870	570100	562020	785.593	12.6417	C44 H84 N1 O8 P1	M+H	2.0338	9.6897	7.7266	18.826
PC(36:2)	PC	diacyl	(18:1_18:1)	(36:2)	A	0.6709	0.442	0.013	0.2292	513900	454200	479310	344770	317400	208420	1506500	1043100	511660	493870	665820	656360	785.593	12.7404	C44 H84 N1 O8 P1	M+H	24.8549	6.2128	15.968	48.7831
PC(36:2)	PC	diacyl	(18:1_18:1)	(36:2)	A	0.6709	0.442	0.013	0.2292	513900	454200	479310	344770	317400	208420	1506500	1043100	511660	493870	665820	656360	785.593	12.7654	C44 H84 N1 O8 P1	M+H	24.8549	6.2128	15.968	48.7831
PC(36:2)	PC	diacyl	(18:1_18:1)	(36:2)	B	0.2938	0.3249	0.003	0	3635.4	3801.2	5005.8	842.61	911.72	1470.1	15603	15056	16392	5326	5088.8	5034.7	785.593	12.9057	C44 H84 N1 O8 P1	M+HCOO	32.0133	18.0344	3.0087	4.2833
PC(36:2)	PC	diacyl	(36:2)	(36:2)	C	0.335	0.0683	0.4064	0.1031	77654	54233	274110	91837	54548	63209	1083500	1001800	100570	61961	61193	74030	785.593	12.9947	C44 H84 N1 O8 P1	M+H	27.9331	89.2289	10.9541	74.8596
PC(36:2)	PC	diacyl	(18:1_18:1)	(36:2)	B	0.4378	0.3054	0.0536	0.0001	606.97	1010.7	562.32	225.13	441.92	185.51	5551.5	5322	5773.4	1762.7	1298.4	883.36	785.593	13.0802	C44 H84 N1 O8 P1	M+HCOO	48.5692	33.9915	33.4585	4.068
TG(58:1)	TG	triacyl	(16:0_24:0_18:1)	(58:1)	A	1.3669	0.8509	0.8567	0.3714	3563.8	2367.9	1059.7	4871.7	1244.5	1658.1	1748.6	3804.5	3425.9	1190.3	3237	1925.4	944.877	23.1726	C61 H116 O6	M+NH4	76.6195	53.7425	48.9606	36.5583
TG(58:1)	TG	triacyl	(16:0_24:0_18:1)	(58:1)	A	2.0269	0.8064	0.7375	0.1541	3577.2	3666.1	1810.8	7431.7	2061.5	1668.5	3135.1	4881.6	4831.1	2266.2	3936.4	2602.1	944.877	23.2551	C61 H116 O6	M+NH4	86.5452	34.6719	30.1004	23.2127
PC(36:2)	PC	diacyl	(36:2)	(36:2)	C	2.1458	0.3088	0.3708	0.0689	92633	69751	77140	198770	76514	85056	337880	132460	235800	74888	82453	104320	785.593	13.4239	C44 H84 N1 O8 P1	M+H	56.8236	14.6261	17.5265	43.636
PC(36:2)	PC	diacyl	(36:2)	(36:2)	C	1.3951	0.6298	0.4382	0.5842	282110	248800	258880	393570	244920	272000	506830	117980	387490	319200	216160	265070	785.593	13.6591	C44 H84 N1 O8 P1	M+H	26.0873	6.4892	19.3192	59.034
PC(36:2)	PC	diacyl	(36:2)	(36:2)	C	0.9191	0.6214	0.1618	0.105	47216	46160	49396	45401	37230	17819	218820	129400	168810	135970	103140	43954	785.593	13.8705	C44 H84 N1 O8 P1	M+H	42.3114	3.4674	49.4226	26.0033
TG(60:2)	TG	triacyl	(24:0_18:1_18:1)	(60:2)	A	1.51	0.8909	0.5443	0.829	3571.9	5903.8	4862	8915	3539.8	5297.7	5527.2	2427.7	4121.1	4626.7	4924	3241.2	970.893	23.0428	C63 H118 O6	M+NH4	46.3149	24.4419	21.0633	38.5554
TG(O-32:1)	TG	alkyl-acyl	(O-10:0_6:0_16:1)	(O-32:1)	B	2.0641	0.8294	0.027	0.8984	371.47	432.48	756.42	935.2	1285.9	1562.4	1611.9	6144.4	4083.4	5096.3	3865.4	3449.3	566.491	7.0866	C35 H66 O5	M+NH4	24.9228	39.7789	20.7019	57.5029
TG(O-36:0)	TG	alkyl-acyl	(O-15:0_18:0_3:0)	(O-36:0)	B	0.2044	6.083	0.1019	0.4027	67767	81173	16459	16590	8978.2	13888	44472	55129	10303	335360	36468	25381	624.569	18.7501	C39 H76 O5	M+NH4	29.3408	61.954	132.816	63.9224
TG(O-51:13)	TG	alkyl-acyl	(O-51:13)	(O-51:13)	C	1.8564	1.2113	0.3093	0.0811	110240	92003	77516	204660	102550	98317	399950	261350	254510	484460	378360	447440	808.601	15.9519	C54 H80 O5	M+NH4	44.5435	17.5865	12.33	26.8828
TG(O-51:13)	TG	alkyl-acyl	(O-24:7_27:6)	(O-51:13)	C	1.4707	1.1765	0.8717	0.0791	18476	14569	16884	27173	12743	12577	84292	60969	53855	99172	85838	85876	808.601	16.7473	C54 H80 O5	M+NH4	47.8885	11.8033	8.5138	23.9884
TG(54:7)	TG	triacyl	(18:1_18:3_18:3)	(54:7)	A	NaN	2.033	0	0.2071	1393.2	NaN	NaN	NaN	NaN	NaN	NaN	1492.4	3374.8	6862	6593.2	2752.8	876.721	20.3427	C57 H96 O6	M+NH4	NaN	NaN	42.5497	54.6936
TG(58:6)	TG	triacyl	(40:5_18:1)	(58:6)	C	1.0499	0.9469	0.7031	0.6281	10991	9267.9	11649	6304	10990	12231	11594	9367.1	9463.5	8383.1	10978	9417	934.799	22.0386	C61 H106 O6	M+H	31.7621	11.5616	13.6204	12.4134
TG(62:7)	TG	triacyl	(28:7_16:0_18:0)	(62:7)	C	0.895	1.167	0.425	0.9775	73143	55228	59393	65462	51580	51840	84620	81345	81675	73645	74492	98755	988.846	21.2903	C65 H112 O6	M+H	14.1057	14.9787	17.3264	2.1843
TG(46:4)	TG	triacyl	(18:4_14:0_14:0)	(46:4)	C	1.9741	0.6118	0.8293	0.2216	16150	27229	25040	53755	10187	14342	16750	17767	31296	19146	9483.3	13484	770.642	20.6049	C49 H86 O6	M+H	92.143	25.7277	34.5859	37.0149
TG(48:1)	TG	triacyl	(14:0_16:0_18:1)	(48:1)	A	2.0312	0.6318	0.7095	0.1513	55975	63952	54785	129900	38002	42820	43140	58194	74230	46896	37681	41223	804.721	21.528	C51 H96 O6	M+Na	73.6375	8.5593	11.0851	26.5667
TG(54:1)	TG	triacyl	(18:0_18:0_18:1)	(54:1)	A	2.6099	1.1299	0.6935	0.8427	5670.8	9824.9	7896.1	25643	3485.4	3726.3	10672	7094.7	10397	12059	9424.1	7760.6	888.815	22.5201	C57 H108 O6	M+NH4	116.182	26.6606	22.233	21.207
TG(60:4)	TG	triacyl	(24:4_18:0_18:0)	(60:4)	C	1.0449	1.0828	0.8783	0.6429	73243	56976	61008	76529	55088	55391	93333	85857	84421	74873	73620	101060	966.861	21.2901	C63 H114 O6	M+Na	19.7201	13.2893	18.6245	5.4454
TG(51:5)	TG	triacyl	(36:5_15:0)	(51:5)	C	0.9754	0.8193	0.2779	0.3077	29008	24962	19324	28293	7975.1	10935	17211	30277	29682	24806	15213	19333	838.705	21.3533	C54 H94 O6	M+H	69.7604	19.9088	24.3227	28.6826
TG(56:5)	TG	triacyl	(26:3_13:0_17:2)	(56:5)	C	0.3286	1.4784	0.1126	0.7424	897.93	2761.1	1989.5	591.55	906.66	814.29	764.83	1694.2	1306.5	1102.7	784.61	2505.3	908.783	18.7699	C59 H104 O6	M+Na	21.015	49.7204	62.5268	37.1914
TG(36:4)	TG	triacyl	(22:4_14:0)	(36:4)	C	1.3883	0.8986	0.3709	0.7294	2170.8	3085.3	1876.3	4283.7	3452.3	1832.6	1701.8	4487.1	4486.6	2916.2	4032.1	2584.7	630.486	8.3014	C39 H66 O6	M+H	39.0814	26.5171	23.8638	45.1869
PC(35:5)	PC	diacyl	(18:3_17:2)	(35:5)	C	0.1772	0.3987	0.0062	0.0585	102110	157630	104720	23284	25809	27935	190970	83490	176520	42289	76138	56350	765.531	12.625	C43 H76 N1 O8 P1	M+Na	9.0679	25.7848	29.1887	38.8042
PC(35:5)	PC	diacyl	(18:3_17:2)	(35:5)	C	0.2665	0.5513	0.0049	0.0381	66961	85355	104840	18823	18662	27935	151750	92283	142130	60486	83666	56350	765.531	12.7201	C43 H76 N1 O8 P1	M+Na	24.3414	22.0971	22.0286	24.7988
PC(35:5)	PC	diacyl	(18:3_17:2)	(35:5)	C	0.2665	0.5513	0.0049	0.0408	66961	85355	104840	18823	18662	27935	151750	92283	142130	56200	83666	66856	765.531	12.747	C43 H76 N1 O8 P1	M+Na	24.3414	22.0971	20.0957	24.7988
PC(35:5)	PC	diacyl	(18:3_17:2)	(35:5)	C	0.6604	0.2836	0.0087	0.0199	119620	143090	127930	66956	70241	94493	164380	100450	100370	46612	31890	41791	765.531	12.8861	C43 H76 N1 O8 P1	M+Na	19.4745	9.1386	18.718	30.3393
PC(35:5)	PC	diacyl	(17:1_18:4)	(35:5)	B	0.4592	0.2542	0.0028	0.0061	119620	152960	127930	66956	70241	63698	164380	100450	146460	28132	32401	41791	765.531	12.9365	C43 H76 N1 O8 P1	M+Na	4.885	12.9984	20.4876	24.0536
TG(36:1)	TG	triacyl	(4:0_14:0_18:1)	(36:1)	A	2.0829	0.3559	0.7206	0.1601	3663.7	8065.5	10838	22575	2176.7	5482.7	6497.5	5163	14079	5010.5	2773.3	3174.6	636.533	16.8094	C39 H72 O6	M+NH4	108.633	48.0938	32.6547	56.0512
PC(35:5)	PC	diacyl	(17:1_18:4)	(35:5)	B	1.9095	0.3529	0.0009	0.0493	149300	204440	183260	390380	342620	386840	537920	268300	355530	189820	103010	168970	765.531	13.2572	C43 H76 N1 O8 P1	M+Na	7.1299	15.5415	29.4377	35.5268
TG(36:1)	TG	triacyl	(4:0_14:0_18:1)	(36:1)	A	1.824	0.3925	0.7613	0.1227	341.17	1976.7	4507.1	8221.9	6.8929	1345.7	4727	1725	5469.4	2145.9	1908	597.03	636.533	17.0953	C39 H72 O6	M+NH4	138.103	92.2611	53.8015	49.8905
PC(35:5)	PC	diacyl	(17:1_18:4)	(35:5)	B	2.0182	0.3463	0.0021	0.047	92628	156530	143200	293780	273130	315920	416870	198990	295250	144380	89866	123450	765.531	13.2834	C43 H76 N1 O8 P1	M+HCOO	7.2726	25.7764	23.0652	35.9509
TG(40:1)	TG	triacyl	(8:0_14:0_18:1)	(40:1)	A	1.8163	0.3601	0.9189	0.2151	6.3759	5301.9	3175.2	9630.5	2.7561	7.2541	5.7441	1115.9	1381.4	2.6336	496.76	8.0724	692.596	18.9018	C43 H80 O6	M+NH4	172.935	94.2348	167.732	87.4656
TG(40:1)	TG	triacyl	(6:0_16:0_18:1)	(40:1)	A	2.7143	0.2123	0.7203	0.1093	3450.6	9243.6	10292	27937	1723.8	3397.6	6852.1	2930.1	11636	1746.5	2469.7	1608	692.596	19.0882	C43 H80 O6	M+NH4	133.173	48.09	23.8342	61.0702
TG(40:1)	TG	triacyl	(4:0_18:0_18:1)	(40:1)	A	2.6584	0.1371	0.5777	0.0936	0.048684	2280.7	5491.9	14601	0.035673	1966.1	3298.8	1817.1	7259.8	537.54	994.65	0.002548	692.596	19.3519	C43 H80 O6	M+NH4	143.481	106.49	97.4808	68.2112
TG(42:1)	TG	triacyl	(8:0_16:0_18:1)	(42:1)	A	1.9376	0.7143	0.9578	0.356	5874.8	10698	11614	22504	1945.9	4862.4	5643.2	5145.2	11549	3434.1	1841.4	8248.9	720.627	19.898	C45 H84 O6	M+NH4	113.844	32.8167	74.001	47.8387
TG(42:1)	TG	triacyl	(6:0_18:0_18:1)	(42:1)	A	2.3356	0.3673	0.8065	0.1493	2158.7	4167.2	4811.4	11239	353.19	2254.7	2146.7	1642.4	4730.5	724.67	589.89	1736.7	720.627	20.0868	C45 H84 O6	M+NH4	125.968	37.2693	61.6326	58.3356
TG(44:3)	TG	triacyl	(16:0_12:0_16:3)	(44:3)	C	1.5944	0.4362	0.8666	0.366	21331	21145	30046	47907	7238.4	10168	12976	7959.9	25469	11109	9614.3	9707.2	744.627	20.5671	C47 H84 O6	M+H	104.183	21.0387	8.2535	58.2921
PC(36:1)	PC	diacyl	(18:0_18:1)	(36:1)	A	2.3206	0.8742	0.0001	0.9005	123210	185610	153230	421360	413040	430720	565850	336470	349240	494670	382700	406890	787.609	14.8588	C44 H86 N1 O8 P1	M+H	2.0975	20.2597	13.7629	30.8989
TG(58:4)	TG	triacyl	(26:4_16:0_16:0)	(58:4)	C	1.0354	1.1744	0.783	0.7258	72872	55131	59275	75453	53068	50270	88628	91643	90058	72042	78238	107620	938.83	20.7659	C61 H110 O6	M+Na	23.1598	14.8666	22.1111	1.6737
PC(36:1)	PC	diacyl	(36:1)	(36:1)	C	2.5204	0.9551	0.0166	0.5665	1000	3337.9	1407	8414.5	6631.8	5059.7	8776.4	5674.5	8120.5	8381.9	5392.3	6382.9	787.609	15.1338	C44 H86 N1 O8 P1	M+Na	25.0451	65.2223	22.6651	21.7281
PC(36:1)	PC	diacyl	(36:1)	(36:1)	C	2.8642	0.9244	0.0678	0.8875	5239.9	11759	6508.6	12298	26857	33681	34172	23810	20328	31587	22546	21820	787.609	15.4648	C44 H86 N1 O8 P1	M+H	44.9869	44.1075	21.4931	27.5882
PC(36:1)	PC	diacyl	(36:1)	(36:1)	C	1.8897	0.5602	0.0039	0.4828	6487.3	9845.2	8909.2	18605	15130	17049	37776	19747	17250	21163	19565	18977	787.609	15.585	C44 H86 N1 O8 P1	M+H	10.2834	20.5953	5.6838	44.9337
PC(36:1)	PC	diacyl	(36:1)	(36:1)	C	3.0506	1.1896	0.0053	0.8065	4948.3	6098.2	6021.6	18605	15130	12623	12841	14684	12984	17469	11001	13587	787.609	15.6153	C44 H86 N1 O8 P1	M+H	19.4409	11.3006	23.222	7.5932
PC(36:1)	PC	diacyl	(36:1)	(36:1)	C	2.7601	0.8128	0.012	0.9759	4041.1	3287	3599.7	7548	11156	7777.3	16411	9536.6	11560	13339	13284	10670	787.609	15.662	C44 H86 N1 O8 P1	M+H	22.8839	10.401	12.2682	28.2554
PC(36:1)	PC	diacyl	(36:1)	(36:1)	C	2.0808	0.6892	0.0067	0.8257	4814.5	4230.6	4349	9380.8	10019	7245.6	18702	9963	5852.4	10783	7993	12888	787.609	15.7588	C44 H86 N1 O8 P1	M+H	16.3539	6.9133	23.2662	57.034
TG(O-36:1)	TG	alkyl-acyl	(O-15:1_18:0_3:0)	(O-36:1)	B	11.46	4.2999	0.0002	0.0017	3199.4	4373.3	4800.3	43336	55022	52373	6833.2	6221	7443.3	28587	22537	32009	622.554	17.5163	C39 H74 O5	M+NH4	12.1948	20.0997	17.3073	8.9446
TG(O-32:0)	TG	alkyl-acyl	(O-4:0_12:0_16:0)	(O-32:0)	C	4.8465	2.9907	0.0016	0.0047	25296	24034	20545	108340	122600	85989	50583	41054	47367	151280	105490	118780	568.507	15.9047	C35 H68 O5	M+Na	17.4695	10.5664	18.8213	10.4625
TG(P-42:7)	TG	alkenyl-acyl	(P-23:6_19:1)	(P-42:7)	C	0.8851	0.4714	0.1131	0.0132	3116.9	2920.8	3248.9	2875.4	2245.8	2816.5	4331.5	3734.8	2916.9	2041.3	1541.1	1853.2	692.538	18.1253	C45 H72 O5	M+H	13.1418	5.3322	13.9454	19.3988
TG(40:2)	TG	triacyl	(4:0_18:1_18:1)	(40:2)	A	3.9439	0.1157	0.5788	0.1342	NaN	2439	2136.2	9621.9	NaN	769.93	1535.2	828.46	3996.6	206.8	461.56	275.89	690.58	18.1926	C43 H78 O6	M+Na	120.466	9.3595	41.8593	78.4444
TG(42:2)	TG	triacyl	(6:0_18:1_18:1)	(42:2)	A	4.4546	0.3093	0	0	506.35	NaN	1434.2	6392.3	NaN	NaN	406.35	NaN	832.57	NaN	NaN	256.81	718.611	19.0211	C45 H82 O6	M+NH4	NaN	67.6194	NaN	48.6525
TG(47:3)	TG	triacyl	(15:1_16:1_16:1)	(47:3)	A	1.0034	0.5919	0.5384	0.3155	6321.9	6430.6	2237.3	6452.7	2327.2	2268	3466.6	7841.9	4678	4641.3	2801.1	3699.7	786.674	20.3463	C50 H90 O6	M+NH4	65.1478	47.8367	24.775	42.3941
TG(47:3)	TG	triacyl	(15:1_16:1_16:1)	(47:3)	A	1.4854	0.6584	0.9144	0.5392	7163.2	7832	3436.2	11634	3139.9	2545.2	2758.7	9170.6	5241.7	6037.3	2807.1	4124.1	786.674	20.4068	C50 H90 O6	M+NH4	88.0731	38.5517	37.5738	56.4848
TG(52:5)	TG	triacyl	(16:0_18:2_18:3)	(52:5)	A	5.2308	1.9489	0.0787	0.7586	1326.3	2091.6	470.39	10945	4621.1	4129.2	NaN	1841.7	877.76	0	3590.3	1888.7	852.721	20.8566	C55 H96 O6	M+NH4	57.8975	62.574	98.3379	50.1284
TG(52:5)	TG	triacyl	(16:0_18:2_18:3)	(52:5)	A	3.2519	0.6949	0.0287	0.6013	2081	2583.3	920.37	8319.3	8402.8	4066	NaN	2728.6	884.57	0	1709.8	1895.8	852.721	20.9157	C55 H96 O6	M+NH4	35.7906	45.8161	86.9476	72.1753
TG(56:0)	TG	triacyl	(14:0_16:0_26:0)	(56:0)	A	1.7732	0.7271	0.0455	0.9253	660.95	2690.5	2193.2	4771.6	3107	4733.6	1030.7	5268.3	2743	3520.1	3830.2	1250.2	918.861	23.2541	C59 H114 O6	M+NH4	22.6044	57.2362	49.1356	70.7274
TG(P-36:3)	TG	alkenyl-acyl	(P-8:0_28:3)	(P-36:3)	C	0.87	0.5216	0.3923	0.4772	5528.9	1624.1	1892.8	4810	3795.2	4158.9	12839	4767.8	4718.1	4448.3	6696.3	4615	616.507	22.5349	C39 H68 O5	M+H	12.0842	72.3329	23.844	62.8156
TG(53:7)	TG	triacyl	(35:3_18:4)	(53:7)	C	1.4793	0.5575	0.0592	0.0702	0	1622.8	4192.8	5035.5	6202.9	4757.5	11430	6492.6	8284.4	6372.3	3279.4	3833.9	862.705	21.5304	C56 H94 O6	M+NH4	14.3836	109.059	36.6865	28.6127
TG(58:5)	TG	triacyl	(20:0_18:1_20:4)	(58:5)	C	1.8766	0.9922	0.5571	0.9831	5950.6	5079.7	5735.8	11168	5001.8	4679.7	5576.7	3590.3	5142.1	3575.8	5533.2	5142.5	936.815	22.4075	C61 H108 O6	M+H	52.6121	8.1179	21.8056	21.893
TG(59:10)	TG	triacyl	(34:2_25:8)	(59:10)	C	1.3709	0.0489	0.1132	0.0681	653.71	1906.1	1136.8	2062.1	1730.1	2613.6	4472.3	1550.1	1516.2	217.57	5.9488	0.0031944	940.752	7.7043	C62 H100 O6	M+Na	20.8997	51.2601	166.335	67.5333
TG(59:3)	TG	triacyl	(34:2_25:1)	(59:3)	C	0.7842	NaN	0.4568	0	7.2032	1071.9	1384.1	1085.2	3.4501	18.026	2379.8	786.23	2284.2	NaN	NaN	NaN	954.861	8.3921	C62 H114 O6	M+NH4	168.175	87.9228	NaN	49.1942
TG(P-32:0)	TG	alkenyl-acyl	(P-16:0_16:0)	(P-32:0)	C	1.5161	0.7207	0.2281	0.1843	1740.5	3103.4	979.6	1628.9	4469.3	4705.7	25278	20853	32419	23364	19983	16184	566.491	26.2281	C35 H66 O5	M+NH4	47.5438	55.4322	18.1017	22.2889
PC(35:4)	PC	diacyl	(35:4)	(35:4)	C	3.4095	1.1318	0.4531	0.5821	7295.5	10836	11670	39791	18814	8.0236	23455	9519.9	19919	25856	11881	26547	767.547	11.1762	C43 H78 N1 O8 P1	M+H	101.86	23.3802	38.6192	41.0852
PC(35:4)	PC	diacyl	(35:4)	(35:4)	C	1.6923	1.0362	0.5914	0.3687	25344	23325	20455	42892	34268	9584.8	52711	27236	29688	45037	38444	54620	767.547	11.2356	C43 H78 N1 O8 P1	M+H	59.785	10.6642	17.6697	38.4557
PC(35:4)	PC	diacyl	(35:4)	(35:4)	C	1.5503	0.65	0.062	0.433	29669	30601	15232	35950	47440	38792	83408	44954	54667	54174	42925	54215	767.547	11.4081	C43 H78 N1 O8 P1	M+H	14.694	34.2384	12.8996	32.7759
PC(35:4)	PC	diacyl	(18:3_17:1)	(35:4)	A	0.7077	0.3933	0.0094	0.0098	238770	268510	286500	202770	198690	191770	361480	248440	272400	123510	132390	142170	767.547	14.7844	C43 H78 N1 O8 P1	M+Na	2.8122	9.1098	7.0343	20.252
PC(35:4)	PC	diacyl	(18:2_17:2)	(35:4)	C	2.739	0.6339	0.0453	0.2156	4690.8	9881	14361	39337	17914	30430	14250	7109.6	8072.5	2146.4	5033.5	9033.2	767.547	15.1508	C43 H78 N1 O8 P1	M+Na	36.8228	50.1792	63.9911	39.492
TG(O-36:2)	TG	alkyl-acyl	(O-13:1_5:0_18:1)	(O-36:2)	C	7.0637	1.3468	0.1288	0.8575	240.1	294.02	649.52	1388.3	1377.8	4594.1	3851.2	11931	12990	17495	10110	3959.6	620.538	4.9892	C39 H72 O5	M+NH4	75.5655	56.3822	64.4109	52.1196
TG(O-36:2)	TG	alkyl-acyl	(O-15:1_18:1_3:0)	(O-36:2)	C	7.3015	0.6561	0.1676	0.6237	196.61	3.434	161.18	152.36	1441.9	680.71	2253.5	3719.6	7495.4	4917.4	3240.8	2590.6	620.538	7.7648	C39 H72 O5	M+NH4	85.4844	85.4096	33.5066	60.2395
TG(O-36:2)	TG	alkyl-acyl	(O-17:1_19:1)	(O-36:2)	C	2.3966	0.5181	0.0019	0.0005	1863.4	2179.1	2071.5	5223.8	4019.4	4716.2	8076.6	7412	8360.8	4177.5	3533.3	4331	620.538	16.3677	C39 H72 O5	M+NH4	12.9948	7.8745	10.5448	6.1258
TG(O-36:2)	TG	alkyl-acyl	(O-15:1_18:1_3:0)	(O-36:2)	B	1.3981	0.587	0.0112	0.0152	5599.1	4430.1	6133.6	7621.3	7764.8	8575.7	19534	14622	19186	11465	7376	5447.1	620.538	21.0922	C39 H72 O5	M+NH4	6.443	16.1703	37.9569	15.414
PC(37:2)	PC	diacyl	(18:1_19:1)	(37:2)	A	3.702	0.2274	0.0002	0.0318	34078	44208	48562	160870	150040	179780	373230	175340	230100	84878	45387	65137	799.609	14.0415	C45 H86 N1 O8 P1	M+H	9.2021	17.5749	30.3155	39.3674
PC(37:2)	PC	diacyl	(37:2)	(37:2)	C	5.9652	0.1705	0.0005	0.0053	13735	18483	13805	104110	83548	110260	199350	118440	194650	33991	18592	19082	799.609	14.1364	C45 H86 N1 O8 P1	M+H	14.086	17.7377	36.6397	26.5874
PC(37:2)	PC	diacyl	(37:2)	(37:2)	C	3.7227	0.1347	0.1485	0.2025	10596	5990.1	20521	76395	8293.8	75397	199350	57588	32578	15654	8547.8	26847	799.609	14.2316	C45 H86 N1 O8 P1	M+H	73.1484	60.0361	54.2146	93.1974
PC(37:2)	PC	diacyl	(37:2)	(37:2)	C	3.6175	0.1386	0.0027	0.0707	1495.2	1699.7	3391.3	10805	8468.8	12270	43415	11936	24366	6016.7	1908.8	4049.5	799.609	14.762	C45 H86 N1 O8 P1	M+H	18.2352	47.403	51.4713	59.6684
PC(36:5)	PC	diacyl	(18:3_18:2)	(36:5)	A	0.7687	0.3877	0.0364	0.0178	122260	152310	139080	117080	98536	100700	150480	88962	125760	58336	38618	49638	779.547	14.0217	C44 H78 N1 O8 P1	M+Na	9.6164	10.9208	20.2232	25.4297
PC(38:5)	PC	diacyl	(18:1_20:4)	(38:5)	B	0	0.1679	0.0039	0.0195	59805	48184	84408	0.0016358	0.0062748	0.010685	438640	233250	260060	73645	63298	64211	807.578	12.1861	C46 H82 N1 O8 P1	M+H	73.0012	28.8398	8.5433	35.9406
PE(32:0)	PE	diacyl	(32:0)	(32:0)	C	1.0785	0.7809	0.4488	0.5909	8214.5	5524	3718.3	5217.7	7628.1	8859.1	3935.1	12218	4486.2	9541.3	8448.2	7448.1	691.515	0.8977	C37 H74 N1 O8 P1	M+H	25.6009	38.8834	12.3471	67.3175
PE(32:0)	PE	diacyl	(32:0)	(32:0)	C	0.7228	0.8609	0.7382	0.3366	8126	5261.7	3223.3	3534.9	5872.9	5487.8	3389.2	7938.7	2812.9	6156.1	6494.5	6834.6	691.515	1.0536	C37 H74 N1 O8 P1	M+H	25.2472	44.4817	5.2226	59.5683
PE(32:0)	PE	diacyl	(32:0)	(32:0)	C	0.6763	3.5994	0.9169	0.1729	0.00011755	1130.3	420.16	0.00014466	650.76	764.06	0.00048526	1184.9	0.0003016	4267.6	4203.5	0.43779	691.515	1.6417	C37 H74 N1 O8 P1	M+H	87.4316	110.543	86.5965	173.205
PE(32:0)	PE	diacyl	(32:0)	(32:0)	C	2.783	1.597	0.3878	0.1044	873.85	0.0013191	0.32953	0.0136	704.32	2433.7	0.00048526	1997.3	0.0003016	3190.2	1433.4	2690	691.515	2.9336	C37 H74 N1 O8 P1	M+H	119.722	173.107	37.129	173.205
PE(32:0)	PE	diacyl	(32:0)	(32:0)	C	1.175	0.5073	0.8442	0.2148	3967.8	3009.3	5067.3	2917.8	5954.4	3849.6	8661.3	6059.4	3721	4020.9	4393.2	3652.2	691.515	7.7112	C37 H74 N1 O8 P1	M+H	36.684	25.6504	9.2117	40.2023
PE(32:0)	PE	diacyl	(16:0_16:0)	(32:0)	A	4.4691	2.5332	0.0001	0.0177	162950	207650	197510	782350	927990	870510	446800	410760	532360	911620	901000	1348600	691.515	11.8484	C37 H74 N1 O8 P1	M+H	8.5272	12.3765	24.2382	13.481
PE(32:0)	PE	diacyl	(16:0_16:0)	(32:0)	A	3.5068	1.8709	0.0009	0.001	8158100	8006000	9371600	25006000	32864000	30081000	29588000	19742000	26592000	51905000	55355000	50961000	691.515	12.2637	C37 H74 N1 O8 P1	M+H	13.5899	8.7925	4.3859	19.9444
PE(32:0)	PE	diacyl	(16:0_16:0)	(32:0)	A	3.5068	1.8709	0.0009	0.001	8158100	8006000	9371600	25006000	32864000	30081000	29588000	19742000	26592000	51905000	55355000	50961000	691.515	12.3043	C37 H74 N1 O8 P1	M+H	13.5899	8.7925	4.3859	19.9444
PE(32:0)	PE	diacyl	(16:0_16:0)	(32:0)	A	3.3678	1.0625	0.0149	0.9628	2762500	2430400	4082500	8623100	13749000	8678900	30954000	8504500	18380000	9494100	32887000	14018000	691.515	12.4353	C37 H74 N1 O8 P1	M+H	28.4381	28.2651	66.0001	58.3605
PE(32:0)	PE	diacyl	(16:0_16:0)	(32:0)	A	6.5698	1.3502	0.0028	0.0362	553110	279210	661700	4347200	3130900	2954300	5451000	2403600	2923200	5918400	7274300	7359900	691.515	12.5074	C37 H74 N1 O8 P1	M-H	21.808	39.5788	11.8036	45.3784
PE(32:0)	PE	diacyl	(16:0_16:0)	(32:0)	A	11.6987	10.5054	0.3182	0.3533	150230	176030	167650	2059300	220020	277940	666980	493020	194840	7006900	451890	674270	691.515	12.7773	C37 H74 N1 O8 P1	M+H	122.662	7.9953	137.292	52.8717
PE(32:0)	PE	diacyl	(16:0_16:0)	(32:0)	A	4.7893	1.4282	0.0254	0.005	105330	132910	150360	318980	720130	590250	330600	210670	228360	465620	462910	472170	691.515	13.0946	C37 H74 N1 O8 P1	M+H	37.6867	17.5284	1.0197	25.2369
PE(32:0)	PE	diacyl	(32:0)	(32:0)	C	3.9134	1.8613	0.0017	0.0374	55234	70825	74108	210240	279060	290020	147540	113310	92647	201870	179520	274610	691.515	13.4256	C37 H74 N1 O8 P1	M+H	16.6479	15.1124	22.7375	23.5281
PE(32:0)	PE	diacyl	(32:0)	(32:0)	C	3.0846	1.7272	0.0002	0.0466	54491	64995	72925	192040	224950	221930	132310	143420	92773	247730	160570	213240	691.515	13.9196	C37 H74 N1 O8 P1	M+H	8.5419	14.4169	21.1854	21.6718
PE(32:0)	PE	diacyl	(32:0)	(32:0)	C	3.139	1.7171	0.0106	0.2159	20702	26569	31814	60221	99864	80540	51278	62598	42286	107490	48309	80015	691.515	14.0755	C37 H74 N1 O8 P1	M+H	24.7147	21.086	37.6747	19.5539
PE(32:0)	PE	diacyl	(32:0)	(32:0)	C	3.4028	2.7071	0.0076	0.0136	26258	26140	26793	57919	91173	87436	53549	52226	38585	144960	100600	98821	691.515	14.6433	C37 H74 N1 O8 P1	M+H	23.1048	1.3182	22.7702	17.2158
PE(32:0)	PE	diacyl	(32:0)	(32:0)	C	3.1778	2.6037	0.0092	0.0098	26258	25506	29116	57919	91173	92527	56373	58516	44787	152360	106550	111410	691.515	14.6958	C37 H74 N1 O8 P1	M+H	24.3379	7.0657	20.3848	13.8769
PE(32:0)	PE	diacyl	(32:0)	(32:0)	C	3.4292	2.6467	0.0035	0.0038	13406	18850	20459	50686	70160	52816	36253	27992	28106	95953	74108	71308	691.515	14.7965	C37 H74 N1 O8 P1	M+H	18.4525	21.0344	16.7708	15.3875
PE(32:0)	PE	diacyl	(32:0)	(32:0)	C	5.2564	1.5862	0.0039	0.0716	3949.3	4884.1	3511.6	16115	25677	20648	10897	10926	8361.3	17331	11346	16720	691.515	15.2415	C37 H74 N1 O8 P1	M+H	22.9805	17.038	21.7645	14.6354
DG(32:1)	DG	diacyl	(16:0_16:1)	(32:1)	A	9.8031	0.8785	0.149	0.6326	422.16	447.12	273.62	912.55	1562.2	4392	2172.2	10919	6086.8	8362.8	9592	5559.4	566.491	5.1855	C35 H66 O5	M+NH4	80.8272	24.6222	26.3698	68.5377
PE(32:0)	PE	diacyl	(32:0)	(32:0)	C	3.5349	1.727	0.0108	0.0243	4101.1	3637.3	4581.6	11064	10304	16198	7909	7812.2	6020.5	13660	10042	11115	691.515	15.8167	C37 H74 N1 O8 P1	M+H	25.6059	11.4976	16.0087	14.6742
PE(32:0)	PE	diacyl	(32:0)	(32:0)	C	3.3718	2.0449	0.0241	0.0057	3819	4334.9	3931.3	7478.9	14619	13204	4418.2	5506.2	5994.5	12259	9620.8	9793.1	691.515	15.8579	C37 H74 N1 O8 P1	M+H	32.1282	6.7347	13.9819	15.2071
PE(32:0)	PE	diacyl	(32:0)	(32:0)	C	5.4808	2.8896	0.0223	0.009	1662.5	2547.6	1793.2	6093.2	13967	11174	2273.4	3659.1	2833.3	10575	7440.1	7211.1	691.515	15.9747	C37 H74 N1 O8 P1	M+H	38.3432	23.8748	22.3529	23.858
PE(32:0)	PE	diacyl	(32:0)	(32:0)	C	4.2356	0.9787	0.0036	0.2925	1534.3	2048.7	2425	6763.1	8232.4	10275	3940.4	4875.7	10550	10325	8268.5	8622.1	691.515	16.1684	C37 H74 N1 O8 P1	M+H	20.936	22.3264	12.1205	55.4093
PE(32:0)	PE	diacyl	(32:0)	(32:0)	C	2.9874	2.3321	0.0002	0.2272	2077	1424.4	1629.3	5309.2	5778.3	6206.9	3864.5	3746.3	2351.7	9013.7	3369	5035.4	691.515	16.3502	C37 H74 N1 O8 P1	M+H	7.7886	19.5164	49.9515	25.3353
PE(32:0)	PE	diacyl	(32:0)	(32:0)	C	2.0715	1.2873	0.0011	0.0207	3336.9	1525.8	2101.9	6731.3	6755.6	6913.4	4736	5561.7	4312.3	6672.5	6098.9	7159.6	691.515	16.4646	C37 H74 N1 O8 P1	M+H	1.4539	39.8588	7.9918	13.0468
PE(32:0)	PE	diacyl	(32:0)	(32:0)	C	2.6656	1.4593	0.0017	0.0404	2957.1	849.6	1436.4	6808.2	6830.2	7883.9	5738.3	5365.5	2546.3	8374.6	7623.3	7196.1	691.515	16.6188	C37 H74 N1 O8 P1	M+H	8.5697	62.2354	7.717	38.3576
PE(32:0)	PE	diacyl	(32:0)	(32:0)	C	2.113	2.0355	0.002	0.0097	2615.9	1052.4	1176.1	5121.7	5239	5528.7	4696.7	4222.7	2181.1	9561.2	8849.6	7196.1	691.515	16.6517	C37 H74 N1 O8 P1	M+H	3.9552	53.8283	14.2161	36.1256
DG(32:1)	DG	diacyl	(16:0_16:1)	(32:1)	C	11.6696	0.8444	0.13	0.7393	426.71	453.34	574.15	1187.2	2881	6710.7	2167.4	14239	11560	12024	9600.7	10334	566.491	5.3221	C35 H66 O5	M+NH4	78.7592	16.2092	11.6651	68.0028
PE(32:0)	PE	diacyl	(32:0)	(32:0)	C	6.6769	2.9171	0.0222	0.1408	1443.3	690.07	1641	4574	10963	9199.2	4391.7	2389	2739.4	12813	5441.9	5310.2	691.515	16.8899	C37 H74 N1 O8 P1	M+H	40.0165	39.8838	54.6673	33.7032
PE(32:0)	PE	diacyl	(32:0)	(32:0)	C	4.2972	2.8186	0.005	0.1149	304.47	780.22	2061	5467.9	8860	7934.9	4416.9	2261.3	1098.8	12451	6375.2	4525.4	691.515	17.0256	C37 H74 N1 O8 P1	M+H	23.6292	86.642	53.2689	64.946
PE(32:0)	PE	diacyl	(32:0)	(32:0)	C	5.5892	2.2218	0.0017	0.0206	421.62	701.58	1267.9	4934.4	5666.2	7091.1	3472.7	2152.8	930.55	7717	5248.6	5528.1	691.515	17.0931	C37 H74 N1 O8 P1	M+H	18.5979	54.0932	21.9267	58.1775
PE(32:0)	PE	diacyl	(32:0)	(32:0)	C	3.9195	3.6004	0.0065	0.0965	1285.6	842.96	682.5	5041.7	3058	4749.3	1882	1671.5	1026.8	6778.4	3144.7	2930.3	691.515	17.2358	C37 H74 N1 O8 P1	M+H	25.0033	33.3348	50.4732	29.184
PE(32:0)	PE	diacyl	(32:0)	(32:0)	C	1406.83	6.0506	0.0521	0.1182	0.00015194	0.0018309	0.36246	377.36	1915.7	1438.4	431.94	540.24	293.75	3273.9	422.45	2961.6	691.515	17.9527	C37 H74 N1 O8 P1	M+H	63.3065	171.793	70.4697	29.2784
PE(32:0)	PE	diacyl	(32:0)	(32:0)	C	9.2464	2.4926	0.0392	0.303	9.3352	982.32	0	2544.1	7284.5	9091.2	6516.6	4366.2	5466.1	1602.7	16245	15536	691.515	26.9337	C37 H74 N1 O8 P1	M+H	53.6159	170.765	74.198	19.7321
PC(38:2)	PC	diacyl	(16:2_22:0)	(38:2)	C	0.3766	0.2535	0.0008	0.0385	11077	10205	11767	1822	4430.9	3023.3	22674	10744	14559	5746.6	5000.1	5097.8	813.625	11.3702	C46 H88 N1 O8 P1	M+Na	42.2306	7.1022	7.6826	38.099
PC(38:2)	PC	diacyl	(38:2)	(38:2)	C	0.6019	0.4834	0.0189	0.3231	3880.1	3227.1	3180.4	2335.2	1874.9	1043.4	6594.3	2631.2	3544.3	2905.4	2587	3187.2	813.625	17.1163	C46 H88 N1 O8 P1	M+H	37.3881	11.4074	10.3779	48.7562
PC(26:0)	PC	diacyl	(12:0_14:0)	(26:0)	B	1.4572	0.9722	0.0026	0.4862	23843	25155	34196	49114	49833	49702	60029	32400	42333	58363	47459	49093	649.468	8.222	C34 H68 N1 O8 P1	M-CH3	0.7727	20.3271	11.3883	31.1546
DG(32:1)	DG	diacyl	(16:0_16:1)	(32:1)	A	2.5773	0.8865	0.2895	0.4219	420.92	1173	883.08	906.14	1132.1	3024.8	893.85	20798	10623	18437	15994	13721	566.491	5.9129	C35 H66 O5	M+NH4	68.939	45.9408	14.695	92.4004
PC(30:2)	PC	diacyl	(14:1_16:1)	(30:2)	B	0.2335	0.233	0	0.0078	2723700	2905800	2994200	670520	699110	654310	8760500	5265200	6669900	2041600	1782700	1775400	701.5	8.5718	C38 H72 N1 O8 P1	M-CH3	3.3624	4.7992	8.1227	25.4957
PC(30:2)	PC	diacyl	(14:1_16:1)	(30:2)	B	0.3981	0.2139	0.002	0.0129	224570	284050	232480	113090	90854	78585	702470	371590	574210	150240	109450	143280	701.5	8.8765	C38 H72 N1 O8 P1	M-CH3	18.5736	13.0754	16.245	30.3635
PC(30:2)	PC	diacyl	(14:1_16:1)	(30:2)	B	0.139	0.5313	0.0182	0.0577	131430	108870	58772	17376	14759	18267	194410	96859	186900	33083	28005	103290	701.5	9.01	C38 H72 N1 O8 P1	M-CH3	10.8543	37.305	76.7943	34.0567
PC(30:2)	PC	diacyl	(14:1_16:1)	(30:2)	B	0.1678	0.1702	0.0504	0.0151	44716	108870	58772	17376	14759	18267	194410	96859	186900	33083	28005	32652	701.5	9.0716	C38 H72 N1 O8 P1	M-CH3	10.8543	47.6419	9.0106	34.0567
PC(31:2)	PC	diacyl	(31:2)	(31:2)	C	0.4029	0.7244	0.0487	0.7291	11574	5919.2	7961.8	4662.3	3437.3	2458.1	4641.6	11551	4205.1	8367.5	6465.1	2230.2	715.515	8.2384	C39 H74 N1 O8 P1	M+H	31.3815	33.7452	55.2366	60.6078
PC(31:2)	PC	diacyl	(15:1_16:1)	(31:2)	B	0.6281	0.5811	0.0073	0.513	1541000	1690600	1821400	1104800	1144000	813880	1433200	789940	600980	810780	619280	832890	715.515	9.4893	C39 H74 N1 O8 P1	M-CH3	17.6663	8.3301	15.5726	46.3482
PC(31:2)	PC	diacyl	(15:1_16:1)	(31:2)	C	0.7971	0.4032	0.3512	0.0116	53891	53530	73658	58716	51832	46845	277740	180800	228550	111970	101760	99401	715.515	9.5729	C39 H74 N1 O8 P1	M+HCOO	11.3609	19.0825	6.4026	21.1655
DG(32:1)	DG	diacyl	(16:0_16:1)	(32:1)	C	3.0506	0.8865	0.3005	0.4915	420.92	1173.1	883.13	911.46	1132.1	3580.7	893.86	20798	13020	18437	15994	13771	566.491	6.0412	C35 H66 O5	M+NH4	79.0237	45.9441	14.5233	86.6933
PC(O-28:2)	PC	alkyl-acyl	(O-12:1_16:1)	(O-28:2)	C	0.3835	0.3569	0.006	0.0369	27965	34007	40737	14053	15621	13151	72519	38677	47930	25879	18345	18935	659.489	7.7572	C36 H70 N1 O7 P1	M+HCOO	8.757	18.6617	19.9006	32.9754
PC(O-28:2)	PC	alkyl-acyl	(O-14:2_14:0)	(O-28:2)	C	0.2669	0.6729	0.0062	0.6445	32898	52850	41702	14106	4260.2	6276	0.0029728	20920	0.19807	7641.5	9996.6	14077	659.489	10.1175	C36 H70 N1 O7 P1	M+HCOO	63.3208	23.5356	30.8018	173.203
PC(O-30:2)	PC	alkyl-acyl	(O-14:2_16:0)	(O-30:2)	C	1.3971	0.5735	0.0338	0.0816	93294	105070	108140	124100	125370	151070	209600	126360	165600	120200	98832	110200	687.52	9.4029	C38 H74 N1 O7 P1	M+HCOO	11.399	7.6689	9.7406	24.9066
PC(O-30:2)	PC	alkyl-acyl	(O-14:2_16:0)	(O-30:2)	C	0.2871	1.8361	0.0063	0.1548	347730	269870	223360	83537	99817	71572	0.067136	72988	16743	57077	69407	134020	687.52	12.4297	C38 H74 N1 O7 P1	M+HCOO	16.684	22.4159	47.5897	127.829
PC(O-30:2)	PC	alkyl-acyl	(O-14:2_16:0)	(O-30:2)	C	0.5353	1.5473	0.0333	0.1767	233100	195450	163380	124770	47989	116810	16.212	61643	6348.4	42990	53781	95378	687.52	12.5291	C38 H74 N1 O7 P1	M+HCOO	43.7404	17.6863	43.189	149.544
PC(P-31:2)	PC	alkenyl-acyl	(P-15:2_16:0)	(P-31:2)	C	2.1302	1.0188	0.0593	0.7103	225100	126010	133640	479500	283520	287000	356470	205830	311320	363150	268440	304820	699.52	10.5111	C39 H74 N1 O7 P1	M+HCOO	32.0456	34.1243	15.3076	26.5463
PC(P-31:2)	PC	alkenyl-acyl	(P-15:2_16:0)	(P-31:2)	C	2.1302	1.0188	0.0593	0.7103	225100	126010	133640	479500	283520	287000	356470	205830	311320	363150	268440	304820	699.52	10.548	C39 H74 N1 O7 P1	M+HCOO	32.0456	34.1243	15.3076	26.5463
PC(P-31:2)	PC	alkenyl-acyl	(P-15:2_16:0)	(P-31:2)	C	1.8671	0.6366	0.0632	0.3851	168430	142340	123930	314470	195670	219420	429810	212240	327750	273630	260430	251060	699.52	10.9318	C39 H74 N1 O7 P1	M+HCOO	25.8492	15.4301	4.3331	33.6738
PC(P-31:2)	PC	alkenyl-acyl	(P-15:2_16:0)	(P-31:2)	C	0.6101	0.9379	0.0782	0.7972	5397.8	9233.8	7893.8	5632.8	4294.5	2888.1	0.025207	570.94	506.89	535.43	7.9582	338.97	699.52	12.1011	C39 H74 N1 O7 P1	M+HCOO	32.1285	25.9282	90.6373	87.054
PC(P-31:2)	PC	alkenyl-acyl	(P-15:2_16:0)	(P-31:2)	C	0.835	1.0689	0.4232	0.6376	2878.7	2455.1	4313.8	3601.7	2666.5	499.05	0.002898	7.4417	506.57	541.54	0.002338	323.45	699.52	12.1873	C39 H74 N1 O7 P1	M+HCOO	70.5574	30.2911	94.4999	169.456
PC(32:3)	PC	diacyl	(16:1_16:2)	(32:3)	B	0.5607	0.202	0.0004	0.0339	501770	453080	506510	281110	256070	284010	1842300	860420	1091700	372160	267960	321190	727.515	9.2104	C40 H74 N1 O8 P1	M+HCOO	5.6118	6.0715	16.2611	40.5845
PC(32:3)	PC	diacyl	(16:2_16:1)	(32:3)	C	1.0052	0.5243	0.3081	0.0218	48840	35933	50369	25189	25992	50629	109230	73900	96581	52295	57269	34975	727.515	9.4033	C40 H74 N1 O8 P1	M+HCOO	42.6136	17.6038	24.2898	19.198
PC(32:3)	PC	diacyl	(16:1_16:2)	(32:3)	B	0.6537	1.9232	0.6978	0.2224	5898.4	59947	4995.9	39190	2584.1	1537.5	5.464	7685.2	22839	13878	43927	21424	727.515	9.9211	C40 H74 N1 O8 P1	M-CH3	148.525	133.264	59.1921	114.173
PC(32:3)	PC	diacyl	(16:1_16:2)	(32:3)	B	1.2007	1.1125	0.8006	0.7812	7470.3	15079	32928	39536	2540.5	1585.7	8999.2	38098	15135	12916	42386	18228	727.515	10.001	C40 H74 N1 O8 P1	M-CH3	148.689	70.665	64.0852	73.9432
PC(32:3)	PC	diacyl	(16:1_16:2)	(32:3)	C	0.0645	0.0901	0.2209	0.0159	4653.6	6688.4	34638	2234.1	6.0024	1587.1	10916	22602	13100	517.73	396.87	2035.4	727.515	10.1358	C40 H74 N1 O8 P1	M-CH3	89.8478	109.319	92.8605	39.9823
PC(33:3)	PC	diacyl	(16:0_17:3)	(33:3)	C	0	0.0567	0.0289	0.0987	43152	23106	38791	0	0	0	85844	18468	35425	3270.3	1342	4870.2	741.531	11.6541	C41 H76 N1 O8 P1	M+Na	NaN	30.1071	55.8926	75.2377
PC(33:3)	PC	diacyl	(16:0_17:3)	(33:3)	B	4.1176	2.0303	0	0.0008	196760	232550	267020	1014600	1065600	1099500	466250	287300	350220	946610	852720	920120	741.531	14.7352	C41 H76 N1 O8 P1	M+HCOO	4.0323	15.1371	5.3404	24.6734
PC(33:3)	PC	diacyl	(16:2_17:1)	(33:3)	C	864.567	5.7402	0.0222	0.0016	8.9787	11.018	10.676	5215.4	10390	4534.8	836.02	10.162	791.93	3707.9	3653.5	4803.7	741.531	15.2187	C41 H76 N1 O8 P1	M+Na	47.6957	10.6823	16.0031	85.0867
PC(35:3)	PC	diacyl	(35:3)	(35:3)	C	2.3169	1.4324	0.0001	0.0101	178490	174470	194850	403830	448420	451450	187280	129350	178400	239910	268250	261100	769.562	10.4835	C43 H80 N1 O8 P1	M+H	6.1348	5.9108	5.7485	18.9066
PC(35:3)	PC	diacyl	(17:2_18:1)	(35:3)	C	0.6369	0.2492	0.0017	0.0057	78394	73584	80778	51446	38181	41402	175210	109880	148630	43127	39019	43660	769.562	11.4368	C43 H80 N1 O8 P1	M+HCOO	15.8412	4.7235	6.0564	22.7258
PC(35:3)	PC	diacyl	(16:2_19:1)	(35:3)	A	27.7245	7294.43	0.0078	0.0001	0.015371	0.013933	271.9	4245.6	4457.3	7565.1	0.0045231	0.0024738	0.0015949	5859.6	6448.5	7326.4	769.562	16.6131	C43 H80 N1 O8 P1	M+Na	34.2713	173.177	11.2783	52.4663
PC(O-46:3)	PC	alkyl-acyl	(O-30:3_16:0)	(O-46:3)	C	2.7299	1.1872	0.0006	0.1162	26507	27087	42754	98356	114120	116720	25696	22009	19117	30508	24409	27458	909.755	18.6604	C54 H104 N1 O7 P1	M+HCOO	9.0542	28.6993	11.106	14.8034
PC(28:0)	PC	diacyl	(28:0)	(28:0)	C	1.7137	1.0513	0.4943	0.3717	4315.5	3701.9	3232.8	7396.1	2159.2	5187.9	11956	5824.9	9518.3	11152	12570	9557.5	677.5	7.7148	C36 H72 N1 O8 P1	M+H	53.4984	14.4794	13.5857	33.9248
PC(28:0)	PC	diacyl	(28:0)	(28:0)	C	1.7212	0.8831	0.0002	0.4904	4310.4	3702.5	3460.4	7419.9	7388.1	7170.8	16683	6186.5	9728.5	14732	12557	12517	677.5	7.8255	C36 H72 N1 O8 P1	M+H	1.8504	11.45	9.5541	49.1417
PC(31:1)	PC	diacyl	(14:0_17:1)	(31:1)	C	0.5566	0.2485	0.0167	0.0143	13958	12141	16885	9397	8263.8	7067.4	64057	47888	33924	15917	8524.2	9260.8	717.531	7.445	C39 H76 N1 O8 P1	M+Na	14.1334	16.7045	36.2497	31.0146
PC(31:1)	PC	diacyl	(31:1)	(31:1)	C	0.8472	0.7864	0.2203	0.463	36886	43883	50566	42840	24190	35134	61757	23224	66064	51955	32650	29081	717.531	10.2044	C39 H76 N1 O8 P1	M+H	27.5191	15.6262	32.4731	46.8515
PC(31:1)	PC	diacyl	(15:0_16:1)	(31:1)	B	3.2754	1.9417	0.19	0.0071	7625100	7421600	6766900	9297600	11037000	24975000	4128600	2540300	4417500	7455400	6840600	8577500	717.531	11.1043	C39 H76 N1 O8 P1	M-CH3	56.8969	6.1675	11.5512	27.3523
PC(31:1)	PC	diacyl	(16:0_15:1)	(31:1)	C	0.9333	0.6079	0.7535	0.0266	4038800	4657100	4880400	4555100	4343300	4416300	6185400	4452900	5382500	2623400	3430200	3760100	717.531	12.2666	C39 H76 N1 O8 P1	M+Na	2.4237	9.6333	17.8778	16.2352
PC(31:1)	PC	diacyl	(16:0_15:1)	(31:1)	C	1.0667	0.7067	0.1002	0.2513	3825300	4122200	4322300	4268400	4610700	4522400	6516300	3923400	5827000	4086100	4400200	4604900	717.531	12.6739	C39 H76 N1 O8 P1	M+Na	3.9779	6.1147	5.9875	24.769
PC(O-33:6)	PC	alkyl-acyl	(O-33:6)	(O-33:6)	C	0.9897	1.3211	0.8554	0.6356	85726	50537	76855	63817	71581	84845	109140	85300	58128	120900	144180	40685	721.505	11.0415	C41 H72 N1 O7 P1	M+H	14.4838	25.7618	53.2719	30.3163
PC(32:4)	PC	diacyl	(32:4)	(32:4)	C	1.297	0.19	0.2449	0.0732	5148.2	3895.1	5983.2	5165.9	6073.9	7760.5	49543	18453	22817	5621.3	4608.3	9412.3	725.5	8.4087	C40 H72 N1 O8 P1	M+H	20.7887	20.9824	38.6779	55.6059
PC(33:0)	PC	diacyl	(16:0_17:0)	(33:0)	C	2.3501	2.1033	0.0235	0.0534	90106	115250	87508	197300	167180	270860	97401	91592	97742	175800	205590	117210	747.578	10.4419	C41 H82 N1 O8 P1	M+Na	25.1832	15.6971	27.0547	3.6164
PC(33:0)	PC	diacyl	(16:0_17:0)	(33:0)	C	1.772	1.4402	0.0333	0.1435	152850	115250	87508	172970	266100	270860	142750	91592	97742	175800	205590	117210	747.578	10.5287	C41 H82 N1 O8 P1	M+Na	23.3226	27.6673	27.0547	25.2311
PC(33:0)	PC	diacyl	(33:0)	(33:0)	C	18.5745	3.2406	0.0007	0.0039	2920.6	2999	1492.9	52218	39784	55723	19782	9130.4	14968	64107	43870	59535	747.578	13.0837	C41 H82 N1 O8 P1	M+H	17.0094	34.3119	19.0078	36.4671
PC(33:0)	PC	diacyl	(33:0)	(33:0)	C	9.0995	4.2835	0	0.0025	21926	23118	26970	245420	241470	210960	36653	18058	24835	157010	107610	151510	747.578	13.575	C41 H82 N1 O8 P1	M+H	8.1084	10.9811	19.5176	35.4905
PC(33:0)	PC	diacyl	(33:0)	(33:0)	A	9.0995	4.2835	0	0.0025	21926	23118	26970	245420	241470	210960	36653	18058	24835	157010	107610	151510	747.578	13.6036	C41 H82 N1 O8 P1	M+H	8.1084	10.9811	19.5176	35.4905
TG(21:1)	TG	triacyl	(21:1)	(21:1)	C	1.2235	0.5969	0.8834	0.2005	289100	349530	353400	432370	258020	327320	719070	354070	692310	429240	379980	412660	426.298	2.5966	C24 H42 O6	M+NH4	25.8766	10.9037	6.154	34.5713
LPC(O-16:0)	LPC	monoalkyl	(O-16:0)	(O-16:0)	C	NaN	NaN	0	0	NaN	4707.7	NaN	NaN	NaN	NaN	NaN	NaN	NaN	NaN	NaN	0	481.353	4.1202	C24 H52 N1 O6 P1	M+H	NaN	NaN	NaN	NaN
PC(33:0)	PC	diacyl	(33:0)	(33:0)	A	7.792	6.1967	0	0.001	10261	14634	16036	115430	107100	124960	14715	9078.7	10638	91187	65359	87055	747.578	13.8685	C41 H82 N1 O8 P1	M+H	7.7138	22.0781	17.0858	25.3559
PC(33:0)	PC	diacyl	(33:0)	(33:0)	A	7.792	6.1967	0	0.001	10261	14634	16036	115430	107100	124960	14715	9078.7	10638	91187	65359	87055	747.578	13.8917	C41 H82 N1 O8 P1	M+H	7.7138	22.0781	17.0858	25.3559
PC(33:0)	PC	diacyl	(33:0)	(33:0)	C	11.184	2.9748	0.0002	0.0031	10261	14634	16036	143530	158730	179360	30652	15964	23748	91187	65359	87055	747.578	13.9295	C41 H82 N1 O8 P1	M+H	11.1999	22.0781	17.0858	31.3304
PC(33:0)	PC	diacyl	(33:0)	(33:0)	C	5.9411	10.6964	0.0116	0.0118	5986.8	7682.7	9128.4	27962	51457	54238	6636.4	3856.7	5958.5	70995	33295	59267	747.578	14.0638	C41 H82 N1 O8 P1	M+H	32.3995	20.6918	35.3886	26.4295
PC(33:0)	PC	diacyl	(33:0)	(33:0)	C	19.2	6.2555	0.0021	0.0155	1985.8	742.42	1414.3	23950	29716	38145	2695.8	1191.6	1810.3	9568.3	9474.2	16869	747.578	14.1917	C41 H82 N1 O8 P1	M+H	23.3274	45.0717	35.4406	39.8076
PC(O-34:7)	PC	alkyl-acyl	(O-34:7)	(O-34:7)	C	1.1544	0.4494	0.6158	0.0111	35390	24062	44252	39516	51086	27667	31968	44935	38790	20191	11754	4322.8	733.505	12.3452	C42 H72 N1 O7 P1	M+Na	29.7025	29.2759	65.6738	16.8195
PC(O-37:9)	PC	alkyl-acyl	(O-37:9)	(O-37:9)	C	1.2863	3.0763	0.408	0.0042	1984.4	1283.3	1709.9	0	0	2552.9	NaN	3908.9	7185.3	22106	20841	18332	771.52	12.1409	C45 H74 N1 O7 P1	M+H	173.205	21.2935	9.404	41.7655
PC(37:5)	PC	diacyl	(37:5)	(37:5)	C	0.0032	0.3975	0.0828	0.1814	2350.8	24277	25964	80.892	1.0576	0.027553	55120	16116	34454	18528	5502.7	21909	793.562	11.5301	C45 H80 N1 O8 P1	M+H	169.776	75.1436	56.5694	55.3887
PC(37:5)	PC	diacyl	(16:0_21:5)	(37:5)	B	0.4594	0.0998	0.0006	0.0084	3609.8	3220	3575.3	1225.7	1054.2	1657.8	5339.5	3031.9	3359.7	531.83	0.0036202	462.61	793.562	14.7123	C45 H80 N1 O8 P1	M+HCOO	23.6965	6.221	87.2287	31.9277
DG(32:1)	DG	diacyl	(16:0_16:1)	(32:1)	B	1.9162	0.8559	0.0172	0.9115	2314.8	2776.2	2954.8	3912	5662.9	5621.7	5330.5	14005	14097	12066	11367	8914.4	566.491	7.7083	C35 H66 O5	M+NH4	19.7253	12.3123	15.3484	45.1812
PC(37:5)	PC	diacyl	(19:3_18:2)	(37:5)	A	2.7872	0.618	0.2461	0.0012	4606.1	11513	9152.6	21812	4805.2	32090	13042	12282	12188	7173.4	5997.6	8059.1	793.562	15.4408	C45 H80 N1 O8 P1	M+Na	70.417	41.6739	14.6134	3.7439
PC(37:3)	PC	diacyl	(16:2_21:1)	(37:3)	C	6.4497	2.0743	0.0071	0.1287	0.0063741	4407.8	0.0025003	17415	28435	17874	4575.8	6173	7565.2	15693	13325	6263.8	797.593	10.8592	C45 H84 N1 O8 P1	M+Na	29.3485	173.205	41.7112	24.5042
PC(P-29:2)	PC	alkenyl-acyl	(P-13:1_16:1)	(P-29:2)	C	2.6712	1.1651	0.0671	0.4997	30836	21416	16121	82370	36952	53506	74796	65864	61806	87145	61134	72959	671.489	8.8651	C37 H70 N1 O7 P1	M+HCOO	39.8993	32.7025	17.6604	9.8467
PC(P-29:2)	PC	alkenyl-acyl	(P-13:1_16:1)	(P-29:2)	C	2.3489	1.1324	0.3171	0.4181	15426	15631	10879	6514.5	36717	30817	54819	38761	76977	87167	76642	49446	671.489	8.9452	C37 H70 N1 O7 P1	M+HCOO	64.8562	19.2171	27.3824	33.7523
PC(P-31:3)	PC	alkenyl-acyl	(P-15:2_16:1)	(P-31:3)	C	1.1425	0.46	0.8303	0.1004	474220	290610	243960	541780	290940	254580	963770	427730	813330	443330	373160	354830	697.505	8.8818	C39 H72 N1 O7 P1	M+HCOO	43.1465	36.2007	11.964	37.6196
PC(O-32:3)	PC	alkyl-acyl	(O-16:3_16:0)	(O-32:3)	C	1.1969	0.4232	0.0668	0.0514	54869	57581	73572	71052	87128	88058	159660	87195	178220	62477	50483	75415	713.536	10.6592	C40 H76 N1 O7 P1	M+HCOO	11.6488	16.2989	19.857	33.9465
PC(O-32:3)	PC	alkyl-acyl	(O-16:3_16:0)	(O-32:3)	C	1.1347	0.3787	0.2826	0.0234	101620	92106	118240	102840	119010	134160	331760	193220	348680	108040	92302	132060	713.536	10.9305	C40 H76 N1 O7 P1	M+HCOO	13.1984	12.719	18.0707	29.2882
PC(O-32:3)	PC	alkyl-acyl	(O-14:2_18:1)	(O-32:3)	C	0.1283	0.2607	0.0007	0.6276	53486	44190	39317	6861.7	2264.9	5670.8	0.0040535	25245	1969.6	2930.2	6581.7	4836.3	713.536	12.5596	C40 H76 N1 O7 P1	M+HCOO	48.3664	15.765	38.1852	154.783
DG(32:1)	DG	diacyl	(16:0_16:1)	(32:1)	A	0.9165	3.3592	0.5273	0.027	1472	5830.6	6575.3	5404.6	5770.1	6026.3	863.05	5116.9	3419	17191	8212.2	13513	566.491	8.6338	C35 H66 O5	M+NH4	5.4497	59.5916	34.7962	68.3471
PC(34:5)	PC	diacyl	(34:5)	(34:5)	C	0.0008	0.0179	0.1497	0.1946	6200.3	31.059	11555	0.79639	1.2639	7.9833	23972	99229	9441.9	16.49	1778.9	897.13	751.515	8.4451	C42 H74 N1 O8 P1	M+H	120.113	97.2664	98.1833	109.002
PC(34:5)	PC	diacyl	(16:1_18:4)	(34:5)	B	1.5008	0.4181	0.809	0.038	884810	896350	828160	775570	654310	1345300	1466900	736280	1145900	613380	205980	281770	751.515	11.8248	C42 H74 N1 O8 P1	M+HCOO	39.883	4.1961	59.0323	32.8031
PC(O-35:1)	PC	alkyl-acyl	(O-35:1)	(O-35:1)	C	NaN	2.8592	0	0.1772	NaN	NaN	NaN	3670.2	2971.6	3884.7	1096.4	709.6	1157	1324.6	3310.1	1510.4	759.614	1.221	C43 H86 N1 O7 P1	M+H	13.6077	NaN	53.5356	24.5751
PC(O-34:1)	PC	alkyl-acyl	(O-34:1)	(O-34:1)	C	5.4066	1.0022	0.0073	0.958	1100.1	1541.8	1646.2	5075.7	8905	8118.3	0.024986	0.0016305	0.0028216	0.0029193	0.027201	0.0012227	745.598	16.9278	C42 H84 N1 O7 P1	M+H	27.4543	20.281	139.109	134.051
PC(O-37:8)	PC	alkyl-acyl	(O-37:8)	(O-37:8)	C	0.2188	0.2376	0.3279	0.0318	NaN	2618.7	620.88	572.13	NaN	0	24801	13475	32295	7671.5	3575.6	4974.4	773.536	10.2151	C45 H76 N1 O7 P1	M+Na	141.421	87.2136	38.5046	40.2774
PC(O-37:8)	PC	alkyl-acyl	(O-37:8)	(O-37:8)	C	0.5073	2.0408	0.3044	0.5438	10347	6323.4	21388	10850	5253	4573.1	7991.1	7682.5	11703	23885	8390.1	6388.6	773.536	11.105	C45 H76 N1 O7 P1	M+H	49.9757	61.4848	74.3048	24.5206
PC(O-32:4)	PC	alkyl-acyl	(O-16:3_16:1)	(O-32:4)	C	0.6229	0.2315	0.0022	0.0148	94213	108540	106270	52751	55852	67615	386730	200570	352450	78171	60068	89520	711.52	9.0891	C40 H74 N1 O7 P1	M+HCOO	13.3493	7.4763	19.5661	31.6298
PC(31:4)	PC	diacyl	(18:3_13:1)	(31:4)	C	1.5316	1.0759	0.3004	0.7407	279580	250130	257140	428200	416990	203840	340510	346440	544990	421810	586380	330750	711.484	10.0931	C39 H70 N1 O8 P1	M+Na	36.1548	5.8652	29.0288	28.3407
PC(31:4)	PC	diacyl	(16:2_15:2)	(31:4)	C	0.725	0.8503	0.0011	0.7084	581370	535830	591490	428840	417630	412000	603540	604580	819780	597600	697070	639870	711.484	10.2152	C39 H70 N1 O8 P1	M+Na	2.0441	5.2056	7.7411	18.4249
PC(35:7)	PC	diacyl	(35:7)	(35:7)	C	0.673	1.0896	0.3726	0.976	7859.5	7756.2	12879	8249.9	5841.5	8666.8	9865.3	6473.1	8795.9	10749	7545.7	6987.5	761.5	13.9257	C43 H72 N1 O8 P1	M+H	20.1049	30.8284	24.087	20.7002
PC(35:7)	PC	diacyl	(35:7)	(35:7)	C	2.2639	1.2879	0.0892	0.5074	10002	5673	11643	11484	20968	26360	14278	8424.6	12261	17678	7461.3	18389	761.5	14.9319	C43 H72 N1 O8 P1	M+H	38.4161	33.8709	42.1397	25.5147
PC(35:7)	PC	diacyl	(35:7)	(35:7)	C	2.2598	1.1861	0.0015	0.7067	9774.1	11395	14909	33416	33692	27535	25678	16152	16472	30458	13659	21190	761.5	15.0573	C43 H72 N1 O8 P1	M+H	11.024	21.8262	38.6532	27.8357
PC(35:7)	PC	diacyl	(35:7)	(35:7)	C	3.8685	0.363	0.0077	0.2751	6364.5	7204.1	6160.2	24491	27872	16725	26808	13435	7002.9	9730.4	7656.8	7593.2	761.5	15.1522	C43 H72 N1 O8 P1	M+H	24.8182	8.4128	14.6029	64.1524
PC(35:7)	PC	diacyl	(35:7)	(35:7)	C	1.8741	0.5074	0.1783	0.2395	4469.2	7121.9	5184.6	8952.3	5828.4	13348	14208	9701.2	3783.2	3682.9	7207.9	3270	761.5	15.4345	C43 H72 N1 O8 P1	M+H	40.2896	24.5438	45.8498	56.6394
PC(35:7)	PC	diacyl	(35:7)	(35:7)	C	0.9084	0.6715	0.7078	0.5916	3871.4	5323.6	9449.9	5171.1	7237.7	8583.9	10665	5408.6	5993.8	5860	6056.5	7160.6	761.5	15.6168	C43 H72 N1 O8 P1	M+H	24.5662	46.5669	11.0249	39.161
PC(35:7)	PC	diacyl	(35:7)	(35:7)	C	1.0847	0.7666	0.1477	0.512	2327.4	2862.4	1356.6	2825.1	3026.8	3104.8	3898.1	2939.2	1881	2988.2	2851	1024.4	761.5	16.4122	C43 H72 N1 O8 P1	M+H	4.8357	34.9809	47.9213	34.7181
PC(P-33:3)	PC	alkenyl-acyl	(P-15:2_18:1)	(P-33:3)	C	0.8282	0.5947	0.6669	0.1052	28080	12454	12205	23255	9940.4	9986.1	37604	24511	43670	25973	22040	21195	725.536	10.6314	C41 H76 N1 O7 P1	M+HCOO	53.3146	51.7328	11.0531	27.7706
PC(P-33:3)	PC	alkenyl-acyl	(P-15:2_18:1)	(P-33:3)	C	0.9828	0.2781	0.1469	0.017	25659	26341	24251	25887	10773	15188	81077	45296	58118	17912	19401	22543	725.536	10.9242	C41 H76 N1 O7 P1	M+HCOO	44.9683	4.1936	11.8488	29.4781
DG(32:1)	DG	diacyl	(16:0_16:1)	(32:1)	B	1.8655	1.3935	0.7851	0.4367	550.78	1384.5	1632.2	302.51	3045.7	994.55	4237.2	7237.2	3529.3	10085	5409.5	4757.2	566.491	9.0259	C35 H66 O5	M+NH4	98.5514	47.6432	43.0514	39.3598
PC(O-34:0)	PC	alkyl-acyl	(O-34:0)	(O-34:0)	C	NaN	NaN	0	0	2472	5584.4	4904.1	NaN	NaN	NaN	NaN	NaN	NaN	241.53	NaN	NaN	747.614	16.6188	C42 H86 N1 O7 P1	M+H	NaN	37.8754	NaN	NaN
PC(O-36:1)	PC	alkyl-acyl	(O-36:1)	(O-36:1)	C	0.1339	1	0.4543	0	733.26	14594	764.23	768.81	1870.3	1952.8	NaN	0	0	0	NaN	NaN	773.63	16.5025	C44 H88 N1 O7 P1	M+H	43.1876	149.028	NaN	NaN
PC(36:4)	PC	diacyl	(36:4)	(36:4)	C	0.8876	0.5365	0.4573	0.0959	2284500	2674500	3047900	2705300	2240700	2423700	11657000	6756100	7765900	6254600	4559100	5116800	781.562	12.1439	C44 H80 N1 O8 P1	M+H	9.5271	14.3022	16.2733	29.6549
PC(36:4)	PC	diacyl	(36:4)	(36:4)	C	0.1421	2.4758	0.0469	0.3615	110130	69859	196000	11791	27858	16952	31474	385840	457750	302170	1133300	361070	781.562	12.6618	C44 H80 N1 O8 P1	M+H	43.4772	51.4062	77.4473	78.2349
PC(36:4)	PC	diacyl	(36:4)	(36:4)	C	1.388	0.6257	0.1449	0.0847	16534	19185	21282	18889	28226	29540	66675	42937	52492	26281	41719	37388	781.562	13.8672	C44 H80 N1 O8 P1	M+H	22.7293	12.524	22.6666	22.1046
PC(36:4)	PC	diacyl	(36:4)	(36:4)	C	2.2685	0.8562	0.0076	0.7267	13623	16705	19928	34095	45209	33671	67304	47955	31250	57624	47845	53182	781.562	14.7107	C44 H80 N1 O8 P1	M+H	17.3737	18.8211	9.2587	36.9454
PC(36:4)	PC	diacyl	(17:0_19:4)	(36:4)	C	38.0217	0.6904	0.0001	0.6482	0.0019483	706.54	0.0087206	25260	21638	26901	7494.8	3010.1	1877.3	5174.5	2804.3	1389.7	781.562	16.0234	C44 H80 N1 O8 P1	M+Na	10.9462	173.201	61.2386	71.9768
DG(32:1)	DG	diacyl	(32:1)	(32:1)	C	1.8836	0.7441	0.0573	0.009	412.84	1766	2736.8	3290.8	5155.9	3545.1	20631	22200	23720	17650	17467	15556	566.491	9.4118	C35 H66 O5	M+NH4	25.3032	71.2351	6.8665	6.9638
PC(39:3)	PC	diacyl	(39:3)	(39:3)	C	1.4768	1.0872	0.8968	0.2371	18617	17406	16683	27494	13552	13598	92208	63788	53577	100250	84742	79361	825.625	16.744	C47 H88 N1 O8 P1	M+H	44.1192	5.5639	12.3067	28.6553
PC(39:2)	PC	diacyl	(39:2)	(39:2)	C	0.4793	0.9558	0.6534	0.4973	197680	51462	51302	94747	48198	83739	83669	30272	67344	73913	64201	79970	827.64	17.9331	C47 H90 N1 O8 P1	M+H	32.197	84.3399	10.9428	45.2803
PC(O-40:2)	PC	alkyl-acyl	(O-40:2)	(O-40:2)	C	0.0336	1.4494	0.3979	0.967	0.69033	67390	14.591	0.0020978	2262.2	1394.5	12.385	3971.6	2478.8	0.0068179	5757	985.96	827.677	18.9358	C48 H94 N1 O7 P1	M+H	93.6311	173.146	136.983	92.8143
DG(32:1)	DG	diacyl	(16:0_16:1)	(32:1)	A	1.0397	1.1219	0.1631	0.9386	655.27	1161.2	4383.7	3773.9	4557.6	3967.6	27428	20467	25220	30772	21876	19481	566.491	9.4672	C35 H66 O5	M+NH4	9.9572	97.8573	24.7446	14.5955
PC(O-34:4)	PC	alkyl-acyl	(O-16:3_18:1)	(O-34:4)	C	0.6253	0.2433	0.0902	0.0176	37408	46927	61652	38550	26760	14107	171210	90633	183860	25119	26347	44725	739.552	10.93	C42 H78 N1 O7 P1	M+HCOO	46.1772	25.1009	34.251	34.0386
PC(O-38:7)	PC	alkyl-acyl	(O-38:7)	(O-38:7)	C	1.0713	0.5888	0.8092	0.6213	27023	NaN	5100.7	28951	19171	8832.5	28693	13673	61741	25802	36353	17573	789.567	10.6279	C46 H80 N1 O7 P1	M+H	52.9925	96.5112	35.4224	70.8614
PC(O-46:4)	PC	alkyl-acyl	(O-30:3_16:1)	(O-46:4)	C	0.8629	0.5092	0.7416	0.0002	22626	24414	36079	26435	31131	30279	35012	31532	31807	17827	16375	17148	907.739	17.8111	C54 H102 N1 O7 P1	M+HCOO	8.5434	26.369	4.2458	5.902
PC(O-35:6)	PC	alkyl-acyl	(O-35:6)	(O-35:6)	C	NaN	NaN	0	0	NaN	NaN	NaN	1722.7	0	752.52	NaN	NaN	NaN	NaN	NaN	NaN	749.536	9.5792	C43 H76 N1 O7 P1	M+H	104.674	NaN	NaN	NaN
PC(O-35:6)	PC	alkyl-acyl	(O-35:6)	(O-35:6)	C	NaN	NaN	0	0	NaN	NaN	NaN	4194.1	2348.7	2564.3	NaN	NaN	NaN	NaN	NaN	NaN	749.536	9.9991	C43 H76 N1 O7 P1	M+H	33.2386	NaN	NaN	NaN
PC(37:1)	PC	diacyl	(37:1)	(37:1)	C	1.2003	0.8106	0.2012	0.4801	10872	7447.5	6813.3	13051	9740.5	9931.2	15335	11901	10675	12431	10312	11610	801.625	17.1856	C45 H88 N1 O8 P1	M+H	17.0403	26.0648	9.3283	19.1151
PC(O-37:7)	PC	alkyl-acyl	(O-37:7)	(O-37:7)	C	0.2453	0.1366	0.4752	0.033	7729.8	0.0019056	37764	5098.9	9263.2	3645.6	95265	36177	103160	14087	10267	6496	775.552	9.003	C45 H78 N1 O7 P1	M+H	48.5758	131.554	36.9103	46.8123
PC(O-39:3)	PC	alkyl-acyl	(O-39:3)	(O-39:3)	C	1.521	0.9702	0.0418	0.5313	33134	26114	28271	50398	35113	49043	34397	27643	18037	12115	33374	18381	811.645	8.0791	C47 H90 N1 O7 P1	M+H	18.8633	12.3267	51.3103	30.8007
PC(O-39:3)	PC	alkyl-acyl	(O-18:3_21:0)	(O-39:3)	C	1.1257	0.6145	0.5733	0.0624	15850	7613.2	10666	15632	7791.5	17842	10812	14063	9101.3	4182.8	8641	6205	811.645	8.4611	C47 H90 N1 O7 P1	M+H	38.3976	36.6031	35.1933	22.2531
PC(O-39:3)	PC	alkyl-acyl	(O-19:2_20:1)	(O-39:3)	C	1.3812	0.8325	0.1048	0.6213	690390	920090	1030400	1423100	976520	1277900	1073900	833890	673030	893970	556520	874160	811.645	25.6276	C47 H90 N1 O7 P1	M+H	18.5832	19.7042	24.4382	23.4496
PC(38:8)	PC	diacyl	(38:8)	(38:8)	C	0.7252	0.2754	0.7305	0.1379	3550.3	4884.2	12640	7252.1	329.7	9166.1	8975.5	17264	4462.7	2304.7	2354.4	4753.7	801.531	14.2178	C46 H76 N1 O8 P1	M+H	83.2716	69.8703	44.6136	63.4412
PC(O-28:1)	PC	alkyl-acyl	(O-12:1_16:0)	(O-28:1)	C	1.2247	0.6574	0.1659	0.2193	30721	36434	48152	42343	49692	58971	50799	30206	36696	33396	27183	29421	661.505	9.1784	C36 H72 N1 O7 P1	M+HCOO	16.5543	23.1194	10.4882	26.8357
PC(27:1)	PC	diacyl	(12:0_15:1)	(27:1)	C	0.6292	1.0295	0.0236	0.3838	31020	30107	39153	21672	24637	21127	34831	39391	43611	44899	39331	42409	661.468	8.6366	C35 H68 N1 O8 P1	M+Na	8.4014	14.899	6.6082	11.1796
PC(O-36:2)	PC	alkyl-acyl	(O-36:2)	(O-36:2)	C	1.1128	0.9661	0.4039	0.629	39780	76359	125330	139470	136740	63492	14977	52725	26753	45671	50938	20643	771.614	17.947	C44 H86 N1 O7 P1	M+H	38.0627	53.3297	41.4131	61.3432
PC(O-38:3)	PC	alkyl-acyl	(O-17:2_21:1)	(O-38:3)	C	2.3799	0.2499	0.0118	0.0195	1407.1	1161.3	1258.8	3350.2	2695.3	2214.5	10653	8491	5215.7	2661.4	1980.9	1008.7	797.63	18.174	C46 H88 N1 O7 P1	M+H	20.7043	9.7036	44.0973	33.7135
PC(O-30:3)	PC	alkyl-acyl	(O-14:2_16:1)	(O-30:3)	C	0.4313	0.3208	0.079	0.0214	5576.3	9457.9	5615.5	4079.1	3896.1	3558.8	44704	24413	33020	14342	10805	11113	685.505	5.8466	C38 H72 N1 O7 P1	M+HCOO	6.8646	32.3948	16.2076	29.913
PC(36:3)	PC	diacyl	(36:3)	(36:3)	C	2.7326	0.0503	0.0791	0.0032	15793	12708	7018.9	23302	43157	21311	95139	55762	77491	3959.5	3573.3	4786.2	783.578	11.3852	C44 H82 N1 O8 P1	M+H	41.2863	37.5919	15.0898	25.9077
PC(36:3)	PC	diacyl	(36:3)	(36:3)	C	13.6991	0.064	0	0.0791	17868	14755	13765	241080	230330	244790	194020	73349	60437	12426	6841.3	9215.7	783.578	11.6217	C44 H82 N1 O8 P1	M+H	3.1454	13.848	29.5211	67.4315
PC(P-38:2)	PC	alkenyl-acyl	(P-14:2_24:0)	(P-38:2)	C	2.061	0.6379	0.1507	0.0381	3863.1	6289.6	4145.5	12964	10731	4570	3929.3	3693.2	3410.6	2229.4	2506	552.42	797.63	17.3687	C46 H88 N1 O7 P1	M+H	46.1436	27.8414	59.976	7.0605
PE(33:3)	PE	diacyl	(15:2_18:1)	(33:3)	B	0.6804	0.0005	0.1	0.3739	8744.3	6311.5	9685	6589.4	3694.7	5930.6	0.0091458	0.07041	2307.9	0.0053243	0.05811	0.26914	699.484	8.6798	C38 H70 N1 O8 P1	M+H	28.0713	21.1091	125.921	173.196
DG(32:1)	DG	diacyl	(14:0_18:1)	(32:1)	A	8.3485	0.7872	0.0026	0.7104	12804	10212	19067	99876	141770	159190	179880	23893	103910	141600	68869	30774	566.491	13.6565	C35 H66 O5	M+NH4	22.8161	32.4529	70.0206	76.0555
PE(33:3)	PE	diacyl	(33:3)	(33:3)	C	0.5487	0.1127	0.0257	0.0203	8685.9	10839	12673	6727	6952.6	6435.4	36324	18526	19273	4094	2659	1942.5	699.484	9.079	C38 H70 N1 O8 P1	M+H	3.8672	18.5941	37.7968	40.7444
PE(33:3)	PE	diacyl	(33:3)	(33:3)	C	4656.4	9412.75	0.0009	0.0048	0.10182	0.0099014	0.0093276	5129.5	3441.6	4523.1	0.030522	0.00928	0.07916	5368.9	7984.7	10157	699.484	10.7502	C38 H70 N1 O8 P1	M+H	19.5901	131.937	30.5918	90.3408
PE(33:3)	PE	diacyl	(33:3)	(33:3)	C	3.2543	4.6709	0.0001	0.0015	41396	43692	50537	144960	164470	163740	27156	18396	27770	111470	92634	129710	699.484	11.0941	C38 H70 N1 O8 P1	M+H	7.0107	10.5183	16.662	21.4558
PE(33:2)	PE	diacyl	(33:2)	(33:2)	C	0.3101	0.4306	0.002	0.549	37637	40236	50188	15560	14547	11005	12147	3141.1	3657.9	5230	3834.3	4095.4	701.5	9.1146	C38 H72 N1 O8 P1	M+H	17.4524	15.5192	16.9151	80.0752
PE(33:2)	PE	diacyl	(15:1_18:1)	(33:2)	A	0.3546	0.8901	0.0015	0.9507	37644	42441	49469	17539	15522	14992	15885	9635.7	8122.5	10701	8225.2	14140	701.5	9.2146	C38 H72 N1 O8 P1	M+H	8.392	13.7718	26.9494	36.695
PE(33:2)	PE	diacyl	(16:1_17:1)	(33:2)	A	0.4321	0.6634	0.0018	0.4717	2898100	3174700	3680900	1563700	1590400	1519000	2178900	1023200	1477000	1342200	1040100	1445400	701.5	9.4334	C38 H72 N1 O8 P1	M+H	2.314	12.2098	16.5112	37.3294
PE(33:2)	PE	diacyl	(16:1_17:1)	(33:2)	A	1.3746	0.2369	0.004	0.0322	993060	1265300	1250900	1666600	1739400	1732300	2198900	1022300	1491700	520960	404210	466560	701.5	9.7194	C38 H72 N1 O8 P1	M+H	2.344	13.0959	12.5927	37.7038
PE(33:2)	PE	diacyl	(16:1_17:1)	(33:2)	B	1.2766	0.3687	0.1382	0.0708	113060	71002	72052	127150	95295	144330	104970	43465	89277	30430	31957	38706	701.5	10.0817	C38 H72 N1 O8 P1	M+H	20.3515	28.0935	13.0684	40.332
PE(33:2)	PE	diacyl	(16:1_17:1)	(33:2)	B	1.2766	0.3687	0.1382	0.0708	113060	71002	72052	127150	95295	144330	104970	43465	89277	30430	31957	38706	701.5	10.1129	C38 H72 N1 O8 P1	M+H	20.3515	28.0935	13.0684	40.332
DG(32:1)	DG	diacyl	(14:0_18:1)	(32:1)	A	6.9365	0.8682	0.0027	0.9881	60835	78092	82205	363070	498500	570220	513980	297580	67219	446220	352390	88154	566.491	13.7767	C35 H66 O5	M+Na	22.041	15.3833	62.8133	76.2705
PE(33:2)	PE	diacyl	(16:1_17:1)	(33:2)	B	1.1641	0.4753	0.0304	0.0534	61105	70763	84887	92895	98817	95170	68489	41734	40416	12237	15462	32550	701.5	10.179	C38 H72 N1 O8 P1	M+H	3.1238	16.5539	54.3575	31.5486
PE(33:2)	PE	diacyl	(17:2_16:0)	(33:2)	B	2.5258	0.2725	0.0844	0.0553	30419	19986	26912	58786	76834	32456	24296	15209	38609	5258.8	6034.4	10522	701.5	10.2488	C38 H72 N1 O8 P1	M+H	39.834	20.5993	39.0733	45.3068
PE(33:2)	PE	diacyl	(33:2)	(33:2)	C	0.9173	1.369	0.6768	0.9862	33876	18617	36010	33032	19851	26640	27808	37516	21425	51358	10974	25118	701.5	10.6099	C38 H72 N1 O8 P1	M+H	24.8652	32.1539	70.2976	28.0208
PE(33:2)	PE	diacyl	(16:1_17:1)	(33:2)	A	4.7362	0.4705	0.0005	0.1007	45250	61333	64329	236680	277800	304680	126060	65833	74701	59311	35527	44120	701.5	10.8362	C38 H72 N1 O8 P1	M+H	12.5412	18.0096	26.0016	36.5887
PE(33:2)	PE	diacyl	(16:1_17:1)	(33:2)	A	3.4192	0.3724	0.003	0.0627	55651	99984	81093	239830	332980	341870	204690	102760	130820	76223	53068	69625	701.5	10.9497	C38 H72 N1 O8 P1	M-H	18.5383	28.1931	17.9909	36.0398
PE(33:1)	PE	diacyl	(15:0_18:1)	(33:1)	A	4.0325	0.5611	0.3779	0.326	6332.7	39706	101630	7374.8	101210	409830	102.72	13329	17903	93.623	119.22	10045	703.515	10.5381	C38 H74 N1 O8 P1	M+H	121.852	98.2408	167.815	88.5021
PE(33:1)	PE	diacyl	(15:0_18:1)	(33:1)	A	30.6611	1.4843	0.3394	0.0841	84120	232110	245880	369020	406170	7538900	278490	136110	218990	356140	268660	413360	703.515	10.7793	C38 H74 N1 O8 P1	M+H	148.982	47.8629	21.0585	33.8588
PE(33:1)	PE	diacyl	(15:0_18:1)	(33:1)	A	65.7122	1.6772	0.3677	0.102	84066	102070	64858	116200	115380	6707600	139530	3442200	48926	3066800	5773200	3603000	703.515	10.9359	C38 H74 N1 O8 P1	M+H	164.535	22.2452	34.5508	159.763
PE(33:1)	PE	diacyl	(15:0_18:1)	(33:1)	A	1.0504	0.9236	0.2518	0.6302	218710	12683000	14384000	15014000	15109000	15093000	6251000	3561400	4420200	3066800	5773200	3603000	703.515	11.0209	C38 H74 N1 O8 P1	M+H	0.3378	85.0358	34.5508	28.9569
DG(P-26:7)	DG	alkenyl-acyl	(P-26:7)	(P-26:7)	C	1.2592	0.8269	0.0565	0.1067	162860	83848	90084	182250	168700	205080	190350	172550	182610	157400	24632	116920	454.308	19.5848	C29 H42 O4	M+H	9.9202	39.13	68.2866	4.9089
LPE(18:1)	LPE	monoacyl	(18:1)	(18:1)	A	0.4366	0.1985	0.115	0.0152	52352	20248	47486	17727	22859	18538	66750	33150	53496	11176	8167.5	13247	479.301	3.5388	C23 H46 N1 O7 P1	M+H	13.9992	43.2255	23.5118	33.0997
PE(33:1)	PE	diacyl	(15:0_18:1)	(33:1)	A	3.3761	1.951	0.1555	0.0035	7127500	7326700	6169400	9517200	11490000	24735000	3668000	2362900	4045000	6790200	6880900	7891800	703.515	11.1608	C38 H74 N1 O8 P1	M-H	54.2755	9.0005	8.5082	26.2805
PE(33:1)	PE	diacyl	(16:0_17:1)	(33:1)	A	2.6271	4.8426	0.4862	0.0996	11234000	3416300	2482100	4747600	3403300	29512000	1507500	742790	1127600	6957500	1416500	7300100	703.515	11.3937	C38 H74 N1 O8 P1	M+H	117.101	84.1554	63.208	33.9562
PE(33:1)	PE	diacyl	(16:0_17:1)	(33:1)	A	26.7729	1.7431	0.3699	0.0551	666430	627320	998090	985940	704420	26722000	403630	252540	327860	613960	421860	703550	703.515	11.4587	C38 H74 N1 O8 P1	M-H	157.755	26.6657	24.8231	23.0312
PE(33:1)	PE	diacyl	(16:0_17:1)	(33:1)	A	7.0644	0.4659	0.0001	0.12	3550600	4003100	3786700	23132000	27377000	28279000	9110200	4311700	5601700	4244900	2344100	3357000	703.515	11.614	C38 H74 N1 O8 P1	M+H	10.4659	5.9863	28.6866	39.1604
PE(33:1)	PE	diacyl	(16:0_17:1)	(33:1)	A	4.7357	0.7336	0.0003	0.2621	777200	979130	923850	3708500	4406000	4636900	1492600	809080	1362200	1095000	619750	960070	703.515	11.6818	C38 H74 N1 O8 P1	M-H	11.3711	11.6807	27.4666	29.7141
PE(33:1)	PE	diacyl	(16:0_17:1)	(33:1)	A	0.2031	0.4573	0.0048	0.1116	2677900	4338900	4247900	881210	332560	486760	9678600	4581300	6062900	4425700	2481700	3557800	703.515	11.8264	C38 H74 N1 O8 P1	M+H	49.9179	24.8697	27.9162	38.7063
PE(33:1)	PE	diacyl	(17:1_16:0)	(33:1)	B	1.8939	0.6489	0.2867	0.7006	117410	57876	78700	216660	222360	42155	116170	28174	43359	75383	42660	32339	703.515	12.0768	C38 H74 N1 O8 P1	M+H	63.8659	35.685	44.8306	75.1774
PE(33:1)	PE	diacyl	(33:1)	(33:1)	C	2.2168	0.6443	0.2099	0.7063	106530	33097	61522	236150	213590	42041	89284	17371	44808	40112	26081	57523	703.515	12.1554	C38 H74 N1 O8 P1	M+H	64.7593	55.2217	38.1953	71.882
PE(33:1)	PE	diacyl	(33:1)	(33:1)	C	2.0874	0.643	0.2417	0.7051	106530	33097	69025	188090	222360	42049	89459	17371	44814	40112	26081	57523	703.515	12.2141	C38 H74 N1 O8 P1	M+H	63.4847	52.7934	38.1953	71.9804
PE(33:1)	PE	diacyl	(33:1)	(33:1)	C	1.2758	1.5044	0.2126	0.8306	54713	16366	32941	63731	69804	37061	8008.4	133.01	7078.2	5976.6	104.84	12048	703.515	12.2706	C38 H74 N1 O8 P1	M+H	30.6301	55.4667	98.8217	84.8287
DG(32:1)	DG	diacyl	(16:0_16:1)	(32:1)	A	11.6233	0.8077	0.0014	0.8768	66041	92228	92539	718890	937800	1075600	567890	307970	406290	458660	349980	432610	566.491	13.868	C35 H66 O5	M+Na	19.7516	18.1926	13.7135	30.7069
PE(33:1)	PE	diacyl	(33:1)	(33:1)	C	1.0265	1.1178	0.5223	0.4455	7016.8	18782	6434.8	19098	6249.2	19280	12958	2209.6	3233.8	4922.3	10158	14485	703.515	12.6227	C38 H74 N1 O8 P1	M+H	50.2244	64.8402	48.5905	96.7123
PE(33:1)	PE	diacyl	(33:1)	(33:1)	C	2.491	1.6767	0.0273	0.3495	4405.9	23089	20603	57516	39335	38398	19528	5940.1	12740	9481.8	20684	32744	703.515	12.7156	C38 H74 N1 O8 P1	M+H	23.9059	63.2804	55.479	53.3446
PE(33:1)	PE	diacyl	(33:1)	(33:1)	C	2.491	1.2413	0.0931	0.4381	4263.2	23089	20603	57516	39335	24719	19421	5940.1	11546	9481.8	18221	24108	703.515	12.7453	C38 H74 N1 O8 P1	M+H	40.5466	63.98	42.6126	55.0478
PE(33:0)	PE	diacyl	(16:0_17:0)	(33:0)	A	6.2225	34.1591	0.0001	0.0207	12066	12348	28429	153040	166030	176910	1740.6	2574.5	3687.4	69921	54301	125990	705.531	12.7508	C38 H76 N1 O8 P1	M+H	7.2277	53.1769	45.2004	36.615
PE(33:0)	PE	diacyl	(17:0_16:0)	(33:0)	B	9.4257	21.2177	0.0981	0.0145	10465	8257.4	13519	16717	109400	127430	1740.4	2573.4	36.734	34832	24566	54622	705.531	12.8409	C38 H76 N1 O8 P1	M+H	70.2869	24.5838	40.1972	89.1608
LPE(18:1)	LPE	monoacyl	(18:1)	(18:1)	A	0.6106	0.2428	0.1575	0.0148	468920	252970	406810	216080	286330	273500	841480	443010	699910	204350	132820	187740	479.301	3.7582	C23 H46 N1 O7 P1	M+H	14.4643	29.55	21.3974	30.5378
PE(33:0)	PE	diacyl	(16:0_17:0)	(33:0)	A	7.644	4.4894	0	0.0053	62425	65178	74047	512620	518080	566020	148660	68458	104450	599910	406320	667420	705.531	13.0614	C38 H76 N1 O8 P1	M+H	5.5202	9.0353	24.2929	37.477
PE(33:0)	PE	diacyl	(16:0_17:0)	(33:0)	A	6.8694	8.0794	0.0001	0.0034	321770	366820	424880	2471400	2523300	2918700	196550	114880	148260	1258000	969530	1588100	705.531	13.5071	C38 H76 N1 O8 P1	M+H	9.2751	13.9275	24.3342	26.7988
PE(33:0)	PE	diacyl	(16:0_17:0)	(33:0)	A	4.3592	8.4561	0.0023	0.001	10021	14142	10699	51493	61650	42127	2634	2921.3	1809.6	20114	17556	24710	705.531	13.8473	C38 H76 N1 O8 P1	M+H	18.8654	19.0137	17.433	23.507
PE(33:0)	PE	diacyl	(33:0)	(33:0)	C	5.516	8.4561	0.0001	0.0022	9442.7	4539.1	9467	48415	52224	44932	1264	2921.3	5.6946	16981	17556	24710	705.531	13.9362	C38 H76 N1 O8 P1	M+H	7.5166	36.3106	21.8029	104.676
PE(33:0)	PE	diacyl	(33:0)	(33:0)	C	6.4094	9.9812	0.0836	0.0266	7410.4	5631.8	4935.6	9669.6	45664	47502	2440.6	3524.8	741.3	23483	13370	35191	705.531	14.0439	C38 H76 N1 O8 P1	M+H	62.2306	21.297	45.4723	62.7595
PE(33:0)	PE	diacyl	(33:0)	(33:0)	C	9.3238	6.4077	0.0167	0.0001	731.58	1141.3	1315.9	5307.8	10420	12278	604.92	285.11	186.7	3881.6	3420.3	3511.8	705.531	14.4946	C38 H76 N1 O8 P1	M+H	38.665	28.2201	6.7752	60.9237
PE(34:5)	PE	diacyl	(34:5)	(34:5)	C	0.2182	0.2732	0	0.0036	1121900	1191700	1279200	267500	279140	256670	2832900	1925700	2688200	773980	705800	766470	709.468	8.5765	C39 H68 N1 O8 P1	M+H	4.1966	6.5801	4.993	19.6354
PE(34:4)	PE	diacyl	(34:4)	(34:4)	C	1.1528	1.0879	0.7982	0.7035	2106700	1810900	1589000	2428700	1061600	2406800	2445400	2007700	3124300	1757700	3399000	1612700	711.484	10.1217	C39 H70 N1 O8 P1	M+H	39.8345	14.1486	43.9667	22.2738
PE(34:4)	PE	diacyl	(34:4)	(34:4)	C	1.0963	0.6051	0.4542	0.1263	1405300	1662400	2184100	2394400	1469900	2317800	3271600	1942400	2490000	1776000	576970	1979800	711.484	10.2542	C39 H70 N1 O8 P1	M+H	24.8985	22.6668	52.4821	26.0144
PE(31:0)	PE	diacyl	(15:0_16:0)	(31:0)	A	4.5315	4.3283	0.0007	0.0012	22065	17320	31065	106730	140770	125920	33907	17312	25524	131010	107070	146760	677.5	10.736	C36 H72 N1 O8 P1	M+H	13.7097	29.7278	15.5802	32.4359
PE(34:4)	PE	diacyl	(34:4)	(34:4)	C	0.483	0.689	0.2443	0.6861	56223	1310700	1280800	79123	633000	85019	364360	337000	2724500	1877100	138700	129170	711.484	10.4749	C39 H70 N1 O8 P1	M+H	119.712	81.1031	140.762	120.022
PE(34:2)	PE	diacyl	(18:1_16:1)	(34:2)	B	0.7424	0.2045	0.9065	0.2005	3367.4	20562	6594.4	15266	11277	6192.3	4377.9	29377	12706	6006.3	3545.9	2869.7	715.515	0.8535	C39 H74 N1 O8 P1	M+H	41.6785	89.8259	39.8661	82.1941
PE(34:2)	PE	diacyl	(34:2)	(34:2)	C	0.7015	0.5329	0.0802	0.5832	25238	32652	22483	22904	13334	11144	6384	67826	21680	36147	13226	10423	715.515	0.9137	C39 H74 N1 O8 P1	M+H	39.5955	19.6316	70.8019	100.07
PE(34:2)	PE	diacyl	(34:2)	(34:2)	C	0.8923	0.6243	0.2073	0.7444	25203	32490	25115	28991	15992	13678	4608	79790	24057	49814	17481	14762	715.515	0.9898	C39 H74 N1 O8 P1	M+H	42.2147	15.3334	71.2926	107.942
PE(34:2)	PE	diacyl	(34:2)	(34:2)	C	0.7439	1.7267	0.5866	0.7477	44.555	4948.7	5187.8	2037.9	3859.2	957.47	0.00023338	20184	1025	34854	77.814	55.072	715.515	1.5737	C39 H74 N1 O8 P1	M+H	64.1859	85.5381	172.218	160.813
PE(34:2)	PE	diacyl	(34:2)	(34:2)	C	0.798	2.1998	0.2737	0.5165	4656.1	8177.7	4173.2	6525.2	1020.1	961.49	0.00023338	20285	1050.7	44624	4388.7	4233.8	715.515	1.7049	C39 H74 N1 O8 P1	M+H	112.69	38.5595	131.134	160.581
Co(Q8)	Co	Coenzyme Q	(Q8)	(Q8)	A	1.305	0.7051	0.044	0.2954	8595700	10486000	9990600	13684000	11155000	12289000	7991600	5465500	4859800	5635100	3476500	5038300	726.559	17.8982	C49 H74 O4	M+NH4	10.236	10.1124	23.6333	27.2062
PE(31:0)	PE	diacyl	(15:0_16:0)	(31:0)	A	7.6871	4.6129	0.0368	0.0001	742060	814050	800420	2677700	3467100	6257700	467590	312220	587110	2520300	2319300	2708300	677.5	11.1119	C36 H72 N1 O8 P1	M-H	45.4964	4.8681	7.732	30.2509
DG(32:1)	DG	diacyl	(16:0_16:1)	(32:1)	A	7.1714	0.9194	0.001	0.9272	55005	60538	63920	325580	401570	458400	437900	254400	361260	402610	300230	332870	566.491	13.9705	C35 H66 O5	M+Na	16.8627	7.5239	15.148	26.2434
PE(34:2)	PE	diacyl	(18:1_16:1)	(34:2)	B	1.5296	0.7845	0.6947	0.8503	19262	18994	19643	30046	26022	9708.6	4375.1	31635	11155	24818	10407	5913.6	715.515	7.441	C39 H74 N1 O8 P1	M+H	49.12	1.6908	72.0231	90.2707
PE(34:2)	PE	diacyl	(18:1_16:1)	(34:2)	B	1.2587	0.9619	0.9129	0.9236	20120	21635	19164	26835	27232	8971.6	5054.1	29590	15779	28462	12510	12177	715.515	7.4931	C39 H74 N1 O8 P1	M+H	49.6362	6.1369	52.5384	73.1829
PE(34:2)	PE	diacyl	(34:2)	(34:2)	C	0.4527	0.2624	0.2617	0.1969	2704.5	11027	12185	5516.1	4245.3	4350.9	22736	7689.8	5949.6	5965.7	3874.2	879.61	715.515	8.5488	C39 H74 N1 O8 P1	M+H	14.9911	59.8668	71.5435	76.1256
PE(34:2)	PE	diacyl	(34:2)	(34:2)	C	0.5492	0.3145	0.2615	0.2771	3086.7	12844	14351	7880.8	4041.8	3509.9	22156	7584.8	5695.9	5537.6	6966.3	2777.8	715.515	8.6109	C39 H74 N1 O8 P1	M+H	46.3616	60.5806	41.799	76.2559
PE(34:2)	PE	diacyl	(34:2)	(34:2)	C	0.5465	0.1895	0.0127	0.0007	20740	15250	18528	11334	9114.5	6336.1	11704	14721	11452	2500	2444.5	2788.8	715.515	8.9865	C39 H74 N1 O8 P1	M+H	28.0488	15.1991	7.1694	14.4069
PE(34:2)	PE	diacyl	(18:2_16:0)	(34:2)	B	0.6905	0.3648	0.2082	0.0003	20929	9332.3	20455	14451	9099.6	7835	15052	15767	16007	5839.2	4150.8	2788.7	715.515	9.0346	C39 H74 N1 O8 P1	M+H	33.5724	38.8201	35.8754	3.1808
DG(32:1)	DG	diacyl	(16:1_16:0)	(32:1)	C	2.143	0.7672	0.2014	0.1298	2102.2	1226.1	2163.9	2237.6	2416.7	4638.2	16546	10991	16981	13027	9131	9042.1	566.491	16.5424	C35 H66 O5	M+NH4	43.1736	28.6511	21.878	22.5057
PE(34:2)	PE	diacyl	(16:1_18:1)	(34:2)	A	0.553	0.5623	0.005	0.0046	184990000	204840000	169240000	113280000	112500000	79745000	243330000	198710000	208890000	135670000	136810000	114170000	715.515	10.3936	C39 H74 N1 O8 P1	M+H	18.7945	9.5728	9.8983	10.778
PE(34:2)	PE	diacyl	(16:1_18:1)	(34:2)	A	0.5286	0.4131	0.0001	0.0122	334440000	363160000	355750000	166980000	191970000	169100000	566000000	367480000	501370000	222600000	212960000	233790000	715.515	10.4602	C39 H74 N1 O8 P1	M+H	7.8733	4.2467	4.6713	21.171
PE(34:2)	PE	diacyl	(16:1_18:1)	(34:2)	A	0.5286	0.4131	0.0001	0.0122	334440000	363160000	355750000	166980000	191970000	169100000	566000000	367480000	501370000	222600000	212960000	233790000	715.515	10.5018	C39 H74 N1 O8 P1	M+H	7.8733	4.2467	4.6713	21.171
PE(34:2)	PE	diacyl	(16:1_18:1)	(34:2)	A	0.4631	0.5358	0.0131	0.2784	148080000	197240000	148380000	56724000	91344000	90780000	151820000	217630000	99719000	116600000	115790000	108110000	715.515	10.5506	C39 H74 N1 O8 P1	M+H	24.9031	17.1959	4.1267	37.7826
PE(34:2)	PE	diacyl	(16:1_18:1)	(34:2)	A	0.4971	0.2684	0.0051	0.018	17730000	23773000	21436000	9192000	9620500	11819000	44052000	23511000	33798000	10716000	9524900	11823000	715.515	10.968	C39 H74 N1 O8 P1	M-H	13.801	14.5238	10.7549	30.3973
PE(34:2)	PE	diacyl	(16:1_18:1)	(34:2)	A	0.5618	0.3053	0.0048	0.02	1132100	1387300	1443600	811050	708640	736880	2847700	1664400	1862900	869370	717870	477240	715.515	11.3973	C39 H74 N1 O8 P1	M-H	7.0316	12.5651	28.7353	29.8209
PE(34:2)	PE	diacyl	(16:0_18:2)	(34:2)	A	0.6855	0.227	0.1011	0.0158	4071500	5057800	5757000	3946500	3884800	3939700	12176000	7654200	7121400	2764300	2407100	2343500	715.515	11.5655	C39 H74 N1 O8 P1	M+H	0.862	17.0649	9.0548	30.9125
TG(22:1)	TG	triacyl	(22:1)	(22:1)	C	1.0111	0.5286	0.5659	0.0595	74469	65137	36451	74686	51919	75296	170180	99945	150040	81055	84532	89955	440.314	3.089	C25 H44 O6	M+NH4	19.7983	33.7615	5.2658	25.8231
PE(34:2)	PE	diacyl	(16:1_18:1)	(34:2)	A	0.2648	1.3937	0.0332	0.4259	918990	1594500	1997900	529060	511930	447380	1236900	850920	917440	624030	1653300	1723900	715.515	11.905	C39 H74 N1 O8 P1	M+H	8.6823	36.2503	46.1583	20.5985
PE(34:2)	PE	diacyl	(34:2)	(34:2)	C	0.2648	0.4135	0.0332	0.0108	918990	1594500	1997900	529060	511930	447380	1236900	850920	917440	421740	511460	381080	715.515	11.9773	C39 H74 N1 O8 P1	M+H	8.6823	36.2503	15.2266	20.5985
PE(34:2)	PE	diacyl	(16:1_18:1)	(34:2)	A	0.2914	0.5076	0.0428	0.0208	236680	153310	337110	89208	98225	63884	285290	186690	290020	85084	147220	103430	715.515	12.346	C39 H74 N1 O8 P1	M+H	21.2527	37.9734	28.5249	22.9679
PE(34:2)	PE	diacyl	(16:1_18:1)	(34:2)	A	0.2203	1.2392	0.0258	0.7146	206220	170250	88419	32000	8928.9	45430	42243	63915	35323	16889	79202	70486	715.515	12.5093	C39 H74 N1 O8 P1	M+H	64.1334	38.9584	60.7703	31.6301
DG(32:1)	DG	diacyl	(32:1)	(32:1)	C	4.8225	0.6093	0.0732	0.0312	237.71	958.68	1046.3	1371.8	3910.8	5049.6	21090	20599	27893	16994	13086	13559	566.491	17.1349	C35 H66 O5	M+NH4	54.6681	59.3544	14.6637	17.578
PE(34:2)	PE	diacyl	(34:2)	(34:2)	C	0.4078	0.4897	0.0003	0.1345	170300	156860	157580	55406	40944	69442	153220	248410	110600	64985	77199	121650	715.515	13.8547	C39 H74 N1 O8 P1	M+H	25.7838	4.6789	33.9102	41.323
PE(34:2)	PE	diacyl	(34:2)	(34:2)	C	0.4501	0.5898	0.0015	0.2723	121170	109830	101900	39604	30653	54542	90278	169860	91690	100180	57697	83097	715.515	13.969	C39 H74 N1 O8 P1	M+H	29.012	8.7243	26.6145	38.8347
PE(34:2)	PE	diacyl	(18:1_16:1)	(34:2)	B	0.5309	0.4402	0.0482	0.1995	35426	23011	25477	18806	12784	16964	18711	35474	13086	15616	8399.3	10774	715.515	15.7023	C39 H74 N1 O8 P1	M-H	19.0681	23.4985	31.717	51.9396
PE(34:2)	PE	diacyl	(34:2)	(34:2)	C	0.6466	0.4627	0.049	0.0251	49802	34683	47397	23003	32201	30654	65363	55169	38231	30242	14571	15351	715.515	15.882	C39 H74 N1 O8 P1	M+H	17.2085	18.48	44.0351	25.8974
DG(32:1)	DG	diacyl	(16:1_16:0)	(32:1)	B	1.9397	0.7488	0.087	0.2	273.46	546.18	1674.1	1313.3	3248.3	2900.3	22659	12731	24164	18094	10089	11279	566.491	17.5397	C35 H66 O5	M+NH4	41.471	89.3317	32.836	31.2929
DG(32:1)	DG	diacyl	(16:0_16:1)	(32:1)	A	2.4647	0.8447	0.0761	0.1829	0.00020002	409.53	757.14	696.88	1867.6	1539.6	11387	16557	16997	14357	10107	7274.9	566.491	18.5284	C35 H66 O5	M+NH4	44.1451	97.4549	33.6935	20.8244
DG(32:1)	DG	diacyl	(16:0_16:1)	(32:1)	B	1.8906	0.6152	0.2601	0.1685	0.00020002	785.12	1317.3	730.85	1397.8	2491.5	11367	14547	20539	12635	10815	7460.4	566.491	18.986	C35 H66 O5	M+NH4	57.7201	94.5614	25.4757	30.0763
PE(34:2)	PE	diacyl	(34:2)	(34:2)	C	0.4444	0.4841	0.003	0.056	7755.5	7430.2	5989.9	3446.2	2433.4	2014.9	22290	12407	19300	10789	3724.7	10011	715.515	23.9856	C39 H74 N1 O8 P1	M+H	27.9662	13.3122	47.3848	28.1603
PE(34:2)	PE	diacyl	(34:2)	(34:2)	C	0.5365	0.5836	0.2285	0.3212	5776.5	5261.4	13107	2449.9	1777.9	7031.5	28710	8885.1	15627	9606.3	2893.2	16755	715.515	24.0914	C39 H74 N1 O8 P1	M+H	76.177	54.5293	71.088	56.8173
PE(34:2)	PE	diacyl	(34:2)	(34:2)	C	0.7489	0.431	0.3969	0.1045	6629.5	9481.2	17346	790.61	6116.4	12991	23308	11538	14148	4274	10045	9475	715.515	24.2269	C39 H74 N1 O8 P1	M+H	92.2183	49.7692	40.0943	37.8496
PE(34:2)	PE	diacyl	(34:2)	(34:2)	C	0.5227	0.6023	0.2297	0.0875	5232.5	9376.5	16155	783.57	5059.4	8443.3	16606	10331	10137	2332.4	10001	1790.7	715.515	24.2715	C39 H74 N1 O8 P1	M+H	80.6054	53.7696	97.5313	29.7786
PE(34:2)	PE	diacyl	(34:2)	(34:2)	C	0.6461	0.3162	0.195	0.0182	2635	8471.4	7136.1	1339.1	5472.8	539.52	11714	6732.6	7943.3	2070	943.31	3704	715.515	24.4333	C39 H74 N1 O8 P1	M+H	108.051	50.2881	61.9928	29.5364
PE(34:2)	PE	diacyl	(34:2)	(34:2)	C	0.2994	0.1074	0.0345	0.1989	7548.4	3811	8446.1	2168.1	2527.9	1021.5	8446.7	6360.6	34265	2597.7	1265.2	3678.4	715.515	24.6152	C39 H74 N1 O8 P1	M+H	41.2796	37.236	48.0867	95.0228
PE(34:2)	PE	diacyl	(34:2)	(34:2)	C	0.4411	0.5295	0.005	0.0145	8762.9	7096.9	7003.9	3864.4	1637.7	1673.7	10769	8711.7	8290.4	5701.9	1725.3	3029.3	715.515	24.7556	C39 H74 N1 O8 P1	M+H	53.3174	12.9871	58.1597	14.3266
PE(34:2)	PE	diacyl	(34:2)	(34:2)	C	0.2357	0.3389	0.0008	0.0264	9080.2	7713	7239.6	2139.8	429.92	1401.6	7717.3	8332.5	13544	4590	709.45	1836	715.515	24.8203	C39 H74 N1 O8 P1	M+H	64.7837	11.9311	83.9328	32.4542
PE(34:2)	PE	diacyl	(34:2)	(34:2)	C	0.2834	0.4095	0.0003	0.0735	8614.8	10462	10083	2963.8	1978.2	1923.5	14478	5773.2	9731.9	5928.4	1648.7	1193.1	715.515	24.8852	C39 H74 N1 O8 P1	M+H	25.5822	10.0374	89.3613	43.6065
PE(34:2)	PE	diacyl	(34:2)	(34:2)	C	0.3958	0.1631	0.0487	0.0639	8503.3	12353	5890.6	2405.5	4888.8	1004.9	20569	5563.8	12794	3354.2	953.47	1050.4	715.515	25.0125	C39 H74 N1 O8 P1	M+H	71.1007	36.4608	76.0883	57.8332
PE(34:2)	PE	diacyl	(34:2)	(34:2)	C	0.3123	1.7032	0.101	0.7386	12606	4366.7	7059.9	3936.4	2791.2	779.41	16698	12535	8583.2	13843	3651.8	28441	715.515	25.1929	C39 H74 N1 O8 P1	M+H	63.8675	52.4447	81.3735	32.192
PE(34:2)	PE	diacyl	(34:2)	(34:2)	C	0.3219	1.78	0.0062	0.8981	10564	9340.3	7059.9	3400	2490.3	779.49	16698	16466	10082	13116	3649.6	29723	715.515	25.2253	C39 H74 N1 O8 P1	M+H	59.8443	19.7851	85.174	26.0478
PE(34:2)	PE	diacyl	(34:2)	(34:2)	C	0.3316	0.2419	0.0474	0.0055	5234.6	11165	6485.3	1323.8	3701.8	2.2933	17521	11978	11902	1247.5	985.57	4237.6	715.515	25.3927	C39 H74 N1 O8 P1	M+H	111.859	40.9815	83.7638	23.349
PE(34:2)	PE	diacyl	(34:2)	(34:2)	C	0.5176	0.091	0.0162	0.0804	3923.8	5647.4	5387.1	1954.4	2922.8	1115.9	28457	7936.5	13080	2363.4	1384.4	2587.9	715.515	25.5194	C39 H74 N1 O8 P1	M+H	45.2628	18.6352	30.3037	64.7446
DG(32:1)	DG	diacyl	(16:0_16:1)	(32:1)	B	1.0682	0.6615	0.7443	0.5889	231.59	284.91	1614.7	0.49486	1116.6	1725	7887.8	3781.6	11145	7372.6	5606.7	5967.7	566.491	20.2029	C35 H66 O5	M+NH4	92.3205	110.305	14.7723	48.521
PE(34:2)	PE	diacyl	(34:2)	(34:2)	C	1.5328	5.1707	0.2117	0.5963	2353.2	2103.4	2897.2	4365.5	2110.4	4441.3	9940	11483	5472.5	59377	31.114	1355.4	715.515	26.0459	C39 H74 N1 O8 P1	M+H	36.3944	16.5575	167.309	34.8176
PE(34:2)	PE	diacyl	(34:2)	(34:2)	C	1.3639	4.7923	0.2804	0.6003	662.6	4029	3304.4	5495.4	3301.9	3768	12789	8021.3	8231.3	61293	921.44	1160	715.515	26.1249	C39 H74 N1 O8 P1	M+H	27.5901	66.4778	164.673	27.8305
PE(34:2)	PE	diacyl	(34:2)	(34:2)	C	0.4671	0.1299	0.1394	0.0343	3134.1	11164	11630	2693.7	5431.9	948.64	16125	6488.7	9106.3	2094.1	552.46	1507.9	715.515	26.434	C39 H74 N1 O8 P1	M+H	74.714	55.2644	56.1919	47.1268
PE(34:2)	PE	diacyl	(18:1_16:1)	(34:2)	B	2.5104	0.5207	0.7187	0.0308	7002.8	10960	3788.4	2562.7	27515	1767.7	6986.8	5180	7953.7	3161.8	4140.6	1213.3	715.515	26.6071	C39 H74 N1 O8 P1	M+H	137.926	49.5428	52.4967	20.9921
PE(34:2)	PE	diacyl	(34:2)	(34:2)	C	0.2635	0.0371	0.4155	0.1674	3198.3	32345	3508.8	1105	8521.8	2387.2	89747	35906	5428.1	1924.3	3328.9	1246.6	715.515	26.8476	C39 H74 N1 O8 P1	M+H	98.9881	128.59	49.0228	97.7156
DG(32:1)	DG	diacyl	(16:0_16:1)	(32:1)	A	1.1556	0.7417	0.6358	0.6247	4866.3	4240.8	8437.2	4143.7	6844.7	9750.1	25064	22841	36967	27420	26581	23682	566.491	20.3704	C35 H66 O5	M+NH4	40.5596	38.7123	7.5727	26.8481
PE(34:2)	PE	diacyl	(18:1_16:1)	(34:2)	B	0.3292	0.6153	0.3591	0.3879	90097	41613	10743	11177	27638	29661	103440	54722	42679	8480.8	63639	55279	715.515	26.9404	C39 H74 N1 O8 P1	M+H	44.417	84.2421	70.003	48.0541
PE(34:2)	PE	diacyl	(34:2)	(34:2)	C	0.3294	0.6027	0.3677	0.3851	90039	39295	8320.6	10103	23306	29661	103440	53154	42010	7993.1	62341	54138	715.515	27.0004	C39 H74 N1 O8 P1	M+H	47.4557	89.9119	70.614	49.4331
DG(O-35:2)	DG	alkyl-acyl	(O-19:2_16:0)	(O-35:2)	C	0.8846	1.146	0.4547	0.5087	6582.6	4074.6	5477.6	4009.4	3940	5823.2	3039	4298.5	2159.5	2666.3	4926	3863	592.543	20.0395	C38 H72 O4	M+NH4	23.2592	23.3708	29.606	33.9608
DG(P-26:7)	DG	alkenyl-acyl	(P-26:7)	(P-26:7)	C	1.2592	0.8269	0.0565	0.1067	162860	83848	90084	182250	168700	205080	190350	172550	182610	157400	24632	116920	454.308	19.6036	C29 H42 O4	M+H	9.9202	39.13	68.2866	4.9089
DG(32:1)	DG	diacyl	(16:0_16:1)	(32:1)	C	0.9886	0.8994	0.595	0.1148	695.47	1340.9	2670.1	1612.9	1620.1	2639.6	7235.8	6833.8	6512.2	6396.4	6395.5	6507.9	566.491	20.4983	C35 H66 O5	M+NH4	30.177	64.1786	1.0053	5.2843
DG(32:1)	DG	diacyl	(16:0_16:1)	(32:1)	A	1.2903	0.8839	0.6793	0.7585	2862.7	1193.4	2661.8	1148.3	3121.8	3694.2	7200.5	6683.2	9356.6	7518.7	8270.4	6496.6	566.491	20.7545	C35 H66 O5	M+NH4	50.3108	40.6992	11.9848	18.3034
PS(27:1)	PS	diacyl	(11:0_16:1)	(27:1)	B	0.4016	0.2808	0.0656	0.0468	180560	97243	99940	72516	39914	45432	367920	153980	274510	103310	74962	85396	663.411	4.4718	C33 H62 N1 O10 P1	M+H	33.1599	37.5987	16.3112	40.4026
DG(32:1)	DG	diacyl	(16:0_16:1)	(32:1)	C	1.4496	0.575	0.1516	0.0919	1480.5	1728.4	2457.6	2174.3	3562.8	2606	10144	9478.2	14328	8237.6	7541.4	8028.7	566.491	20.8601	C35 H66 O5	M+NH4	25.552	26.8898	4.5019	23.2298
DG(32:1)	DG	diacyl	(16:0_16:1)	(32:1)	A	1.6022	0.5388	0.0171	0.0421	1075.5	2067.2	2453.8	3641.5	3931.9	3307.2	8979.3	10641	14115	7605	5454.3	6180.3	566.491	20.9614	C35 H66 O5	M+NH4	8.6201	38.1082	17.0606	23.3035
DG(32:1)	DG	diacyl	(16:0_16:1)	(32:1)	A	2.441	0.9313	0.0079	0.2118	3228.2	4791.2	4622	8081.3	11697	9926	26066	20152	23657	24275	13037	15593	566.491	21.1844	C35 H66 O5	M+NH4	18.259	20.355	33.4039	12.7673
DG(32:1)	DG	diacyl	(16:0_16:1)	(32:1)	A	2.9351	0.8289	0.0236	0.2787	1479.5	3449.6	2877.2	5341.7	10127	9253.2	14534	16594	21663	17957	12366	11418	566.491	21.4266	C35 H66 O5	M+NH4	30.9227	38.9483	25.3988	20.85
DG(32:1)	DG	diacyl	(16:0_16:1)	(32:1)	A	6.409	1.2369	0.038	0.879	6.1547	932.44	999.07	2445.8	4022.2	6408.4	9888.6	7959.3	9422.1	12232	6171.4	7947.5	566.491	21.5527	C35 H66 O5	M+NH4	46.4818	85.9323	35.4688	11.0735
LPC(16:0)	LPC	monoacyl	(16:0)	(16:0)	C	0.2416	0.7242	0.1894	0.1581	0.058503	2102.9	1466.6	6.7149	0.60685	507.27	3092.8	1661.2	2518.5	1109.1	681.35	2239.5	495.332	3.293	C24 H50 N1 O7 P1	M+H	169.518	90.6327	59.9306	29.7176
DG(32:1)	DG	diacyl	(16:0_16:1)	(32:1)	A	4.3595	0.7123	0.0276	0.087	754.28	1994.1	2382.4	4527.2	9823.1	10390	24517	19749	28017	18247	16523	19957	566.491	21.7151	C35 H66 O5	M+NH4	39.2101	49.7217	9.4141	17.2262
DG(32:1)	DG	diacyl	(16:0_16:1)	(32:1)	A	2.9816	1.2118	0.0618	0.9439	1743.8	3762.8	5080.1	5711.5	13039	15149	28345	30772	28999	37291	22547	27288	566.491	21.9037	C35 H66 O5	M+NH4	43.835	47.618	25.9183	4.2761
DG(32:1)	DG	diacyl	(16:0_16:1)	(32:1)	A	1.465	0.7249	0.449	0.1638	973.93	1342.9	2754.5	1192.5	2329.3	4035.9	8578.9	7759.4	10894	7664.9	5698.1	7896.4	566.491	22.0028	C35 H66 O5	M+NH4	56.81	55.5931	17.0457	17.9087
DG(32:1)	DG	diacyl	(16:0_16:1)	(32:1)	C	2.0249	0.6959	0.1036	0.1439	984.57	1362.8	4172.5	2981.2	7409.4	8450	23684	17871	26941	18748	15793	18601	566.491	22.0732	C35 H66 O5	M+NH4	46.2409	80.1393	9.4019	20.1223
DG(32:1)	DG	diacyl	(16:0_16:1)	(32:1)	A	2.9545	1.194	0.0224	0.8596	978.01	468.98	1122.4	1970.1	2240.3	3318.1	6256.3	5126.5	7122.8	6778.4	4028.6	8505	566.491	22.1397	C35 H66 O5	M+NH4	28.4187	40.0776	35.0709	16.2285
DG(34:1)	DG	diacyl	(16:0_18:1)	(34:1)	A	6.7464	1.1798	0.0002	0.1161	386110	480230	477810	2644400	3239900	3146600	2090700	1401100	1489600	2466600	1849600	2440700	594.522	15.8879	C37 H70 O5	M+Na	10.6398	11.9749	15.4945	22.597
DG(34:1)	DG	diacyl	(16:0_18:1)	(34:1)	A	7.5633	1.2055	0.0002	0.1578	190060	235520	245970	1517100	1860400	1812900	1162200	773220	818590	1401000	971150	1319300	594.522	16.0838	C37 H70 O5	M+NH4	10.7513	13.2783	18.551	23.1671
DG(32:1)	DG	diacyl	(16:0_16:1)	(32:1)	A	1.597	0.8126	0.1201	0.2184	10.631	1294.4	4978.8	3276.4	7504.3	7951.9	23246	19949	27423	22285	13480	19942	566.491	22.3191	C35 H66 O5	M+NH4	41.3172	123.122	24.5571	15.9143
DG(32:1)	DG	diacyl	(16:0_16:1)	(32:1)	A	1.9448	0.6985	0.1526	0.0963	0.0037799	834.67	3344.4	1874.6	4690.1	6505.1	21031	15475	22595	14977	15782	13837	566.491	22.4382	C35 H66 O5	M+NH4	53.5544	124.959	6.5737	18.9952
DG(32:1)	DG	diacyl	(16:0_16:1)	(32:1)	A	1.224	1.1318	0.3622	0.4777	0.00027224	817.84	2219.4	854.77	2079	2716.7	9257.8	8525.5	9474.5	10724	6691.6	6568.2	566.491	22.5403	C35 H66 O5	M+NH4	50.2381	110.866	29.5745	5.4729
DG(32:1)	DG	diacyl	(16:0_16:1)	(32:1)	A	2.4245	0.9953	0.1353	0.885	0.66166	1294.4	2233.2	1426.4	5415.9	4243.5	15648	14022	16088	16004	16013	14149	566.491	22.6405	C35 H66 O5	M+NH4	55.4895	95.3124	6.9784	7.1357
LPE(18:1)	LPE	monoacyl	(18:1)	(18:1)	A	0.052	0.1969	0.3434	0.1077	5359.9	87744	5483.6	1309.8	4559.8	4267	5692.6	4222.9	13309	1794.3	1164.1	2620.1	479.301	3.9491	C23 H46 N1 O7 P1	M-H	53.208	144.629	39.2677	62.9998
LPC(16:0)	LPC	monoacyl	(16:0)	(16:0)	C	0.2934	0.3652	0.5141	0.2235	808.41	15190	1600.7	4455.6	2510.7	293.17	10750	2271.3	6729.2	2054	2945	3925.2	495.332	3.5266	C24 H50 N1 O7 P1	M+H	86.0691	137.807	31.4641	64.4218
DG(32:1)	DG	diacyl	(16:0_16:1)	(32:1)	A	4.2356	0.7783	0.1058	0.643	10.9	485.03	635.55	560.41	2695.1	1958.5	8165.3	7960.1	11978	8286.4	9321.7	8476.1	566.491	22.7457	C35 H66 O5	M+NH4	62.3877	86.4343	6.3391	24.1551
DG(32:1)	DG	diacyl	(16:0_16:1)	(32:1)	A	3.093	0.6766	0.1324	0.007	1050.6	1370.9	1988.6	1416.4	6152.9	5130	25018	20943	24780	14235	16043	16926	566.491	22.8456	C35 H66 O5	M+NH4	58.878	32.4337	8.7163	9.699
LPE(18:1)	LPE	monoacyl	(18:1)	(18:1)	C	0.7985	0.3198	0.4142	0.0454	5326.4	3346.4	3438.2	2901.9	2769.6	4253.1	14767	6230.4	14053	4721.6	2986.2	3344.9	479.301	4.0899	C23 H46 N1 O7 P1	M+H	24.8166	27.6839	24.8647	40.5367
DG(32:1)	DG	diacyl	(16:0_16:1)	(32:1)	A	2.0705	1.0247	0.0741	0.4369	1050.7	1568.8	2035.8	2038.4	4216.2	3429	18367	13497	16209	18821	16680	16663	566.491	22.9637	C35 H66 O5	M+NH4	34.1641	31.7554	7.1375	15.2283
DG(32:1)	DG	diacyl	(16:0_16:1)	(32:1)	C	2.1687	0.7329	0.0077	0.0713	577.44	1561.7	977.98	2517.3	3387.9	2879	16953	16381	20325	14895	13510	8570.9	566.491	23.106	C35 H66 O5	M+NH4	14.9377	47.6359	26.971	11.9135
PE(34:1)	PE	diacyl	(18:1_16:0)	(34:1)	B	1.2309	0.7457	0.0982	0.7527	43273	38409	30621	41565	53267	50260	23026	51217	23966	38193	25738	23871	717.531	0.8807	C39 H76 N1 O8 P1	M+H	12.5655	17.048	26.6023	48.9119
PE(34:1)	PE	diacyl	(18:1_16:0)	(34:1)	B	1.2309	0.7554	0.0982	0.6995	43273	38409	30621	41565	53267	50260	35945	67863	23966	51263	33521	23871	717.531	0.9051	C39 H76 N1 O8 P1	M+H	12.5655	17.048	38.3608	53.2753
DG(32:1)	DG	diacyl	(16:1_16:0)	(32:1)	B	1.8017	0.7156	0.167	0.3939	0.0080875	1098.2	2507.9	2506.9	1961.7	4519.4	16883	12469	22576	16156	13161	13841	566.491	23.278	C35 H66 O5	M+NH4	44.965	104.587	10.9134	29.2746
PE(34:1)	PE	diacyl	(34:1)	(34:1)	C	0.6424	0.8695	0.3494	0.8889	52655	36117	25144	22700	29958	33827	22069	68114	21155	59222	35444	24939	717.531	1.0989	C39 H76 N1 O8 P1	M+H	19.595	36.473	44.0559	72.3513
PE(34:1)	PE	diacyl	(34:1)	(34:1)	C	0.8606	0.7934	0.9506	0.9579	21576	14257	13999	16079	18567	14644	9174.7	46573	14915	36950	16917	14498	717.531	1.1717	C39 H76 N1 O8 P1	M+H	12.0818	25.8993	54.078	85.5072
PE(34:1)	PE	diacyl	(34:1)	(34:1)	C	0.2295	2.6912	0.4064	0.0338	2048.2	29653	3812.2	2411.9	1015.4	6803.7	0.0016328	5700.7	0.015373	15265	15343	7012.8	717.531	1.4351	C39 H76 N1 O8 P1	M+H	88.5704	130.544	38.1738	173.204
PE(34:1)	PE	diacyl	(34:1)	(34:1)	C	0.6853	1.8571	0.9873	0.4939	4536.6	6132.5	12146	8323.3	7335.1	7037.6	0.011127	21513	1113	39952	6154.2	6363.5	717.531	1.5704	C39 H76 N1 O8 P1	M+H	8.8964	52.7634	111.225	160.594
PE(34:1)	PE	diacyl	(18:1_16:0)	(34:1)	B	1.1574	2.0293	0.7844	0.2115	6890.5	6747.7	9666.9	5967.7	11189	7732.2	35.191	19008	4232.8	38573	18907	10702	717.531	1.7136	C39 H76 N1 O8 P1	M+H	32.012	21.1848	63.0199	128.445
PE(34:1)	PE	diacyl	(18:1_16:0)	(34:1)	B	1.4438	2.4837	0.2121	0.2797	7772.1	7752.5	11032	8395.6	15929	13159	1666.7	21688	5315.6	53867	14548	14532	717.531	1.7654	C39 H76 N1 O8 P1	M+H	30.4953	21.3271	82.1217	111.577
PE(34:1)	PE	diacyl	(34:1)	(34:1)	C	2.2903	1.9118	0.0033	0.2272	3684.1	2528.5	3309.9	6790.3	6705.5	8439	1666.6	17958	4229.5	34333	12142	14456	717.531	1.8237	C39 H76 N1 O8 P1	M+H	13.3659	18.5763	60.062	110.174
DG(32:1)	DG	diacyl	(16:0_16:1)	(32:1)	A	1.9643	0.96	0.0995	0.6464	0.12225	1099.3	2508	2506.9	2875.4	4927.3	23522	12469	22576	22580	14328	15109	566.491	23.3518	C35 H66 O5	M+NH4	37.9479	104.545	26.2751	31.3846
PE(34:1)	PE	diacyl	(34:1)	(34:1)	C	1.7698	1.7678	0.0015	0.539	3684.1	5333.8	4811.9	8766	8529.3	9440.5	3721.5	19260	3535.1	34049	7943.8	5645.1	717.531	1.8752	C39 H76 N1 O8 P1	M+H	5.3048	18.2914	99.3576	102.111
PE(34:1)	PE	diacyl	(34:1)	(34:1)	C	0.4425	1.0208	0.0569	0.6353	4051.6	8629.8	6886.9	2025.9	3818.5	93.673	4308	13539	2556.1	13821	7483.8	5585.4	717.531	2.0275	C39 H76 N1 O8 P1	M+H	94.1148	35.4256	48.1139	86.762
PE(34:1)	PE	diacyl	(34:1)	(34:1)	C	1.2287	1.3264	0.7616	0.5418	5691	6204.8	4848.1	7623.9	5944.9	1289.2	2449.2	17126	1026	22717	11720	1953.9	717.531	2.1987	C39 H76 N1 O8 P1	M+H	66.2638	12.2731	85.6327	129.793
PE(34:1)	PE	diacyl	(34:1)	(34:1)	C	1.3313	0.3681	0.5404	0.7028	7638.6	8772.3	8228	7425.4	11679	8231.8	3146.8	50852	3993.5	18719	12897	6506.4	717.531	2.2621	C39 H76 N1 O8 P1	M+H	24.7929	6.9035	48.069	141.233
PE(34:1)	PE	diacyl	(34:1)	(34:1)	C	1.1885	0.2766	0.6986	0.6341	9019.6	8109.5	8397.5	837.16	10720	9986.2	3110.9	65857	3983.1	18217	14129	8246.6	717.531	2.3259	C39 H76 N1 O8 P1	M+H	76.6769	5.4669	37.0409	147.951
PE(34:1)	PE	diacyl	(34:1)	(34:1)	C	0.8689	1.0484	0.4126	0.2758	14683	6291.5	12491	631.79	12758	8186.3	1766.6	25156	1086.7	24348	11820	26374	717.531	2.4262	C39 H76 N1 O8 P1	M+H	85.1499	39.0156	37.8132	146.784
PE(34:1)	PE	diacyl	(34:1)	(34:1)	C	0.2216	0.9966	0.3963	0.3844	12991	4951.5	75869	3114.4	16808	9058.1	3420.9	23992	3566.7	19831	10412	23912	717.531	2.5178	C39 H76 N1 O8 P1	M+H	71.0821	124.182	38.356	114.607
DG(32:1)	DG	diacyl	(16:0_16:1)	(32:1)	A	3.405	0.6694	0.3055	0.1668	954.44	1200.7	1966.5	1278.3	2156.7	6698.5	20289	17208	29118	19492	13491	12385	566.491	23.4338	C35 H66 O5	M+NH4	86.124	38.4173	25.2907	27.8391
PE(34:1)	PE	diacyl	(34:1)	(34:1)	C	0.6809	0.7021	0.5569	0.9904	13134	23243	7973.9	12999	4838.8	15827	3504	34800	4253.3	24433	8409.1	9270.5	717.531	2.7237	C39 H76 N1 O8 P1	M+H	50.8455	52.5399	64.2074	125.875
PE(34:1)	PE	diacyl	(34:1)	(34:1)	C	0.4549	0.6617	0.2078	0.9526	13113	23157	6748.3	4359.9	4838.8	10533	2277	29969	3339.6	19832	6458.9	7390.2	717.531	2.7821	C39 H76 N1 O8 P1	M+H	52.2152	57.6927	66.5055	132.275
PE(34:1)	PE	diacyl	(34:1)	(34:1)	C	0.8361	0.7518	0.5372	0.9115	12665	7121.9	8780.6	8234.7	5135.5	10589	1452.7	35629	4656.3	26787	5251.6	14158	717.531	2.9402	C39 H76 N1 O8 P1	M+H	34.2482	29.8779	70.2725	135.668
PE(34:1)	PE	diacyl	(34:1)	(34:1)	C	0.9859	1.0695	0.5477	0.2898	14775	8508.9	6835.2	9959.9	11075	14567	3651.8	21985	3482.3	23513	16912	13563	717.531	3.0009	C39 H76 N1 O8 P1	M+H	20.2535	41.6888	28.1333	109.557
PE(34:1)	PE	diacyl	(34:1)	(34:1)	C	1.0615	0.9174	0.6222	0.3603	11755	6332.3	10530	7497.3	12354	12477	3594.4	32598	4349.6	29906	17244	25079	717.531	3.0797	C39 H76 N1 O8 P1	M+H	26.3568	29.8127	26.5407	122.329
TG(O-33:3)	TG	alkyl-acyl	(O-15:1_2:0_16:2)	(O-33:3)	C	1.2824	0.718	0.9863	0.1317	14153	12696	11869	18150	9579.4	11137	24502	15518	21743	14365	12628	17593	576.475	13.4547	C36 H64 O5	M+H	35.2421	8.9627	16.9555	22.3529
DG(32:1)	DG	diacyl	(16:0_16:1)	(32:1)	A	3.8042	0.7251	0.1382	0.0754	1398.1	1671.5	491.07	1850.1	3075.9	6361.6	15364	22643	21958	16418	11662	11914	566.491	23.8571	C35 H66 O5	M+NH4	62.001	52.0617	20.0753	20.1086
DG(32:1)	DG	diacyl	(16:0_16:1)	(32:1)	A	1.9853	1.1213	0.3047	0.3651	436.34	482.8	1180.4	546.63	1241.4	2344.6	7203	6594.8	7538.5	8452.9	4306.4	4213.6	566.491	24.0602	C35 H66 O5	M+NH4	65.8174	59.5613	42.7951	6.7262
DG(32:1)	DG	diacyl	(16:1_16:0)	(32:1)	C	1.5718	0.539	0.0242	0.0046	428.22	491.61	1737.3	2290.4	2374.9	2731.3	16391	17437	20652	10641	11131	10411	566.491	24.1953	C35 H66 O5	M+NH4	9.4914	83.3442	3.4282	12.227
DG(32:1)	DG	diacyl	(16:1_16:0)	(32:1)	B	1.0749	0.7419	0.2373	0.3446	0.66776	483.79	3071.7	2178.3	2313	3301.8	18534	16665	27003	20033	17117	12813	566.491	24.3749	C35 H66 O5	M+NH4	23.6158	139.309	21.8106	26.5701
PE(34:1)	PE	diacyl	(18:0_16:1)	(34:1)	B	1.5829	0.7149	0.5621	0.666	34115	23660	33240	36442	54001	20145	20455	48478	16427	34656	16155	18290	717.531	7.4589	C39 H76 N1 O8 P1	M+H	45.9319	19.1186	43.944	61.3577
PE(34:1)	PE	diacyl	(18:0_16:1)	(34:1)	B	1.7016	0.6594	0.4001	0.7205	38406	18302	33347	38795	65351	24039	20435	51154	14468	33732	20171	17875	717.531	7.5206	C39 H76 N1 O8 P1	M+H	48.9956	34.8352	35.8179	68.6256
DG(32:1)	DG	diacyl	(16:0_16:1)	(32:1)	A	1.9281	0.6383	0.193	0.6389	0.0002815	473.44	549.45	1060.3	625.71	482.79	3683.8	5139.3	9562.6	6103	4916.7	4588.9	566.491	24.4557	C35 H66 O5	M+NH4	41.607	87.3167	15.3107	49.9579
PE(34:1)	PE	diacyl	(34:1)	(34:1)	C	0.6101	0.4006	0.1375	0.0772	11087	20045	14550	8184	9294	12230	16145	22117	9541.1	8858.3	7289.6	2156.8	717.531	8.5189	C39 H76 N1 O8 P1	M+H	21.1085	29.6665	57.4474	39.4781
PE(34:1)	PE	diacyl	(18:1_16:0)	(34:1)	B	0.5652	0.1029	0.2764	0.2931	7331.5	18644	16257	9918.2	8590.8	10537	70798	15187	3117.7	7282	4230.8	1756.8	717.531	8.5538	C39 H76 N1 O8 P1	M+H	10.2688	42.3573	62.57	121.541
PE(34:1)	PE	diacyl	(34:1)	(34:1)	C	1.3574	0.1507	0.9049	0.294	11387	21704	16371	10922	29460	11657	68107	14602	4778.5	10264	3568.7	1796.8	717.531	8.6308	C39 H76 N1 O8 P1	M+H	60.5149	31.2917	85.7192	116.872
DG(32:1)	DG	diacyl	(32:1)	(32:1)	C	1.0296	0.7404	0.5825	0.2199	0.057217	1684.8	2769.2	1553.6	1672.5	2851.1	17707	18632	25217	18671	17302	10535	566.491	24.6285	C35 H66 O5	M+NH4	35.4072	93.9842	28.0992	19.958
PE(34:1)	PE	diacyl	(34:1)	(34:1)	C	0.6599	0.8209	0.2794	0.6862	37190	16437	33142	18006	19247	24542	15233	10361	3225.5	12504	7998.8	2378.3	717.531	8.943	C39 H76 N1 O8 P1	M+H	16.8517	38.0351	66.5159	62.8673
PE(34:1)	PE	diacyl	(34:1)	(34:1)	C	1.1182	0.9733	0.7521	0.8738	26561	21525	26207	22138	25228	29700	19208	12955	7362.7	18694	12537	5715.8	717.531	8.9982	C39 H76 N1 O8 P1	M+H	14.8001	11.3502	52.7133	44.9766
PE(34:1)	PE	diacyl	(34:1)	(34:1)	C	1.1182	0.8025	0.5481	0.6847	26561	16527	26207	22138	25228	29700	19208	12955	7362.6	15413	12537	5715.8	717.531	9.0242	C39 H76 N1 O8 P1	M+H	14.8001	24.6492	44.3835	44.9771
DG(32:1)	DG	diacyl	(16:0_16:1)	(32:1)	B	1.8005	0.5958	0.1955	0.4852	546.83	2151.2	2282.9	1553.6	4111.1	3979.9	18500	27858	46027	27421	23774	22231	566.491	24.7083	C35 H66 O5	M+NH4	44.799	58.2145	10.8894	45.4509
PE(34:1)	PE	diacyl	(17:0_17:1)	(34:1)	B	0.88	0.5167	0.6988	0.2198	42927	32481	53996	44976	25173	47518	52341	27275	24249	27042	21221	12815	717.531	9.9784	C39 H76 N1 O8 P1	M+H	31.1887	24.9433	35.1306	44.5381
PE(34:1)	PE	diacyl	(34:1)	(34:1)	B	1.2254	0.9107	0.1482	0.2515	52184	50780	50698	63945	51963	56641	74290	49261	72332	67654	32352	42860	717.531	10.1624	C39 H76 N1 O8 P1	M+H	10.4992	1.6311	38.0637	21.318
PE(34:1)	PE	diacyl	(16:0_18:1)	(34:1)	A	1.2172	0.6064	0.0146	0.2228	179460000	166190000	170810000	218440000	210400000	192810000	285970000	154730000	200110000	131290000	161080000	173410000	717.531	12.3044	C39 H76 N1 O8 P1	M+H	6.3262	3.9123	13.946	31.2055
PE(34:1)	PE	diacyl	(16:0_18:1)	(34:1)	A	1.1181	0.6063	0.0098	0.0721	431580000	464730000	460520000	496730000	519610000	518730000	660010000	427750000	570730000	391570000	369510000	400180000	717.531	12.4717	C39 H76 N1 O8 P1	M+H	2.5339	3.9897	4.0866	21.1933
PE(34:1)	PE	diacyl	(16:0_18:1)	(34:1)	A	1.2214	0.2562	0.0709	0.2099	4127600	5275100	5838300	7131100	5904600	6752700	6827400	4267000	17259000	4070200	1648300	4422000	717.531	13.0386	C39 H76 N1 O8 P1	M+H	9.5218	17.1604	44.676	72.8152
PE(34:1)	PE	diacyl	(16:0_18:1)	(34:1)	A	1.1566	0.2562	0.0913	0.2151	4127600	5275100	5838300	6299800	5904600	6752700	6827400	4267000	17259000	4070200	2010700	4422000	717.531	13.072	C39 H76 N1 O8 P1	M+H	6.7161	17.1604	37.2059	72.8152
PE(34:1)	PE	diacyl	(16:0_18:1)	(34:1)	A	1.3854	0.711	0.0159	0.1517	2593100	3566500	3220000	4941200	4151700	4780700	3961900	3128000	2801100	2816700	2556100	2639700	717.531	13.2282	C39 H76 N1 O8 P1	M+H	9.0226	15.7803	4.9825	18.1547
DG(P-24:1)	DG	alkenyl-acyl	(P-8:0_16:1)	(P-24:1)	B	1.5322	0.9057	0.0123	0.4942	201620	324240	381460	558960	584470	510270	120360	32538	72212	109010	76441	101010	438.371	8.825	C27 H50 O4	M+NH4	6.8395	30.3803	17.7735	58.6094
DG(32:1)	DG	diacyl	(16:0_16:1)	(32:1)	A	2.9009	0.7723	0.2824	0.5782	1048.6	452.51	1767.6	0.00047064	4170.2	5129.6	13304	17652	21544	16638	16160	15331	566.491	25.4017	C35 H66 O5	M+NH4	87.974	60.436	4.1226	23.556
PE(34:1)	PE	diacyl	(34:1)	(34:1)	C	0.6854	0.2327	0.6048	0.2987	16713	15132	28257	19366	16136	17462	129060	28489	26443	30028	15795	15729	717.531	19.4416	C39 H76 N1 O8 P1	M+H	9.1961	35.7656	40.1459	95.6533
PE(34:1)	PE	diacyl	(34:1)	(34:1)	C	0.5436	0.0898	0.2515	0.0457	13661	5938.4	17983	8336.6	3201.9	9775.7	112490	59069	40638	10105	9263.7	7476.1	717.531	19.5287	C39 H76 N1 O8 P1	M+H	48.6388	48.7067	15.0027	52.7592
PE(34:1)	PE	diacyl	(18:1_16:0)	(34:1)	B	1.2187	0.1266	0.3056	0.0004	3555.1	3213.1	10573	4687.3	12345	12885	185320	143380	164370	8664.8	3048.8	23457	717.531	19.6358	C39 H76 N1 O8 P1	M+H	45.9781	71.8612	89.9234	12.7605
PE(34:1)	PE	diacyl	(18:1_16:0)	(34:1)	B	1.557	0.2462	0.0084	0.0923	11166	12643	16776	21417	26119	25174	106320	24758	82386	26173	10028	14050	717.531	19.7678	C39 H76 N1 O8 P1	M+H	10.2619	21.4941	50.1739	58.9224
PE(34:1)	PE	diacyl	(18:1_16:0)	(34:1)	B	1.5251	0.2182	0.0853	0.0858	17364	9531.2	22711	22386	34637	28147	137180	30597	119790	29932	13656	16653	717.531	19.8204	C39 H76 N1 O8 P1	M+H	21.5884	40.0888	43.1408	59.6527
DG(32:1)	DG	diacyl	(16:0_16:1)	(32:1)	C	3.2159	0.5811	0.3351	0.1331	588.38	441.71	695.96	0.00047064	1723.6	2240.4	10467	5307.3	10558	5560	6135.4	4460.5	566.491	25.5158	C35 H66 O5	M+NH4	88.783	22.1819	15.8024	34.2419
PE(34:1)	PE	diacyl	(34:1)	(34:1)	C	2.1105	0.4263	0.0072	0.4553	24147	29655	29628	50752	62588	46873	112100	24901	32122	47787	22204	27243	717.531	20.6712	C39 H76 N1 O8 P1	M+H	15.3295	11.4074	41.812	85.8448
PS(27:1)	PS	diacyl	(9:0_18:1)	(27:1)	B	0.3518	0.2781	0.0586	0.0461	186180	91721	114910	65505	52218	47422	371700	155310	281600	103350	78454	85460	663.411	4.7341	C33 H62 N1 O10 P1	M+H	17.0182	37.5971	14.4124	40.3281
DG(32:1)	DG	diacyl	(16:0_16:1)	(32:1)	A	1.1401	0.7923	0.5199	0.3581	8.5927	1687.3	1248.1	1072.8	1154.5	1923.8	16412	12090	20333	16110	12298	11932	566.491	25.786	C35 H66 O5	M+NH4	33.9315	88.7136	17.2061	25.3292
DG(32:1)	DG	diacyl	(16:0_16:1)	(32:1)	A	1.132	0.7923	0.5256	0.3581	8.5927	1699.4	1248.1	1072.8	1154.5	1923.8	16412	12090	20333	16110	12298	11932	566.491	25.8252	C35 H66 O5	M+NH4	33.9315	88.8495	17.2061	25.3292
PE(34:1)	PE	diacyl	(34:1)	(34:1)	C	0.6924	1.6319	0.71	0.4022	24958	10182	15568	17282	12884	15150	21712	20126	16607	27780	13647	35432	717.531	25.1829	C39 H76 N1 O8 P1	M+H	14.5606	44.2417	43.1396	13.4095
Cer(d36:3)	Cer	acylsphingosines	(d19:0_17:3)	(d36:3)	C	1.1118	0.6697	0.9482	0.1107	67002	64793	60618	74490	61628	55049	95290	67965	93433	63819	59992	5494.3	561.512	16.0054	C36 H67 N1 O3	M+H	15.5178	5.0549	75.6934	17.8444
DG(32:1)	DG	diacyl	(16:0_16:1)	(32:1)	A	1.8445	0.8119	0.149	0.4748	472.43	580.87	0.00028375	1072.3	664.74	574.39	7883.8	4678.4	6517.1	6400.5	5911.2	3945.5	566.491	26.0287	C35 H66 O5	M+NH4	34.4271	87.9685	23.9778	25.2915
DG(32:1)	DG	diacyl	(16:0_16:1)	(32:1)	A	0.8851	0.8704	0.774	0.0759	480.48	1433.2	0.0041993	673.14	423.84	1268.4	7079.7	8260.6	7665.4	5701.7	7189.9	5198.9	566.491	26.1106	C35 H66 O5	M+NH4	55.0368	114.353	17.1696	7.6995
PE(34:1)	PE	diacyl	(34:1)	(34:1)	C	9.365	0.1395	0.0892	0.2142	5845.1	5923	7139	41921	66866	13498	112760	36092	15661	15726	11714	5623.9	717.531	26.8041	C39 H76 N1 O8 P1	M+H	65.509	11.5132	46.1513	93.3509
PE(34:1)	PE	diacyl	(18:1_16:0)	(34:1)	B	1.6921	0.6954	0.4479	0.3918	74549	57027	17942	31949	72144	126150	128920	61210	69931	17154	66499	89646	717.531	26.9424	C39 H76 N1 O8 P1	M+H	61.589	58.1467	64.0968	42.4915
DG(34:0)	DG	diacyl	(16:0_18:0)	(34:0)	A	1.0272	4.2781	0.4529	0.267	84388	92442	29255	94953	93104	71068	71581	72098	40444	308450	93866	74449	596.538	17.5119	C37 H72 O5	M+Na	15.3846	50.0651	81.712	29.5372
DG(36:2)	DG	diacyl	(18:1_18:1)	(36:2)	A	0.9539	0.8001	0.3794	0.466	1364.1	1559.7	2547.9	2430.3	1957.1	2243.4	2613.5	4471.7	2892.3	3577.5	2670	1913.1	620.538	0.9036	C39 H72 O5	M+NH4	10.7828	34.7943	30.6344	30.1313
DG(36:2)	DG	diacyl	(18:1_18:1)	(36:2)	A	1.8917	0.7333	0.1848	0.948	253.15	324.56	640.08	358.32	1008.8	1211.7	350.47	5956.7	4169.5	4367.7	3152.8	2594.8	620.538	3.3331	C39 H72 O5	M+NH4	51.8638	50.7231	26.8855	82.0055
DG(36:2)	DG	diacyl	(18:1_18:1)	(36:2)	A	3.4868	1.2135	0.0781	0.6919	258.34	453.02	1084.1	1033.8	3040.5	3782.7	2634.9	20193	13389	24505	11319	9325.6	620.538	3.641	C39 H72 O5	M+NH4	54.2992	72.1302	54.8086	73.3324
DG(36:2)	DG	diacyl	(18:2_18:0)	(36:2)	C	11.7275	1.0267	0.124	0.7549	236.73	466.97	282.72	1374.7	1770.3	5487.1	3804.3	13982	13657	14354	9222.1	3212.7	620.538	4.8761	C39 H72 O5	M+NH4	78.8468	37.056	62.4497	55.1899
DG(36:2)	DG	diacyl	(18:2_18:0)	(36:2)	C	1.8949	1.2192	0.2546	0.9245	6.6304	1297.6	1231.7	721.88	2459.6	2025.9	2912.8	9581.2	9466.7	11682	8493.8	2815	620.538	5.3418	C39 H72 O5	M+NH4	52.1069	86.0115	58.6057	52.1487
DG(36:2)	DG	diacyl	(18:1_18:1)	(36:2)	A	0.541	0.5866	0.0881	0.0127	1489.5	938.18	1832.5	602.65	754.5	990.87	7241.9	6253.9	8261.8	4846.3	2973.9	2981.7	620.538	12.8931	C39 H72 O5	M+NH4	24.9955	31.7727	29.9623	13.8436
DG(36:2)	DG	diacyl	(18:1_18:1)	(36:2)	A	0.8822	0.4145	0.9999	0.0053	4480.9	2444.3	4601.8	3667.1	3800.6	4059.5	30515	24137	22459	12647	9218.6	11358	620.538	13.8478	C39 H72 O5	M+NH4	5.1918	31.5497	15.6352	16.5347
DG(36:2)	DG	diacyl	(18:1_18:1)	(36:2)	A	3.0163	0.4229	0.0696	0.0845	444.58	495.43	219.15	747.93	801.55	1496.4	4509.2	2427.1	6255.3	2645	1241.3	875.77	620.538	15.0636	C39 H72 O5	M+NH4	41.1219	38.0575	58.8395	43.5865
DG(36:2)	DG	diacyl	(36:2)	(36:2)	C	14.4838	0.5794	0.0815	0.05	276.52	1.8202	451.86	849.19	5755.1	6558.1	8421.8	5774.9	9826.9	5692.9	1199	1156.8	620.538	15.2343	C39 H72 O5	M+NH4	70.4376	93.1962	97.1644	25.6931
DG(36:2)	DG	diacyl	(18:1_18:1)	(36:2)	A	0.9352	0.6724	0.8413	0.0081	8809.3	10032	11330	9607.4	10476	10595	17629	14433	16116	11853	10080	9945	620.538	15.6519	C39 H72 O5	M+NH4	5.2727	12.532	10.021	9.9567
DG(36:2)	DG	diacyl	(18:1_18:1)	(36:2)	A	6.0047	0.626	0.0005	0.1045	47484	62746	58425	293420	312110	376780	293290	201990	212690	182280	140700	183610	620.538	15.9104	C39 H72 O5	M+NH4	13.358	13.9929	14.4487	21.1482
DG(36:2)	DG	diacyl	(18:1_18:1)	(36:2)	A	0.6955	0.8616	0.3719	0.8681	1579.8	7315.1	8222.3	2811.3	1130.9	5718.1	10691	6074.8	38139	5741.8	9329.6	32861	620.538	16.1182	C39 H72 O5	M+NH4	72.0722	63.1264	92.1994	94.7142
DG(36:2)	DG	diacyl	(18:1_18:1)	(36:2)	A	2.9189	0.4563	0.0003	0.0298	1030.1	1947.9	923.21	5687.6	5392.6	5134.6	12654	7335.5	9914.2	5773.4	2912.8	3848.9	620.538	16.5789	C39 H72 O5	M+NH4	5.1194	43.3154	34.9052	26.6819
DG(32:1)	DG	diacyl	(16:0_16:1)	(32:1)	B	3.5475	0.5695	0.1031	0.0324	0.0038903	565.6	523.28	520.81	2009	1577.1	9298.8	7378.3	10687	6085.9	3664.1	5793.1	566.491	26.3537	C35 H66 O5	M+NH4	55.9273	86.7976	25.5124	18.2134
DG(36:2)	DG	diacyl	(18:1_18:1)	(36:2)	A	1.8387	0.6792	0.0846	0.0387	829.38	305.24	1488.5	1328.9	2219.6	2737.7	6544	4766	6266.3	4444.4	2470.9	1715.2	620.538	16.9763	C39 H72 O5	M+NH4	34.0058	67.8093	48.9841	16.3262
DG(36:2)	DG	diacyl	(18:1_18:1)	(36:2)	A	1.4377	0.3754	0.4591	0.0072	312.29	1123.6	950.79	925.7	737.61	1615.8	7152.1	5379.1	8026.8	3012.5	1905.5	1083.4	620.538	17.2872	C39 H72 O5	M+NH4	42.3041	53.7171	48.3915	19.6864
DG(36:2)	DG	diacyl	(18:1_18:1)	(36:2)	A	1.3671	0.4133	0.0069	0.0035	1391.2	1495	2011.8	2590	2605.4	2750.7	13219	9791.3	12524	5463.6	3423.9	3257.8	620.538	17.692	C39 H72 O5	M+NH4	3.3478	20.3599	30.342	15.2993
DG(36:0)	DG	diacyl	(18:0_18:0)	(36:0)	A	0.2037	6.2654	0.1016	0.4022	68415	81160	16354	16529	8804	13855	44610	54137	10145	339190	35741	25391	624.569	18.7585	C39 H76 O5	M+NH4	30.0311	62.0741	133.587	63.7613
DG(36:0)	DG	diacyl	(36:0)	(36:0)	C	0.4588	11.0393	0.379	0.3121	673.94	1506.9	1.3321	690.86	33.203	6.961	24.499	273.54	243.92	3029.7	288.79	361.83	624.569	18.9308	C39 H76 O5	M+NH4	159.022	103.687	127.31	75.3055
DG(O-40:11)	DG	alkyl-acyl	(O-40:11)	(O-40:11)	C	1.1355	0.5715	0.1789	0.4274	19801	21713	24091	27355	24123	22958	16035	7623.2	7227.3	7622.9	6155.2	9163.7	644.481	17.8967	C43 H64 O4	M+H	9.1827	9.8279	19.6721	48.3216
DG(O-40:11)	DG	alkyl-acyl	(O-40:11)	(O-40:11)	C	0.9311	1.0354	0.9457	0.908	306480	242300	362950	337930	311160	253300	371380	321270	188340	384520	224930	297920	644.481	19.5943	C43 H64 O4	M+H	14.3811	19.863	26.4144	32.2101
DG(32:1)	DG	diacyl	(16:0_16:1)	(32:1)	A	3.4881	0.8031	0.2006	0.3866	0.072564	568.06	522.53	532.5	790.8	1984	8891.9	6905	11699	9394.7	7093.1	6031.4	566.491	26.4299	C35 H66 O5	M+NH4	70.2349	86.8114	22.9052	26.2792
DG(O-39:2)	DG	alkyl-acyl	(O-17:1_22:1)	(O-39:2)	C	0.8427	0.95	0.0109	0.2748	15454	14243	14546	13024	11957	12745	14516	15982	15352	14686	13445	15182	648.606	12.9405	C42 H80 O4	M+NH4	4.3989	4.2736	6.1963	4.8128
DG(O-40:5)	DG	alkyl-acyl	(O-24:5_16:0)	(O-40:5)	C	1.0366	1.0349	0.7437	0.6619	21454	14673	18842	22238	15863	13408	24609	27762	19610	19085	18370	28730	656.574	5.6716	C43 H76 O4	M+Na	26.5452	18.6661	26.2256	17.1313
DG(O-23:4)	DG	alkyl-acyl	(O-23:4)	(O-23:4)	C	1.1113	0.4379	0.7085	0.2793	6725.7	8531.3	1211.7	9480.9	4585.3	5605.8	23101	5348.2	13904	7510.2	4583.1	10116	420.324	2.9779	C26 H44 O4	M+NH4	39.3877	69.4613	37.3921	62.889
DG(33:1)	DG	diacyl	(15:0_18:1)	(33:1)	C	3.6626	2.4225	0.0025	0.0744	8926.5	11857	6609.9	42377	43430	30583	19669	11555	16655	47649	21493	35761	580.507	14.8347	C36 H68 O5	M+Na	18.3849	28.7978	37.4519	25.6965
DG(33:1)	DG	diacyl	(19:1_14:0)	(33:1)	C	7.7321	1.3359	0.0944	0.1137	6149	4130.3	2301.2	26896	9869.7	47552	5610.1	4923.7	4744.6	6396.6	5393.5	7495	580.507	15.0361	C36 H68 O5	M+Na	67.1392	45.8971	16.351	8.9706
DG(33:1)	DG	diacyl	(19:1_14:0)	(33:1)	C	34.9099	0.8329	0.1406	0.2104	1181.6	929.27	893.45	28242	41284	184.98	3343.7	4848.4	5227.3	4353.5	1833	3086.4	580.507	15.2369	C36 H68 O5	M+Na	90.3806	15.6833	40.7722	22.273
DG(36:5)	DG	diacyl	(18:2_18:3)	(36:5)	A	52.7585	3.1485	0	0.012	677.95	1971.9	1581.9	93846	104090	99943	21737	11449	17084	68441	43633	47050	614.491	15.2555	C39 H66 O5	M+H	5.1881	47.0569	25.3493	30.7452
DG(36:1)	DG	diacyl	(18:0_18:1)	(36:1)	A	10.8515	3.4938	0.0001	0.0015	8719.8	10906	11731	105520	127300	120890	21247	14690	15801	63339	54586	74236	622.554	17.5027	C39 H74 O5	M+Na	9.4935	14.8862	15.369	20.3486
DG(38:5)	DG	diacyl	(18:1_20:4)	(38:5)	A	6.0805	0.631	0.0008	0.129	65475	71498	74541	336700	370710	453250	372560	248640	254100	210480	182350	235100	642.522	15.8957	C41 H70 O5	M+H	15.4921	6.5446	12.6083	23.9992
DG(32:1)	DG	diacyl	(16:0_16:1)	(32:1)	C	2.0583	0.6765	0.2273	0.0487	2172.6	1897.2	1003.8	1187.4	4472.9	4104.2	24524	20094	27388	18526	18297	16694	566.491	26.504	C35 H66 O5	M+NH4	55.3002	36.1281	5.5969	15.3113
DG(38:5)	DG	diacyl	(17:1_21:4)	(38:5)	C	2.2798	0.4368	0.0335	0.2084	5381.3	4412.3	5847.3	10404	7764.4	13332	16068	8645.1	7062.1	5913.3	6281	7017.3	642.522	16.5572	C41 H70 O5	M+H	26.5224	14.0402	8.7782	45.3963
DG(O-38:8)	DG	alkyl-acyl	(O-15:1_23:7)	(O-38:8)	C	0.5762	0.2923	0.6175	0.3195	3343.4	9235.9	1389.2	1907.1	2556.5	5320.9	2974	3846.8	12971	2820.3	2169.8	3791	622.496	19.4304	C41 H66 O4	M+Na	55.5821	87.7275	27.8737	83.9285
DG(O-34:3)	DG	alkyl-acyl	(O-16:2_18:1)	(O-34:3)	C	3.7661	0.3356	0.0087	0.0151	2410.6	4829.5	4464.2	12815	18191	11636	23079	15853	14416	6416.1	7744.7	4961.4	576.512	17.1891	C37 H68 O4	M+H	24.5833	33.4225	21.8407	26.1087
DG(O-34:3)	DG	alkyl-acyl	(O-16:2_18:1)	(O-34:3)	C	3.6069	0.7302	0.0382	0.2308	468.58	2671.1	2976.8	6832.1	5201.3	10740	12608	6844.6	8927.1	9206.5	5735.3	3041.5	576.512	17.2867	C37 H68 O4	M+H	37.4926	67.119	51.5592	30.8517
DG(O-34:3)	DG	alkyl-acyl	(O-16:2_18:1)	(O-34:3)	C	1.9878	0.8127	0.3116	0.7754	2054	3876.3	2249.3	2566.5	3684.2	7706.3	7190.2	3850.1	5040.7	5843.4	4349.7	4908.2	576.512	17.93	C37 H68 O4	M+H	58.1049	36.6958	14.9925	31.5802
DG(O-34:3)	DG	alkyl-acyl	(O-16:2_18:1)	(O-34:3)	C	2.9646	0.6594	0.0382	0.1529	3895.8	7327.2	5120.5	10242	21724	16019	19093	12005	14695	11750	6027.2	12590	576.512	21.6243	C37 H68 O4	M+H	35.893	31.9202	35.281	23.4414
DG(O-34:3)	DG	alkyl-acyl	(O-16:2_18:1)	(O-34:3)	C	2.5025	0.8023	0.0081	0.0684	2134.9	4356.6	8419.3	16695	21071	14984	13416	13326	15912	12766	11463	10799	576.512	21.9376	C37 H68 O4	M+H	17.8538	64.1171	8.5719	10.3247
DG(O-34:3)	DG	alkyl-acyl	(O-34:3)	(O-34:3)	C	3.4201	0.6776	0.0635	0.4064	3359.5	6814	5423	11124	12055	23307	19294	7232.9	20795	14090	8274.6	12111	576.512	22.4063	C37 H68 O4	M+H	43.7631	33.4328	25.73	47.1326
DG(O-34:3)	DG	alkyl-acyl	(O-16:2_18:1)	(O-34:3)	C	2.9138	0.7432	0.0493	0.2344	5626.4	8177.3	5248.5	10159	23405	23829	24323	13039	18467	18077	6121.9	11703	576.512	22.6352	C37 H68 O4	M+H	40.6296	25.0851	49.987	30.324
DG(O-34:3)	DG	alkyl-acyl	(O-16:2_18:1)	(O-34:3)	C	3.0697	0.9812	0.1419	0.3044	2338.7	3848	5448	6949.1	6698.3	16726	9715.1	7057.6	12904	12661	12213	11017	576.512	23.2868	C37 H68 O4	M+H	56.4816	40.0923	7.1048	29.5932
DG(32:1)	DG	diacyl	(16:0_16:1)	(32:1)	B	1.8228	0.9259	0.4309	0.503	1109.9	437.71	480.46	0.68608	2023.9	1768.2	8945.2	6950.2	6394.8	8282.4	5134.9	6215.1	566.491	26.6196	C35 H66 O5	M+NH4	87.1441	55.67	24.4391	18.0508
DG(O-34:3)	DG	alkyl-acyl	(O-16:2_18:1)	(O-34:3)	C	3.2685	0.991	0.0853	0.4206	2026.2	4103	5559.2	8387	8419.3	18173	9884.5	15434	15127	9503.8	15295	7905.2	576.512	23.5106	C37 H68 O4	M+H	48.3758	45.5725	35.6679	23.136
DG(O-34:3)	DG	alkyl-acyl	(O-18:3_16:0)	(O-34:3)	C	2.7851	0.5498	0.1167	0.2727	3959	4821.8	6127.8	5195.6	17068	14678	21412	11327	12556	11771	11433	9747.2	576.512	24.5408	C37 H68 O4	M+H	50.9949	21.9716	9.8699	36.4408
DG(O-34:3)	DG	alkyl-acyl	(O-34:3)	(O-34:3)	C	2.2011	0.8143	0.0032	0.3668	6957.6	5400.9	6433.2	11783	15155	15315	11103	12983	20616	5522.3	16786	8889.9	576.512	24.8318	C37 H68 O4	M+H	14.1643	12.6449	55.5971	33.811
DG(O-34:3)	DG	alkyl-acyl	(O-16:2_18:1)	(O-34:3)	C	3.0451	0.6632	0.1214	0.4243	6759.3	4113.4	5305.9	13326	6543.6	20585	20059	8167.3	16183	13302	8603.8	12407	576.512	24.9191	C37 H68 O4	M+H	52.073	24.5709	21.8108	40.9694
DG(O-34:3)	DG	alkyl-acyl	(O-18:3_16:0)	(O-34:3)	C	2.2112	0.5118	0.1315	0.1697	2486.6	3198.9	5993.3	3933.9	12544	13253	18644	14919	8591.5	9285.4	9541.6	8525.7	576.512	26.3637	C37 H68 O4	M+H	52.3492	47.6121	5.7946	36.1682
DG(38:4)	DG	diacyl	(18:1_20:3)	(38:4)	C	15.0996	4.0463	0	0.0003	7961.6	7586.6	6116.2	103490	120230	114640	16850	13180	12958	58207	56655	68181	644.538	17.5103	C41 H72 O5	M+H	7.5568	13.5063	10.2512	15.2528
DG(36:3)	DG	diacyl	(16:0_20:3)	(36:3)	C	1.1323	4.1886	0.4433	0.2575	77195	84503	27879	95686	75788	68058	71403	75075	34648	314460	99867	73301	618.522	17.5123	C39 H70 O5	M+H	17.8516	48.7397	81.3535	37.0282
DG(35:1)	DG	diacyl	(15:0_20:1)	(35:1)	C	11.707	3.4259	0	0.0059	1866.6	1369.3	996.71	20856	20756	21863	4577.4	4538.6	3385.6	15684	10317	15599	608.538	16.7482	C38 H72 O5	M+Na	2.8932	30.933	22.1711	16.2506
DG(35:1)	DG	diacyl	(16:0_19:1)	(35:1)	A	36.8438	0.8126	0.0017	0.4044	3189.4	6372.1	5523.6	148290	198760	234810	35455	22956	24212	28810	14721	23152	608.538	17.0103	C38 H72 O5	M+Na	22.4077	32.7772	31.8977	24.9887
DG(47:11)	DG	diacyl	(17:3_30:8)	(47:11)	C	0.7537	0.5113	0.0926	0.0835	46852	58420	66260	49939	35428	39171	86396	57333	103170	50970	9960.5	52757	756.569	9.35	C50 H76 O5	M+Na	18.1476	17.0764	63.8835	28.1808
DG(47:11)	DG	diacyl	(17:3_30:8)	(47:11)	C	1.0011	0.0892	0.6689	0.0013	45639	58046	63669	63741	49029	43436	591290	403480	567980	51274	33696	52757	756.569	9.4198	C50 H76 O5	M+Na	20.1431	16.537	23.0959	19.6515
DG(47:11)	DG	diacyl	(17:3_30:8)	(47:11)	C	0.9507	0.2339	0.5019	0.0042	45989	58046	63669	60533	47520	43436	567020	369310	567980	51274	22755	132820	756.569	9.4568	C50 H76 O5	M+Na	17.6812	16.1586	82.8459	22.8197
DG(47:11)	DG	diacyl	(17:3_30:8)	(47:11)	C	0.4289	0.1028	0.0028	0.065	319910	381250	390850	146610	167630	74468	236430	884610	533990	90893	82912	60540	756.569	9.8264	C50 H76 O5	M+Na	37.7128	10.5732	20.1435	58.8122
DG(O-41:10)	DG	alkyl-acyl	(O-19:3_22:7)	(O-41:10)	C	1.8911	NaN	0.0569	0	21430	37877	34423	40928	71632	66968	NaN	NaN	NaN	NaN	NaN	NaN	660.512	13.2876	C44 H68 O4	M+Na	27.6485	27.757	NaN	NaN
DG(30:1)	DG	diacyl	(14:0_16:1)	(30:1)	A	7.1134	0.8992	0.0055	0.8092	12652	4754.8	3094.6	50603	72252	90003	14109	22189	16058	19952	13703	16352	538.46	11.3321	C33 H62 O5	M+Na	27.8102	74.725	18.8182	24.1611
DG(32:3)	DG	diacyl	(16:0_16:3)	(32:3)	C	5.1243	2.4802	0.0032	0.0623	15789	9384.6	10016	80911	64227	52341	17400	12872	18832	46708	25152	29635	562.46	13.6155	C35 H62 O5	M+H	21.803	30.0897	33.6202	19.0067
DG(35:2)	DG	diacyl	(17:1_18:1)	(35:2)	A	4.3353	0.4309	0.0025	0.1496	11744	12219	7655	36291	48953	52976	20244	9433.4	12642	8488.1	8722.6	7940.8	606.522	15.3426	C38 H70 O5	M+Na	18.8983	23.8079	4.7854	39.358
DG(35:2)	DG	diacyl	(16:1_19:1)	(35:2)	C	2.4523	0.5177	0.3403	0.0091	9746.2	11684	11626	28654	18356	6712.4	29695	21537	26553	15372	11544	13674	606.522	15.437	C38 H70 O5	M+Na	61.3028	10.0055	14.1748	15.8714
DG(O-37:2)	DG	alkyl-acyl	(O-15:1_22:1)	(O-37:2)	C	1.8518	1.3107	0.1311	0.3441	4305.2	6834.4	5074.4	9369.3	12657	5962.9	3313.3	1784.8	6825.3	3708.6	8946.1	6104.2	620.574	10.7331	C40 H76 O4	M+NH4	35.875	23.9892	41.9305	65.0268
DG(O-37:2)	DG	alkyl-acyl	(O-19:2_18:0)	(O-37:2)	C	0.6845	3.3287	0.8765	0.2206	2633	1004	0.004239	1802	0.0021648	1368	0.0032291	585.74	0.0036889	1952.1	0.0025617	1260.7	620.574	20.8281	C40 H76 O4	M+NH4	89.0038	109.607	92.4224	173.202
DG(32:1)	DG	diacyl	(16:0_16:1)	(32:1)	A	0.7419	0.9647	0.7161	0.7724	1700.1	446.77	469.11	0.0035048	708.2	1261.1	7369.6	5451	6463.6	7109.7	5423.8	6063.1	566.491	26.7271	C35 H66 O5	M+NH4	96.2984	82.253	13.7296	14.932
DG(37:5)	DG	diacyl	(16:0_21:5)	(37:5)	A	28.621	0.5642	0.0028	0.868	219.91	323.79	0.0017474	5483.8	7462.9	9294.7	794	0.0011725	204.34	447.55	0.0027879	403.4	628.507	16.5129	C40 H68 O5	M+H	25.7082	91.22	86.9507	123.892
DG(32:2)	DG	diacyl	(16:1_16:1)	(32:2)	A	0.0025	0.1238	0.4226	0.1814	0	0	393.11	0	0	0	2762.9	12163	2604.6	559.06	0.016337	1504.9	564.475	7.4443	C35 H64 O5	M+NH4	NaN	173.205	110.566	93.666
DG(32:2)	DG	diacyl	(16:1_16:1)	(32:2)	A	4.1926	0.2688	0.0651	0.0332	1422.2	4804.5	2851.6	6159.6	14380	20146	54984	27476	33438	14778	9969.8	9548.5	564.475	11.5213	C35 H64 O5	M+NH4	51.83	56.1077	25.4119	37.4576
DG(34:3)	DG	diacyl	(16:0_18:3)	(34:3)	A	5.1311	3.4095	0.0028	0.0033	23831	22191	17542	107900	122280	79958	43727	41039	44449	151550	106240	122390	590.491	15.891	C37 H66 O5	M+H	20.8177	15.3971	18.1221	4.1714
DG(35:4)	DG	diacyl	(15:0_20:4)	(35:4)	C	20.5076	0.5379	0.0025	0.4379	779	537.22	339.46	10628	10764	15995	1100.8	754.79	227.72	478.32	328.99	591.69	602.491	14.5317	C38 H66 O5	M+H	24.5544	39.8875	28.2541	63.3116
DG(36:4)	DG	diacyl	(16:0_20:4)	(36:4)	C	2.6613	0.1403	0.305	0.3806	970.78	1419.6	2011.2	935.75	2755.9	5353.9	18404	1665.1	2060.7	2098.3	2581.9	1111.9	616.507	0.8729	C39 H68 O5	M+H	73.6425	35.5662	38.8055	129.492
DG(36:4)	DG	diacyl	(16:0_20:4)	(36:4)	C	1.5757	0.5858	0.0228	0.1127	10286	8702.1	5558	12795	14005	16209	25977	14188	18466	10018	9901	15216	616.507	7.4459	C39 H68 O5	M+H	12.0743	29.413	25.9197	30.5359
DG(36:4)	DG	diacyl	(16:0_20:4)	(36:4)	C	3.5423	0.8157	0.0003	0.5538	8580.5	8878.4	7587.5	26083	27443	31453	38855	20864	27773	25122	17947	31693	616.507	16.2178	C39 H68 O5	M+H	9.8563	8.0963	27.5879	31.1187
DG(36:4)	DG	diacyl	(14:2_22:2)	(36:4)	C	1.5411	0.4003	0.0627	0.3951	10107	5640.2	3806.3	10109	15576	12665	31526	10764	11219	10608	10640	12620	616.507	26.9145	C39 H68 O5	M+H	21.3963	49.72	10.2103	66.4833
DG(P-47:14)	DG	alkenyl-acyl	(P-47:14)	(P-47:14)	C	2.3033	0.2157	0.0006	0.139	7650.9	9566	4996.5	20690	22035	20478	44258	12485	21709	8996.6	9544.2	7626.1	734.527	8.0775	C50 H70 O4	M+H	4.0071	30.9908	11.3274	62.5049
PE(31:0)	PE	diacyl	(31:0)	(31:0)	C	4.4764	7.1589	0.0032	0.0007	3133.3	2041.4	3409.8	11023	15267	10846	1124.2	0.057577	561.54	8053.9	6038.4	7942.3	677.5	11.5228	C36 H72 N1 O8 P1	M+H	20.2199	25.2863	15.4233	100.023
DG(40:5)	DG	diacyl	(19:4_21:1)	(40:5)	C	1.2374	1.042	0.6754	0.2805	1582	1828.6	874.97	1188.1	2263	1421.5	1812.9	1319.3	1478.3	555.61	1889.1	0.0017565	670.554	18.084	C43 H74 O5	M+Na	34.8099	34.6501	119.14	16.3936
DG(O-42:6)	DG	alkyl-acyl	(O-20:5_22:1)	(O-42:6)	C	1.8567	0.8416	0.088	0.0907	11054	6057.1	4998.3	20524	10267	14930	24330	19300	22503	15043	15263	20477	682.59	9.433	C45 H78 O4	M+Na	33.6974	43.8845	18.1718	11.5508
DG(20:2)	DG	diacyl	(20:2)	(20:2)	C	1.2691	0.5337	0.4713	0.0884	41153	44355	13805	56290	37347	34077	100240	57376	103130	55035	51760	54211	396.288	3.1418	C23 H40 O5	M+NH4	28.1718	50.7198	3.1747	29.4786
DG(27:3)	DG	diacyl	(6:0_21:3)	(27:3)	C	0.0005	0.3134	0.0024	0.0651	2119.4	1264	1687.5	0.0023271	0	0	2918.9	965.25	3217.4	1007.7	0.0049139	283.29	492.382	4.1724	C30 H52 O5	M+H	173.205	25.3036	120.765	51.6754
DG(O-32:4)	DG	alkyl-acyl	(O-16:2_16:2)	(O-32:4)	C	0.4105	0.4201	0.01	0.0748	13406	15222	19772	6808	8116.2	6132.7	46015	24455	26372	19329	12916	12713	546.465	8.2993	C35 H62 O4	M+H	14.3674	20.3286	25.1072	36.9661
PE(34:0)	PE	diacyl	(16:0_18:0)	(34:0)	A	8.2048	3.3867	0	0.0007	2950500	3503600	3959200	27871000	32484000	31180000	7314700	4790700	4769000	24773000	19540000	23349000	719.547	14.7365	C39 H78 N1 O8 P1	M+H	7.7939	14.5532	11.9963	26.0199
PE(34:0)	PE	diacyl	(34:0)	(34:0)	C	6.8678	4.2821	0.0015	0.0193	5312.7	8895.4	20164	108270	96635	138480	24590	10400	21571	105300	59003	64832	719.547	15.3148	C39 H78 N1 O8 P1	M+H	18.8718	67.641	33.0155	39.6482
PE(34:0)	PE	diacyl	(34:0)	(34:0)	C	17.7167	7.0117	0.0049	0.0154	0.0015759	0.014016	1614.3	17135	28616	18259	2941	2102.1	0.01003	20627	9462.3	19602	719.547	16.0549	C39 H78 N1 O8 P1	M+H	29.6636	173.203	37.2585	90.1244
DG(32:1)	DG	diacyl	(16:0_16:1)	(32:1)	A	2.2894	0.7172	0.3663	0.0496	1713.8	446.82	1241.3	0.0035048	3924.7	3399.8	14493	11000	13657	10394	9711.6	10096	566.491	26.8008	C35 H66 O5	M+NH4	87.2671	56.4619	3.4007	13.9741
PE(35:4)	PE	diacyl	(35:4)	(35:4)	C	2.4749	3.4389	0.0086	0.0061	10651	8562.3	12982	21905	32131	25260	13075	9756.4	10007	37365	28417	44965	725.5	10.7842	C40 H72 N1 O8 P1	M+H	19.7213	20.603	22.4388	16.8792
PE(35:4)	PE	diacyl	(35:4)	(35:4)	C	1.0051	1.4064	0.2433	0.0714	1511200	1462900	1658700	1587500	1667100	1637900	837530	388690	492560	1070500	783690	1177900	725.5	11.1684	C40 H72 N1 O8 P1	M+H	2.471	6.6052	20.1627	41.0115
PE(35:4)	PE	diacyl	(35:4)	(35:4)	C	3.4858	0.5161	0	0.1705	324510	487850	442530	1620300	1646800	1700500	1050100	496210	661920	541950	355960	445800	725.5	11.6053	C40 H72 N1 O8 P1	M+H	2.4694	20.1591	20.7654	38.6231
PE(35:3)	PE	diacyl	(17:2_18:1)	(35:3)	B	4.0796	592.749	0.0067	0	9919.1	3719.5	7685.6	40469	35495	24338	38.519	45.985	60.47	32460	33993	36435	727.515	10.2148	C40 H74 N1 O8 P1	M+H	24.7083	44.1735	5.8459	23.0961
PE(35:3)	PE	diacyl	(35:3)	(35:3)	C	1.833	0.4237	0.8822	0.2308	17050	22868	22521	10260	41918	4697.5	14345	3868.9	11002	5765.5	6077.2	4003.6	727.515	10.7012	C40 H74 N1 O8 P1	M+H	105.899	15.6792	21.1678	54.9467
PE(35:3)	PE	diacyl	(17:1_18:2)	(35:3)	A	1.737	0.2566	0.0253	0.016	116780	163310	137240	207080	215860	283660	370430	192440	318150	95062	58704	79907	727.515	10.8946	C40 H74 N1 O8 P1	M-H	17.7942	16.7649	23.4465	31.152
DG(32:1)	DG	diacyl	(16:0_16:1)	(32:1)	A	1.917	0.7611	0.4964	0.047	1700.1	446.76	1230.6	0.0035048	3260	2465.8	12415	11000	13657	10394	8737.7	10096	566.491	26.8439	C35 H66 O5	M+NH4	89.067	56.2452	9.0644	10.7572
PE(35:3)	PE	diacyl	(17:1_18:2)	(35:3)	A	1.2864	0.4036	0.3023	0.0491	61453	118770	87760	95054	106160	152790	75615	109530	160400	64742	20388	16666	727.515	11.0075	C40 H74 N1 O8 P1	M-H	25.9632	32.1206	78.8258	37.0512
PE(35:3)	PE	diacyl	(35:3)	(35:3)	C	8.1172	4.5722	0.0001	0.0033	8053.7	5899.7	9215.1	63211	69340	74808	19890	8529.2	15325	83029	59384	90944	727.515	13.0388	C40 H74 N1 O8 P1	M+H	8.3939	21.7831	21.1098	39.2058
PE(35:3)	PE	diacyl	(35:3)	(35:3)	C	5.5175	7.389	0	0.003	48023	54689	67804	330700	362950	374110	31260	18301	22191	192020	143330	230990	727.515	13.4821	C40 H74 N1 O8 P1	M+H	6.3345	17.7065	23.2635	27.8038
PE(35:2)	PE	diacyl	(17:1_18:1)	(35:2)	A	1.114	1.2112	0.2156	0.2659	1025600	1138400	1252900	1184000	1239500	1395700	623960	316610	514470	628070	513150	755730	729.531	10.9185	C40 H76 N1 O8 P1	M-H	8.6245	9.9797	19.1907	32.1175
PE(35:2)	PE	diacyl	(17:1_18:1)	(35:2)	A	1.114	1.2112	0.2156	0.2659	1025600	1138400	1252900	1184000	1239500	1395700	623960	316610	514470	628070	513150	755730	729.531	11.0103	C40 H76 N1 O8 P1	M-H	8.6245	9.9797	19.1907	32.1175
PE(35:2)	PE	diacyl	(17:1_18:1)	(35:2)	A	0.2526	0.4408	0.0379	0.3513	9670600	18440000	10712000	4657800	4461400	4353400	7903200	2702300	3276000	3483500	1964100	3035800	729.531	11.3507	C40 H76 N1 O8 P1	M+H	3.4366	37.0213	27.6092	61.627
PE(35:2)	PE	diacyl	(17:1_18:1)	(35:2)	A	9.9269	0.3475	0.0005	0.0742	5536000	8527500	6833000	81274000	63045000	84651000	18493000	8102600	11216000	6426000	3390200	4935500	729.531	11.6574	C40 H76 N1 O8 P1	M+H	15.2283	21.5362	30.87	42.3078
PE(35:2)	PE	diacyl	(16:1_19:1)	(35:2)	A	2.186	0.3649	0.0003	0.0416	43919000	57953000	49194000	120640000	111110000	126690000	43233000	21934000	30288000	15774000	8749100	13024000	729.531	11.8076	C40 H76 N1 O8 P1	M+H	6.5712	14.0777	28.2849	33.7278
PE(35:2)	PE	diacyl	(16:1_19:1)	(35:2)	A	1.6714	0.3703	0.7948	0.3549	847270	924800	703720	1545700	990440	255840	614380	260740	127060	227530	178690	131950	729.531	12.1841	C40 H76 N1 O8 P1	M+H	69.5207	13.5923	26.6437	75.3742
PE(35:2)	PE	diacyl	(16:1_19:1)	(35:2)	A	1.1667	0.3455	0.1631	0.0582	240790	286040	277990	333730	269140	332080	161810	73584	111960	55903	24449	51251	729.531	12.3312	C40 H76 N1 O8 P1	M-H	11.8157	8.9969	38.7005	38.2047
PE(35:2)	PE	diacyl	(17:1_18:1)	(35:2)	B	2.4961	0.6526	0.0808	0.037	125240	204190	152460	509670	199970	507280	88597	82188	105550	53832	29391	68880	729.531	12.7175	C40 H76 N1 O8 P1	M+H	43.9104	24.9651	39.3082	13.1072
PE(35:2)	PE	diacyl	(35:2)	(35:2)	C	1.4062	0.5893	0.0243	0.093	97660	138980	143260	185950	171460	201450	91554	52672	66509	38817	29503	53954	729.531	12.7961	C40 H76 N1 O8 P1	M+H	8.0508	19.8852	30.2779	28.0561
PE(32:4)	PE	diacyl	(32:4)	(32:4)	C	0.4091	0.295	0.0159	0.0659	252210	306900	392160	147150	160420	150390	551060	304610	267190	160150	121840	162580	683.453	8.3826	C37 H66 N1 O8 P1	M+H	4.5323	22.2431	15.4195	41.2059
PE(35:2)	PE	diacyl	(16:0_19:2)	(35:2)	A	2.8889	0.3802	0.0001	0.0502	149190	194110	171650	507340	496640	560750	367350	211150	216200	139680	101440	117300	729.531	13.0898	C40 H76 N1 O8 P1	M+H	6.585	13.0819	16.0825	33.5079
PE(35:2)	PE	diacyl	(35:2)	(35:2)	C	1.5303	0.4985	0.0021	0.2052	26949	39763	33356	58954	60849	59731	12765	21575	10152	10136	10754	7136.4	729.531	13.8648	C40 H76 N1 O8 P1	M+H	1.5922	19.2076	20.7144	40.3568
PE(35:2)	PE	diacyl	(35:2)	(35:2)	C	1.8319	0.5168	0.034	0.4006	22668	29674	25023	34437	54360	53825	13032	19867	5869.2	8512.8	8478.4	10266	729.531	13.9776	C40 H76 N1 O8 P1	M+H	23.8763	13.8246	11.2494	54.1633
PS(29:1)	PS	diacyl	(11:0_18:1)	(29:1)	C	0.393	0.2917	0.0555	0.0422	51080	26961	32045	20075	13202	15750	90070	38702	75454	26274	20833	21228	691.442	5.1925	C35 H66 N1 O10 P1	M+H	21.2609	34.6481	13.317	38.8792
LPE(18:0)	LPE	monoacyl	(18:0)	(18:0)	A	2.3583	1.2482	0.0001	0.3109	8709	6134.2	7583.1	19606	20539	20441	9431.7	7418.1	9205.7	11773	8708.8	9468	481.317	4.6141	C23 H48 N1 O7 P1	M+H	2.5395	17.2669	15.9851	12.7011
PE(32:4)	PE	diacyl	(32:4)	(32:4)	C	0.9634	0.8019	0.4338	0.7428	8280.6	22925	8484.7	22087	14758	16716	30266	12006	33232	25802	26650	15014	683.453	8.6414	C37 H66 N1 O8 P1	M+H	21.252	63.4675	28.8462	45.671
PE(35:1)	PE	diacyl	(17:0_18:1)	(35:1)	A	2.4652	0.7348	0.0001	0.6964	289630	341890	395020	906730	927710	973810	305770	153270	187740	209770	146930	224680	731.547	12.7936	C40 H78 N1 O8 P1	M+H	3.6661	15.3995	21.2908	37.0945
PE(35:1)	PE	diacyl	(17:0_18:1)	(35:1)	A	4.056	1.9182	0	0.0242	397430	552680	446110	2068100	2102900	2241700	642180	285200	433490	1169500	789160	1231800	731.547	13.0834	C40 H78 N1 O8 P1	M+H	4.2963	17.0613	22.5315	39.535
PE(32:4)	PE	diacyl	(32:4)	(32:4)	C	1.5176	1.0415	0.0075	0.1337	4904.9	6013.8	9422.9	14106	14301	13091	20952	11289	13620	21822	20733	19980	683.453	9.3697	C37 H66 N1 O8 P1	M+H	4.6943	34.7253	4.4444	32.9859
PE(35:1)	PE	diacyl	(17:0_18:1)	(35:1)	A	2.7588	0.6772	0	0.5299	2511000	2850800	3104700	7949000	7935200	8565300	3099200	1495600	1908600	2098900	1333400	1967400	731.547	13.5203	C40 H78 N1 O8 P1	M+H	4.4159	10.5554	22.7384	38.409
PE(35:1)	PE	diacyl	(16:0_19:1)	(35:1)	A	7.6964	0.4353	0	0.0945	13049000	17995000	16222000	125570000	125370000	138500000	47973000	23112000	29157000	20885000	11422000	15757000	731.547	13.9351	C40 H78 N1 O8 P1	M+H	5.7933	15.9026	29.568	38.8026
PE(35:1)	PE	diacyl	(19:1_16:0)	(35:1)	B	17.0793	0.6874	0	0.1325	93623	195180	151600	3124000	3029200	3333500	512590	394840	333410	277890	114900	352360	731.547	14.4672	C40 H78 N1 O8 P1	M+H	4.9244	34.7051	48.8963	22.0135
PE(35:1)	PE	diacyl	(19:1_16:0)	(35:1)	B	15.4489	0.6824	0	0.1957	56639	71774	58449	958330	988280	1108800	181240	131670	118710	117580	54399	123670	731.547	14.7705	C40 H78 N1 O8 P1	M+H	7.823	13.2703	38.9216	22.9366
PE(35:1)	PE	diacyl	(35:1)	(35:1)	C	9.7437	0.5807	0.0132	0.0897	29236	34736	35930	219370	181390	350100	79312	48563	53187	33862	27621	46054	731.547	14.8962	C40 H78 N1 O8 P1	M+H	35.3608	10.7218	26.1536	27.471
PE(35:1)	PE	diacyl	(35:1)	(35:1)	C	5.5881	0.5399	0.0003	0.2991	37219	60136	52972	327910	269200	336050	145800	63413	71938	78724	42634	59092	731.547	15.0153	C40 H78 N1 O8 P1	M+H	11.7273	23.3955	30.0389	48.3432
PS(32:1)	PS	diacyl	(16:1_16:0)	(32:1)	B	0.3952	0.3527	0.0905	0.0911	3618.1	9068.2	10358	2899.9	4093.4	1185.9	16607	23294	8040.2	1823.9	6032.1	8216.1	733.489	8.3254	C38 H72 N1 O10 P1	M+H	53.6048	46.574	60.6468	47.848
DG(19:2)	DG	diacyl	(19:2)	(19:2)	C	1.3949	0.5458	0.1315	0.1328	158410	135790	196780	274480	196170	198140	404710	209420	386440	220880	212920	214660	382.272	2.6177	C22 H38 O5	M+NH4	20.0303	18.8368	1.9353	32.3409
PS(32:1)	PS	diacyl	(14:0_18:1)	(32:1)	A	0.5135	0.3334	0.0119	0.003	7171.9	5356.3	6783.5	3681.9	1210.4	1014.6	51210	36047	47250	17074	11293	12591	733.489	8.4518	C38 H72 N1 O10 P1	M-H	75.5069	14.8513	22.215	17.5407
PE(35:1)	PE	diacyl	(35:1)	(35:1)	C	4.1355	1.0817	0.0374	0.7993	6509.6	4605.3	3080	12645	26924	15645	10292	4924.7	4865.4	11133	3937	2367.8	731.547	16.9434	C40 H78 N1 O8 P1	M+H	40.9047	36.3152	80.412	46.5495
PE(35:1)	PE	diacyl	(35:1)	(35:1)	C	7.6279	1.1468	0.0128	0.8318	1369	2547.2	1276.4	19437	10710	11403	7028	3453.6	1715.6	8059.9	2524.9	3204.2	731.547	17.3475	C40 H78 N1 O8 P1	M+H	35.025	40.9318	65.6765	66.6202
PS(32:1)	PS	diacyl	(16:0_16:1)	(32:1)	A	0.3517	0.254	0.0259	0.0102	34796	43022	60132	18459	20527	21150	619090	387730	429950	157120	144500	157240	733.489	8.614	C38 H72 N1 O10 P1	M+H	7.0256	28.1085	4.7861	25.7262
PE(35:0)	PE	diacyl	(17:0_18:0)	(35:0)	B	18.0575	4.6248	0.0156	0.0012	6722.3	6391.7	6693.2	121400	63404	65383	13260	12176	11549	58049	44586	61329	733.562	15.4079	C40 H80 N1 O8 P1	M+H	39.4861	2.7728	16.2336	7.0203
LPE(19:1)	LPE	monoacyl	(19:1)	(19:1)	B	1.6569	2.6002	0.3444	0.5083	1923.2	457.28	439.62	1224.6	1096	3187.1	2729.9	1012	1463.5	288.36	2347.7	7099.8	493.317	4.2256	C24 H48 N1 O7 P1	M+H	63.8357	90.5807	107.643	51.3266
PE(35:0)	PE	diacyl	(17:0_18:0)	(35:0)	A	9.8965	5.3773	0.0082	0.0004	10658	10566	13544	68967	134050	109500	18353	12725	15216	98695	77794	82091	733.562	15.5736	C40 H80 N1 O8 P1	M+H	31.5503	14.6121	12.8059	18.2759
PE(35:0)	PE	diacyl	(18:0_17:0)	(35:0)	B	9.3194	4.3087	0.0001	0.0004	7277.8	7600.7	8695.6	74654	68422	81047	7940.8	12272	4972.8	52881	43072	51799	733.562	15.7671	C40 H80 N1 O8 P1	M+H	8.4496	9.457	10.9202	43.7259
PE(35:0)	PE	diacyl	(35:0)	(35:0)	C	9.3194	6.206	0.0001	0.0002	7277.8	7600.7	8695.6	71533	68422	81047	7940.8	8520.2	4972.8	52881	43072	51799	733.562	15.8241	C40 H80 N1 O8 P1	M+H	8.9283	9.457	10.9202	26.6363
PE(36:5)	PE	diacyl	(36:5)	(36:5)	C	0.5351	0.6644	0.0049	0.0076	1599700	2063200	1917800	1104100	786500	806720	2430800	2017500	2421300	1211600	1615100	1254800	737.5	10.3278	C41 H72 N1 O8 P1	M+H	19.776	12.7421	16.2821	10.3043
PE(36:5)	PE	diacyl	(36:5)	(36:5)	C	0.7216	0.5864	0.2975	0.0812	1161700	2308400	2025700	666530	1500500	1665700	2681700	1920800	3176000	1787400	1862400	1401500	737.5	10.5887	C41 H72 N1 O8 P1	M+H	41.9223	32.6119	14.6877	24.3855
PE(36:5)	PE	diacyl	(36:5)	(36:5)	C	0.5351	0.4469	0.1551	0.0699	950150	1998600	2524400	391120	899560	1350900	3332400	1637800	2924300	1489200	1470800	630430	737.5	10.6486	C41 H72 N1 O8 P1	M+H	54.5333	43.9304	40.9902	33.6099
PE(36:5)	PE	diacyl	(36:5)	(36:5)	C	0.5143	0.3777	0.0137	0.0018	2668100	3678600	3651900	565790	1146400	1891800	4773700	3870600	4349800	1237400	1803100	660030	737.5	10.7556	C41 H72 N1 O8 P1	M+H	55.3309	17.2776	46.3333	10.4327
PE(36:4)	PE	diacyl	(36:4)	(36:4)	C	1.0969	1.5903	0.9928	0.4008	66762	103400	94476	113420	52806	97796	64878	14431	89200	85065	43238	141850	739.515	11.9073	C41 H74 N1 O8 P1	M+H	35.759	21.6585	54.9636	67.8969
LPE(19:1)	LPE	monoacyl	(19:1)	(19:1)	A	1.9639	0.6631	0.0044	0.1882	22349	13370	20845	35835	43796	43892	18117	8488.4	12360	5421.4	12012	3309	493.317	4.3742	C24 H48 N1 O7 P1	M+H	11.2309	25.5068	65.6564	37.3016
PE(36:4)	PE	diacyl	(36:4)	(36:4)	C	1.0334	0.6718	0.5271	0.012	4446700	4357200	4415300	4399200	3571100	4595400	5455200	4424600	5532000	3420000	3198500	3716400	739.515	12.2457	C41 H74 N1 O8 P1	M+H	12.98	1.0312	7.5429	12.037
PE(36:4)	PE	diacyl	(36:4)	(36:4)	C	1.3036	0.7261	0.0522	0.2385	4117900	4344100	4439300	4913900	5787000	4830000	6718400	4357800	5922800	4641300	4574800	4877900	739.515	12.7005	C41 H74 N1 O8 P1	M+H	10.2372	3.839	3.3916	21.1962
PE(36:4)	PE	diacyl	(36:4)	(36:4)	C	0.8606	0.6399	0.5613	0.2668	1066700	2559800	2759800	829030	2375000	1851500	3911800	2702200	2096200	2503000	409060	2433900	739.515	13.0455	C41 H74 N1 O8 P1	M+H	46.6597	43.4629	66.7508	31.837
PE(36:4)	PE	diacyl	(36:4)	(36:4)	C	1.3516	0.7981	0.1817	0.0201	288720	277520	364160	401680	315990	492200	413580	375800	390930	273220	230290	330070	739.515	13.1161	C41 H74 N1 O8 P1	M+H	21.8495	15.1944	18.0127	4.8329
PE(36:4)	PE	diacyl	(36:4)	(36:4)	C	1.4592	0.9705	0.0214	0.594	485340	481460	525390	766680	595130	747500	591270	552640	447910	510890	385800	573830	739.515	13.22	C41 H74 N1 O8 P1	M+H	13.3694	4.8902	19.5265	13.9791
PS(32:1)	PS	diacyl	(16:1_16:0)	(32:1)	B	0.3626	0.2512	0.3272	0.0269	0.001181	630.58	1524.8	0.0089263	552.21	0.0057752	24471	12152	15787	6147.3	4496.2	3506.5	733.489	8.9816	C38 H72 N1 O10 P1	M+H	173.198	106.644	28.2861	36.2303
PE(36:4)	PE	diacyl	(36:4)	(36:4)	C	1.0243	0.7615	0.3248	0.3811	245610	287470	286550	284450	294470	288180	344790	205720	296540	256400	189380	262550	739.515	13.8908	C41 H74 N1 O8 P1	M+H	1.7519	8.7489	17.1883	25.0075
PE(36:4)	PE	diacyl	(36:4)	(36:4)	C	0.652	0.8063	0.0414	0.5184	79356	101320	111000	69658	72368	60693	86120	98902	59320	79322	55079	79747	739.515	14.037	C41 H74 N1 O8 P1	M+H	9.0426	16.6752	19.7821	24.802
PE(36:4)	PE	diacyl	(36:4)	(36:4)	C	0.9109	0.7425	0.9049	0.096	50716	79144	92249	51083	84026	80843	89163	86552	60077	66205	43709	51850	739.515	14.5622	C41 H74 N1 O8 P1	M+H	25.2425	28.6786	21.124	20.4743
PE(36:4)	PE	diacyl	(36:4)	(36:4)	C	1.157	0.8729	0.8611	0.2652	30560	39486	49521	30512	57295	37209	29736	32947	38268	29349	22673	33405	739.515	14.6785	C41 H74 N1 O8 P1	M+H	33.4476	23.8005	19.032	12.8052
PE(36:4)	PE	diacyl	(36:4)	(36:4)	C	0.5185	0.5897	0.2795	0.0132	19836	25727	41278	20105	21404	21298	30287	35756	26824	21083	17585	18455	739.515	14.7152	C41 H74 N1 O8 P1	M+H	3.4441	38.2694	9.5643	14.5474
PE(36:4)	PE	diacyl	(36:4)	(36:4)	C	0.8524	0.5725	0.2714	0.0216	22018	14346	24988	9870.8	12143	21298	22707	25302	19752	12895	14484	5620.6	739.515	14.7615	C41 H74 N1 O8 P1	M+H	41.8997	26.85	42.9637	12.2946
PE(36:4)	PE	diacyl	(36:4)	(36:4)	C	1.021	0.4053	0.8043	0.0022	24167	25205	31866	24467	26929	32536	35831	35034	27331	14522	12313	11533	739.515	14.8281	C41 H74 N1 O8 P1	M+H	14.7809	15.4274	12.1209	14.3416
PE(36:4)	PE	diacyl	(36:4)	(36:4)	C	1.1193	0.5576	0.636	0.0683	50924	50010	79108	88545	60243	53340	97192	85488	53235	54193	32561	40754	739.515	14.9554	C41 H74 N1 O8 P1	M+H	27.6878	27.5641	25.6961	28.9493
PE(36:4)	PE	diacyl	(36:4)	(36:4)	C	2.1815	0.5576	0.004	0.0731	50924	50010	60774	110940	132580	99931	97192	80573	53235	54193	32561	40754	739.515	15.0935	C41 H74 N1 O8 P1	M+H	14.5074	11.0723	25.6961	28.8253
PE(36:4)	PE	diacyl	(36:4)	(36:4)	C	1.7924	0.5935	0.0307	0.0216	85083	85057	107140	192040	159370	126140	120420	103380	85338	71464	48406	55109	739.515	15.333	C41 H74 N1 O8 P1	M+H	20.6987	13.7883	20.336	17.0234
PE(36:4)	PE	diacyl	(19:4_17:0)	(36:4)	C	1.49	0.648	0.0137	0.135	41656	37512	46299	57474	68987	57301	54818	47991	29063	35519	22270	25435	739.515	15.6239	C41 H74 N1 O8 P1	M+H	10.9336	10.5112	24.9407	30.354
PE(36:4)	PE	diacyl	(36:4)	(36:4)	C	1.5754	0.6949	0.0185	0.2254	9922.8	12266	12149	14827	18970	19325	11764	20603	12766	14317	9033.6	5484.6	739.515	15.9743	C41 H74 N1 O8 P1	M+H	14.1203	11.5363	46.239	32.1701
PE(36:4)	PE	diacyl	(36:4)	(36:4)	C	1.0553	0.3812	0.1899	0.2983	12381	13359	22041	19177	20910	23259	60486	22879	14564	23057	12454	9751.5	739.515	17.5256	C41 H74 N1 O8 P1	M+H	9.7029	33.3838	46.6146	74.9575
PE(36:4)	PE	diacyl	(24:3_12:1)	(36:4)	B	0.6469	0.8589	0.9122	0.2637	1540	2195.2	5580.6	3609.8	2538.3	2711.3	3634.8	2863.7	2855.6	3121.7	1763.6	2623.5	739.515	18.1585	C41 H74 N1 O8 P1	M+H	19.4786	69.8348	27.4499	14.3537
PE(32:2)	PE	diacyl	(16:1_16:1)	(32:2)	A	0.1591	0.1509	0.0018	0.0117	9110100	10670000	13286000	1990900	2113900	1938700	44443000	24064000	30069000	6704800	5799900	6148100	687.484	8.5764	C37 H70 N1 O8 P1	M+H	4.4643	19.1432	7.3404	31.8693
PE(36:4)	PE	diacyl	(36:4)	(36:4)	C	2.3553	0.091	0.069	0.0304	6065.4	5491.6	0.0046533	6736.1	14287	12909	19614	11226	7576.6	1783.3	1164.4	0	739.515	26.9518	C41 H74 N1 O8 P1	M+H	35.553	86.9221	92.1513	48.1988
PE(36:3)	PE	diacyl	(18:1_18:2)	(36:3)	A	0.1848	0.1008	0.0043	0.0061	95719	124260	76783	22963	10263	13162	169130	93107	127750	13028	17053	7932.4	741.531	10.7559	C41 H76 N1 O8 P1	M+H	43.0381	24.1605	36.072	29.2783
PE(36:3)	PE	diacyl	(36:3)	(36:3)	C	0.1918	0.0815	0.2821	0.0999	12337	77628	16517	6670.8	14889	5546.9	144750	15385	124820	4296.3	11798	11149	741.531	10.9603	C41 H76 N1 O8 P1	M+H	56.4475	102.973	45.7703	73.3293
PE(36:3)	PE	diacyl	(18:1_18:2)	(36:3)	A	0.8209	0.2615	0.2028	0.0056	70479	66012	45980	42521	38306	57854	182530	142280	223590	55835	49331	58458	741.531	11.1	C41 H76 N1 O8 P1	M-H	22.2539	21.4515	8.615	22.2399
PE(36:3)	PE	diacyl	(18:1_18:2)	(36:3)	A	0.8363	0.1804	0.0951	0.0008	23057	29635	29489	13582	24785	6863.2	175410	183870	138010	33115	16228	33166	741.531	11.1291	C41 H76 N1 O8 P1	M+H	60.0525	13.7126	35.5032	14.7236
PE(36:3)	PE	diacyl	(18:1_18:2)	(36:3)	A	0.3293	0.1467	0.0001	0.0197	815770	949900	883020	312800	254930	265840	1316000	656500	796720	193120	131110	169320	741.531	11.6391	C41 H76 N1 O8 P1	M+H	11.0658	7.596	19.0157	37.6389
PE(36:3)	PE	diacyl	(18:1_18:2)	(36:3)	B	0.1357	0.5012	0.1314	0.3222	4530.4	14241	3737.3	1143.2	0.0022458	1931.2	0.0036222	2067.1	3212.2	0.0010715	8.261	1609.6	741.531	12.5768	C41 H76 N1 O8 P1	M-H	94.7525	77.9563	171.88	92.5119
PE(36:3)	PE	diacyl	(36:3)	(36:3)	C	5.819	2.4431	0.0001	0.0006	446900	553110	602580	3007100	3506500	3393300	1175900	757710	722590	2872700	2491600	2778500	741.531	14.7301	C41 H76 N1 O8 P1	M+H	7.9283	14.891	7.3128	28.4814
PE(36:2)	PE	diacyl	(36:2)	(36:2)	C	1.3016	0.8267	0.9173	0.7802	2789.7	2874.2	3573.7	4651.9	2630	2218.3	747.57	6115	2628.5	5055.1	1393.7	1245.7	743.547	0.8907	C41 H78 N1 O8 P1	M+H	41.1326	13.975	84.1334	86.0843
PE(36:2)	PE	diacyl	(36:2)	(36:2)	C	0.666	0.8982	0.1072	0.9451	2951.7	5186.6	4105.8	3453.8	1432.4	1784.6	4.0982	7334.4	2840	6587.9	2399.6	1766.2	743.547	0.9868	C41 H78 N1 O8 P1	M+H	48.5637	27.385	73.096	108.944
PE(36:2)	PE	diacyl	(36:2)	(36:2)	C	0.6244	0.9863	0.147	0.9414	2147.9	971.23	1643.3	1340.7	647.48	360.66	126.47	4821.7	1534.2	4755.5	1025.5	1136.3	743.547	1.1702	C41 H78 N1 O8 P1	M+H	64.3562	37.1859	92.0416	111.511
PE(32:2)	PE	diacyl	(16:1_16:1)	(32:2)	A	0.2181	0.1833	0.0027	0.0221	500460	603670	747950	102940	101350	163100	1724500	812780	1218400	296220	264390	316040	687.484	8.9048	C37 H70 N1 O8 P1	M+H	28.7466	20.1359	8.9158	36.4858
PE(36:2)	PE	diacyl	(18:1_18:1)	(36:2)	A	0.3691	0.3221	0	0.0067	63326000	65515000	61694000	24183000	21996000	22073000	98691000	64170000	89242000	30897000	29972000	31786000	743.547	12.5852	C41 H78 N1 O8 P1	M+H	5.4548	3.0187	2.9368	21.2295
PE(36:2)	PE	diacyl	(18:1_18:1)	(36:2)	A	0.5579	0.4675	0.0034	0.5827	2038100	2431700	2321900	1250800	928830	1356700	2875900	62857000	3838000	29383000	171270	483840	743.547	12.882	C41 H78 N1 O8 P1	M+H	18.9033	8.9725	167.546	148.147
PE(36:2)	PE	diacyl	(17:1_19:1)	(36:2)	A	2.9442	0.4266	0.0006	0.0246	2056100	2778900	2455700	7921700	6641400	8181700	5908500	3426000	5230700	2520600	1506900	2128500	743.547	13.25	C41 H78 N1 O8 P1	M+H	10.8755	14.8982	24.9093	26.4299
PE(36:2)	PE	diacyl	(17:1_19:1)	(36:2)	A	3.0304	0.4266	0.0006	0.0281	1915000	2699900	2310900	7921700	6641400	8181700	5908500	3339300	5230700	2520600	1506900	2128500	743.547	13.2791	C41 H78 N1 O8 P1	M+H	10.8755	17.0001	24.9093	27.5901
PE(36:2)	PE	diacyl	(36:2)	(36:2)	C	0.8398	0.3868	0.3053	0.0686	56085	50111	43546	42524	46411	47098	60945	81805	123760	39142	47867	41000	743.547	14.186	C41 H78 N1 O8 P1	M+H	5.4391	12.565	10.7712	36.0128
PE(36:2)	PE	diacyl	(36:2)	(36:2)	C	0.364	0.4684	0.0037	0.0003	23391	24040	30908	6823.7	10145	11249	24971	28741	27201	12085	13463	11907	743.547	14.5622	C41 H78 N1 O8 P1	M+H	24.4877	15.9494	6.8221	7.0285
PE(36:2)	PE	diacyl	(36:2)	(36:2)	C	0.0027	0.0001	0.0004	0.0627	15121	16812	12179	1.5902	45.107	1.7872	30584	11709	9328.4	2.151	0.12549	0.014308	743.547	14.8782	C41 H78 N1 O8 P1	M+H	155.108	15.9433	157.519	67.6793
PE(36:2)	PE	diacyl	(36:2)	(36:2)	C	0.4123	0.2248	0.0005	0.0461	16897	17386	15956	5636.6	7167.1	3656	32244	18559	12028	7246.2	16.934	942.62	743.547	15.0163	C41 H78 N1 O8 P1	M+H	32.0854	4.341	143.823	49.2598
PE(36:2)	PE	diacyl	(36:2)	(36:2)	C	0.6674	0.2982	0.0239	0.0328	19387	15888	16620	12165	12940	8596.8	38285	21835	19524	11415	877.49	2419.7	743.547	15.0833	C41 H78 N1 O8 P1	M+H	20.6187	10.6693	116.048	38.5356
PE(36:2)	PE	diacyl	(36:2)	(36:2)	C	0.9997	0.3563	0.5713	0.0026	16585	18996	15417	14352	18990	14144	28336	23126	21846	10094	4244.2	6492.7	743.547	15.3124	C41 H78 N1 O8 P1	M+H	17.3086	10.7381	42.4977	14.0684
PE(32:2)	PE	diacyl	(14:1_18:1)	(32:2)	A	0.5898	0.3587	0.0427	0.0162	59641	75835	92476	39662	39545	54542	146810	92962	106700	52655	47418	51757	687.484	9.4289	C37 H70 N1 O8 P1	M-H	19.3455	21.6071	5.5344	24.2252
PE(36:2)	PE	diacyl	(36:2)	(36:2)	C	0.5049	0.2619	0.0004	0.0746	8480.3	9433.3	9677.3	4592.3	4082.5	4885.3	20209	10658	7600.7	5291.5	2183.1	2853.2	743.547	15.8074	C41 H78 N1 O8 P1	M+H	8.988	6.8775	47.5181	51.2933
PE(36:2)	PE	diacyl	(36:2)	(36:2)	C	0.5938	0.1401	0.252	0.0031	4416.4	5233.1	9954	3547.3	5910.6	1606.3	9500.1	6320.5	10203	13.228	1428.9	7.145	743.547	15.9662	C41 H78 N1 O8 P1	M+H	58.4478	45.7476	169.554	23.849
PE(36:2)	PE	diacyl	(36:2)	(36:2)	C	0.5796	0.295	0.2948	0.0021	5764.1	9175.4	3872.6	5318.1	3938.3	3648.3	10922	9164.8	8783.8	3221.6	1.4784	696.21	743.547	16.1212	C41 H78 N1 O8 P1	M+H	20.7407	42.8572	129.71	11.8505
PE(36:2)	PE	diacyl	(36:2)	(36:2)	C	0.5393	0.1861	0.0022	0.1572	8170.4	9951	8933.3	5366.3	4640.4	5252.5	9393.1	9006.1	33473	6229.9	773.72	1786.4	743.547	16.2204	C41 H78 N1 O8 P1	M+H	7.6762	9.9058	99.0537	81.0592
PE(36:2)	PE	diacyl	(36:2)	(36:2)	C	0.4578	0.135	0.0368	0.0969	5935.9	5459.4	8712.4	2940	3386	3988.1	10791	10063	31504	4253	935.44	1090.3	743.547	16.2931	C41 H78 N1 O8 P1	M+H	15.2996	26.2109	89.4587	69.7539
PE(36:2)	PE	diacyl	(36:2)	(36:2)	C	0.5624	0.2056	0.0453	0.1884	6285.4	8523.2	9982.5	5613.5	3082.1	4812.3	7530.7	8890.7	31812	6539	1863.2	1640.3	743.547	16.3562	C41 H78 N1 O8 P1	M+H	28.7346	22.5345	82.6331	84.8564
PE(36:2)	PE	diacyl	(36:2)	(36:2)	C	0.401	0.5951	0.1019	0.0128	14971	7675.4	6789.2	6002.5	2498.6	3117	9184.9	7835.4	9481	5642	2741.2	1751.2	743.547	16.4764	C41 H78 N1 O8 P1	M+H	48.2918	45.7605	59.8572	9.9303
PE(32:2)	PE	diacyl	(16:1_16:1)	(32:2)	A	0.4222	0.3015	0.0132	0.0153	203990	252340	312240	112650	131840	119260	621530	372120	435580	187360	156730	165730	687.484	9.6498	C37 H70 N1 O8 P1	M-H	8.0378	21.1664	9.2646	27.2071
PE(36:2)	PE	diacyl	(36:2)	(36:2)	C	0.3688	0.3938	0.0802	0.0303	12338	6749.5	5510.3	4549.6	2304.4	2038.6	11269	6433.9	7486.2	4437.1	1859.2	552.89	743.547	16.6887	C41 H78 N1 O8 P1	M+H	46.5357	44.3608	86.5719	30.2828
PE(36:2)	PE	diacyl	(36:2)	(36:2)	C	0.4663	0.4528	0.0582	0.0105	9357	5980	5208.5	4362.8	2274.8	2647.4	9890.2	7583.4	7572.7	4477.8	1714.5	995.14	743.547	16.7414	C41 H78 N1 O8 P1	M+H	35.9815	32.2175	76.7406	15.9895
PE(36:2)	PE	diacyl	(36:2)	(36:2)	C	0.5281	0.683	0.1038	0.0353	8155.6	5839.1	4613.8	2697.6	4306.6	4265.7	6658.8	5581.2	5777.3	4547.9	1203.1	933.52	743.547	16.835	C41 H78 N1 O8 P1	M+H	24.4191	28.9984	90.3622	9.5566
PE(36:2)	PE	diacyl	(36:2)	(36:2)	C	1.0479	0.5429	0.5188	0.0288	6183.8	5888.9	5363.5	2909.5	6480.3	5694.4	9571.7	7437.1	6721.4	5196	783.31	1053.5	743.547	16.8974	C41 H78 N1 O8 P1	M+H	37.317	7.1491	105.506	18.7464
PE(36:2)	PE	diacyl	(36:2)	(36:2)	C	0.9689	0.5134	0.3828	0.0651	6294.7	4475.7	5523.2	1985.7	6099.1	4377.4	8042.5	3901.9	6029	4128.9	5.7371	342.82	743.547	16.9716	C41 H78 N1 O8 P1	M+H	49.7287	16.8093	153.396	34.5611
PE(36:2)	PE	diacyl	(36:2)	(36:2)	C	0.7609	0.8742	0.0361	0.1791	3081.8	3492.5	3671.8	2793.5	2730.9	2102.4	6424.3	4535.9	4773.7	5616.1	919.88	1289.9	743.547	17.3055	C41 H78 N1 O8 P1	M+H	15.0337	8.8555	100.095	19.6102
PE(36:2)	PE	diacyl	(36:2)	(36:2)	C	0.7828	0.0236	0.2615	0.2494	2668.3	4266.9	4465.7	3495.8	782.35	3118.6	40311	3875.9	6065.3	951.56	951.05	692.08	743.547	17.5718	C41 H78 N1 O8 P1	M+H	59.6155	25.9294	17.3046	121.983
PE(36:2)	PE	diacyl	(36:2)	(36:2)	C	0.0007	0.0568	0.1175	0.0974	389.19	1583.7	396.66	0.00017638	0.056018	0.03294	15214	1368.5	17744	355.65	1006.2	0.64081	743.547	19.8676	C41 H78 N1 O8 P1	M+H	94.4433	87.0422	112.286	77.0424
PE(36:2)	PE	diacyl	(36:2)	(36:2)	C	0.3566	0.2645	0.2033	0.0845	946.11	1621.7	3236.2	721.75	770.88	1153.4	10754	3098.4	5967.3	2844.2	318.97	300.45	743.547	20.2707	C41 H78 N1 O8 P1	M+H	26.7933	60.8213	126.745	58.5437
PE(36:2)	PE	diacyl	(36:2)	(36:2)	C	0.681	0.1162	0.1083	0.2749	1337.9	823.76	1436.3	653.98	388.52	977.77	12300	1139.7	2043.7	1427.8	5.6784	385.34	743.547	20.5623	C41 H78 N1 O8 P1	M+H	43.8215	27.4273	121.457	120.108
LPE(17:1)	LPE	monoacyl	(17:1)	(17:1)	B	1.2651	0.2435	0.7581	0.2784	2692.5	2877.9	719.81	841.37	3641	2880.7	3475.5	578.77	2860.8	845.63	NaN	758.79	465.286	3.145	C22 H44 N1 O7 P1	M+H	58.985	57.0436	7.6549	66.2143
PE(36:2)	PE	diacyl	(36:2)	(36:2)	C	0.5249	0.3444	0.4735	0.0936	9452.8	7203.6	989.97	1808.5	4444.7	4960.8	17971	7563.4	9908.6	530.19	5083.7	6187.9	743.547	26.939	C41 H78 N1 O8 P1	M+H	45.2325	74.5215	76.2335	46.2089
PE(O-37:2)	PE	alkyl-acyl	(O-17:1_20:1)	(O-37:2)	C	1.2301	0.5042	0.0777	0.1839	7863.6	16912	9457.1	20804	18833	16347	14557	6878	7811.9	7339.7	4732.6	4826.4	743.583	18.7552	C42 H82 N1 O7 P1	M+H	11.9688	42.3316	26.2542	42.9773
PE(36:1)	PE	diacyl	(36:1)	(36:1)	C	4.6041	2.8452	0.001	0.0032	12693	6354.6	13147	48388	47012	60535	4792	2549.6	3751.2	13636	9911.6	13320	745.562	14.3703	C41 H80 N1 O8 P1	M+H	14.3175	35.3853	16.8044	30.3477
PE(36:1)	PE	diacyl	(18:0_18:1)	(36:1)	A	2.3082	0.9647	0.0001	0.3864	2892100	3531500	3680500	8495600	8068300	8278500	5294600	3331100	3352900	5107700	4032300	4976600	745.562	14.7758	C41 H80 N1 O8 P1	M+H	2.5797	12.4359	12.4692	28.2357
PE(36:1)	PE	diacyl	(17:0_19:1)	(36:1)	A	0.4585	0.9519	0.0059	0.434	3145000	3809600	4086900	1873800	612560	1183100	5949800	3726700	3752000	5663900	4472600	5435100	745.562	15.0708	C41 H80 N1 O8 P1	M+H	51.635	13.1513	12.1794	28.5128
PE(36:1)	PE	diacyl	(18:0_18:1)	(36:1)	B	0.098	140.755	0.4892	0.3711	73427	41755	4086900	400570	375440	360590	22397	40224	11534	5661900	22158	52005	745.562	15.1741	C41 H80 N1 O8 P1	M+H	5.3343	166.087	169.848	58.6004
PS(34:1)	PS	diacyl	(16:0_18:1)	(34:1)	A	1.9218	1.2971	0.0011	0.053	130470	150270	191830	322010	350960	368650	543650	423140	563860	643120	614830	731390	761.521	10.3558	C40 H76 N1 O10 P1	M+H	6.7808	19.8804	9.1686	14.9121
PE(36:1)	PE	diacyl	(19:1_17:0)	(36:1)	B	4.8413	1.0723	0.1092	0.6156	94339	66079	22148	445130	71291	456730	51501	60756	36679	23449	37306	65148	745.562	15.339	C41 H80 N1 O8 P1	M+H	67.5934	59.7774	50.6018	24.464
PE(36:1)	PE	diacyl	(36:1)	(36:1)	C	1.6354	0.8057	0.0193	0.2566	12085	27653	22148	44564	45224	35331	29104	22236	17573	23449	15148	9299.5	745.562	15.4099	C41 H80 N1 O8 P1	M+H	13.2622	38.2682	44.5353	25.2522
PE(36:1)	PE	diacyl	(36:1)	(36:1)	C	1.7247	0.676	0.0119	0.1619	8205.4	8444.9	11693	20167	18767	14885	13899	8728.1	9268.2	9395.8	6736	5368.1	745.562	15.6019	C41 H80 N1 O8 P1	M+H	15.2543	20.6181	28.578	26.7367
PE(36:1)	PE	diacyl	(36:1)	(36:1)	C	1.3107	0.6464	0.1235	0.7959	10061	3963	12220	11686	14830	16017	14166	3497.6	5355.7	8501.1	8101.5	9156.3	745.562	15.764	C41 H80 N1 O8 P1	M+H	15.788	48.9526	6.2021	74.2748
PE(36:1)	PE	diacyl	(36:1)	(36:1)	C	2.0202	1.5338	0.3164	0.1337	5779.1	5813.6	6146.5	6976.4	5543.1	12418	4476.8	4851.6	5061.8	7764.2	4781.5	6949.4	745.562	15.8787	C41 H80 N1 O8 P1	M+H	43.6329	3.4311	23.7235	6.1783
PE(37:5)	PE	diacyl	(37:5)	(37:5)	C	1.6522	2.8474	0.0828	0.0675	14865	9572	13224	22755	14435	24561	2032.8	0.63572	3271.4	6315	3711.9	9316.8	751.515	10.969	C42 H74 N1 O8 P1	M+H	26.2384	21.5829	43.4993	93.3873
PE(37:5)	PE	diacyl	(20:4_17:1)	(37:5)	B	0.4389	0.6408	0.0033	0.2461	1138300	1167600	992600	512430	464090	194000	488320	278770	333480	279960	236830	312920	751.515	11.377	C42 H74 N1 O8 P1	M+H	43.9809	8.5257	13.797	29.6262
LPE(20:4)	LPE	monoacyl	(20:4)	(20:4)	C	0.7125	0.2752	0.6934	0.0179	1644.2	6.0772	1.7624	503.47	1171.2	716.44	3369.9	2035.1	2116.2	811.22	709.53	926.76	501.286	3.5302	C25 H44 N1 O7 P1	M+H	42.7922	171.973	13.3221	29.849
PE(37:5)	PE	diacyl	(37:5)	(37:5)	C	1.0011	0.3852	0.1499	0.0393	3058400	3165700	3134100	2049600	2343000	3169000	2470400	1282300	1844000	951650	609700	804510	751.515	11.819	C42 H74 N1 O8 P1	M+H	23.0279	1.7678	21.7504	31.8592
PE(37:5)	PE	diacyl	(37:5)	(37:5)	C	2.5475	0.1457	0.0284	0.2208	13151	36525	72137	183770	116960	111630	80028	17993	16702	11658	3132.5	8430	751.515	12.1671	C42 H74 N1 O8 P1	M+H	29.2466	73.1544	55.6103	94.6476
PE(37:5)	PE	diacyl	(15:2_22:3)	(37:5)	B	2.7859	0.1376	0.0077	0.0113	6372.8	9744	8147.1	27147	17913	27095	42567	23971	26559	5708.2	3203.4	5856.5	751.515	13.1229	C42 H74 N1 O8 P1	M+H	22.103	20.8503	30.2838	32.4592
PE(37:4)	PE	diacyl	(37:4)	(37:4)	C	1.316	1.843	0.0923	0.1638	20828	12682	11410	20370	21433	27409	8249.6	3928.3	6656.8	7532.6	9502.3	15205	753.531	12.8138	C42 H76 N1 O8 P1	M+H	16.4482	34.1268	37.0764	34.8091
PE(37:4)	PE	diacyl	(37:4)	(37:4)	C	2.9005	2.2874	0	0.0203	55014	54871	61359	169850	177980	168300	78422	42484	58800	159990	107430	179390	753.531	13.0859	C42 H76 N1 O8 P1	M+H	3.0218	6.4916	24.9956	30.0398
PE(37:4)	PE	diacyl	(37:4)	(37:4)	C	1.5781	1.586	0.002	0.0438	343790	380840	450330	710670	631680	663320	159010	94203	114560	224130	166860	252190	753.531	13.5251	C42 H76 N1 O8 P1	M+H	5.9468	13.8097	20.2853	27.0353
PE(37:4)	PE	diacyl	(37:4)	(37:4)	C	2.5062	0.4919	0.0001	0.0917	1531400	2043200	1836400	4836100	5120800	4631700	4632400	2335700	3258100	2278900	1329200	1836600	753.531	13.9268	C42 H76 N1 O8 P1	M+H	5.0511	14.2747	26.1828	33.9063
PE(37:4)	PE	diacyl	(37:4)	(37:4)	C	2.1975	0.4995	0.0133	0.0762	1671600	1186200	1983100	2886100	3776600	4357800	4904200	2662300	3441200	2449900	1464100	1984700	753.531	14.0667	C42 H76 N1 O8 P1	M+H	20.1782	24.8864	25.0817	31.0199
PE(37:4)	PE	diacyl	(37:4)	(37:4)	C	208.154	47.3685	0.3575	0.3804	7718	5533.9	12863	13641	2677700	72389	41898	16264	3199.3	9774.1	11431	1984700	753.531	14.368	C42 H76 N1 O8 P1	M+H	165.149	43.2271	170.459	96.2486
LPE(20:4)	LPE	monoacyl	(20:4)	(20:4)	C	0.9713	0.2618	0.6	0.0156	18598	15682	7693.4	7073.7	8782.5	18064	76816	43509	52455	16174	6834.5	20109	501.286	3.7602	C25 H44 N1 O7 P1	M+H	52.3057	40.3498	47.4394	29.93
PE(37:4)	PE	diacyl	(37:4)	(37:4)	C	5.7473	0.6568	0.0062	0.1933	8801.2	11978	10457	53971	40211	68843	15171	7540.8	17234	7282.2	5119	11318	753.531	14.5706	C42 H76 N1 O8 P1	M+H	26.3507	15.258	39.7956	38.3484
PE(37:4)	PE	diacyl	(37:4)	(37:4)	C	5.9646	0.4801	0.04	0.0196	7736.3	9801.8	5723.6	34480	58469	23592	15171	12353	9948.1	7282.2	3306.9	5422.1	753.531	14.6628	C42 H76 N1 O8 P1	M+H	45.9341	26.2986	37.2676	20.9275
PE(37:4)	PE	diacyl	(37:4)	(37:4)	C	6.3673	0.3355	0	0.0985	4709.8	6520.3	5403.1	41522	39437	37722	15609	7664.4	7089.2	5236.8	2023.4	4363.2	753.531	14.8593	C42 H76 N1 O8 P1	M+H	4.8097	16.4758	42.8829	47.0466
PE(37:4)	PE	diacyl	(37:4)	(37:4)	C	8.8838	0.8177	0.0493	0.1659	3348.5	4691.7	4845	17803	19885	43050	8544.7	5317.4	8393.2	6987	2412.7	4253.1	753.531	14.9717	C42 H76 N1 O8 P1	M+H	52.0736	19.1695	50.5752	24.5487
PE(37:2)	PE	diacyl	(18:1_19:1)	(37:2)	A	0.8042	0.3346	0.3011	0.0298	61381	90318	87179	72632	66441	66344	246410	119640	185940	44771	30374	82448	757.562	12.8814	C42 H80 N1 O8 P1	M+H	5.262	19.9409	51.1897	34.4608
PE(37:2)	PE	diacyl	(18:1_19:1)	(37:2)	A	1.0925	0.38	0.7867	0.2523	63391	69249	73978	80820	57291	61698	159560	81198	41887	44734	35497	60631	757.562	13.0529	C42 H80 N1 O8 P1	M+H	18.7805	7.7006	27.076	63.5866
PE(37:2)	PE	diacyl	(18:1_19:1)	(37:2)	A	1.1216	0.6225	0.0597	0.0194	82466	89105	95547	107170	98665	98406	101180	80342	79347	56251	49473	62989	757.562	13.5374	C42 H80 N1 O8 P1	M+H	4.9148	7.3458	12.0164	14.18
PE(37:2)	PE	diacyl	(18:1_19:1)	(37:2)	A	2.8234	0.278	0.0003	0.0379	2000000	2680300	2277600	7388300	6468800	7567500	3947100	1922700	2385000	1097300	575940	804060	757.562	13.9902	C42 H80 N1 O8 P1	M+H	8.2543	14.7479	31.6475	38.5532
PS(34:1)	PS	diacyl	(16:0_18:1)	(34:1)	A	0.109	0.6736	0.1935	0.3126	12578	67670	157760	11768	17196	10606	558000	249470	462400	375860	81318	356360	761.521	10.463	C40 H76 N1 O10 P1	M-H	26.668	92.3812	60.7397	37.3127
PE(37:2)	PE	diacyl	(18:1_19:1)	(37:2)	A	2.3876	0.324	0.0133	0.0183	35534	42725	43443	103730	68196	84171	83072	51215	54155	26912	19555	22045	757.562	14.4228	C42 H80 N1 O8 P1	M+H	20.8469	10.7812	16.3838	28.028
PE(37:2)	PE	diacyl	(37:2)	(37:2)	C	2.3185	0.5898	0.0173	0.185	27892	25375	18873	40363	58202	64670	75040	55252	31523	44261	21537	27368	757.562	14.7083	C42 H80 N1 O8 P1	M+H	23.1362	19.3549	38.0049	40.3952
PE(38:6)	PE	diacyl	(38:6)	(38:6)	C	NaN	0.2147	0	0.165	35966	9969.1	12077	NaN	NaN	NaN	73.722	13426	11728	0.0040439	517.42	2881.4	763.515	11.4939	C43 H74 N1 O8 P1	M+H	NaN	74.6702	135.59	86.4352
PE(38:6)	PE	diacyl	(38:6)	(38:6)	C	NaN	0.1478	0	0.0094	43088	20924	39414	NaN	NaN	NaN	30314	16506	32680	0.0040439	525.68	4830	763.515	11.6136	C43 H74 N1 O8 P1	M+H	NaN	34.4552	148.436	32.9648
PE(38:5)	PE	diacyl	(20:4_18:1)	(38:5)	B	0.2003	0.3389	0.0003	0.0113	1249900	1042500	1068600	250320	162960	82017	1204400	1389400	1904900	645650	434090	273000	765.531	12.6609	C43 H76 N1 O8 P1	M+H	50.9835	10.0811	41.4478	24.2107
PS(34:1)	PS	diacyl	(16:0_18:1)	(34:1)	A	0.5217	0.5387	0.1083	0.0484	59627	36563	72768	29178	34519	37960	382390	266380	247330	206000	156710	143690	761.521	10.5687	C40 H76 N1 O10 P1	M+H	13.0596	32.5423	19.471	24.4721
PE(38:5)	PE	diacyl	(38:5)	(38:5)	C	0.2576	0.0692	0.0161	0.0019	197200	206560	102600	291.93	5466.8	53209	366920	232570	298820	4527.1	25385	17140	765.531	12.9498	C43 H76 N1 O8 P1	M+H	148.418	34.0745	66.9776	22.4349
PE(38:5)	PE	diacyl	(38:5)	(38:5)	C	0.1497	0.0799	0.2748	0.0109	197200	15989	40210	288.98	5462.9	29524	366920	232570	186510	4259	29326	16124	765.531	13.0237	C43 H76 N1 O8 P1	M+H	132.679	116.472	75.6773	35.7781
PE(38:5)	PE	diacyl	(38:5)	(38:5)	C	2.983	0.2944	0.0014	0.0591	214060	244420	271100	787020	616200	808710	1070100	447230	661660	315030	120090	242350	765.531	13.2536	C43 H76 N1 O8 P1	M+H	14.3008	11.736	43.6228	43.5673
PE(38:5)	PE	diacyl	(38:5)	(38:5)	C	0.8882	0.9213	0.5302	0.9173	11975	16021	13759	14214	8982.5	14229	13957	5908.9	2207.6	4530.7	6112.2	12858	765.531	13.5763	C43 H76 N1 O8 P1	M+H	24.2475	14.5683	56.4576	81.6419
PE(38:5)	PE	diacyl	(38:5)	(38:5)	C	0.1227	0.1495	0.0423	0.0493	3711.5	6450.8	10786	1322.8	496.17	834.2	17337	9177.1	6674.2	2591.5	1841.9	1709.1	765.531	13.8069	C43 H76 N1 O8 P1	M+H	46.9923	51.0832	23.238	50.4026
PE(38:5)	PE	diacyl	(38:5)	(38:5)	C	0.0002	0.1426	0.0001	0.0025	5372.3	4353.7	4572.6	0.0073234	0.0043321	0.0015663	12866	8167.3	11039	1833.7	753.77	501.18	765.531	14.0089	C43 H76 N1 O8 P1	M+H	65.3303	11.2504	68.745	22.1575
PE(38:4)	PE	diacyl	(38:4)	(38:4)	C	1.7366	0.8551	0.0005	0.8716	429670	512710	553180	960650	906240	903130	747600	497540	506010	639260	528840	629170	767.547	14.7843	C43 H78 N1 O8 P1	M+H	3.5036	12.6302	10.19	24.3258
PE(38:4)	PE	diacyl	(38:4)	(38:4)	C	0.3328	0.796	0.3457	0.6721	9508.3	282070	301390	92124	98521	100290	18965	4654	14769	8557.5	8159.8	15097	767.547	15.1019	C43 H78 N1 O8 P1	M+H	4.4313	82.5812	36.7336	57.4927
PE(38:4)	PE	diacyl	(38:4)	(38:4)	C	8.302	0.6618	0.051	0.7381	5403.4	8157.7	4916.4	18502	67733	53497	14302	5579	5961.1	5546.5	9464.3	7537.9	767.547	15.19	C43 H78 N1 O8 P1	M+H	54.3926	28.3781	26.0635	57.227
PS(34:1)	PS	diacyl	(16:0_18:1)	(34:1)	A	0.1147	0.4597	0.1733	0.2694	59179	11163	116560	8986.1	13374	13115	466720	123360	298340	204750	10614	214570	761.521	10.841	C40 H76 N1 O10 P1	M-H	20.8206	84.6986	80.2614	57.9748
PE(O-40:10)	PE	alkyl-acyl	(O-40:10)	(O-40:10)	C	1.5461	NaN	0	0	2808.6	NaN	NaN	3305.3	1623.9	4343.1	NaN	NaN	NaN	NaN	NaN	729.8	769.505	7.4301	C45 H72 N1 O7 P1	M+H	44.3987	NaN	NaN	NaN
PE(38:2)	PE	diacyl	(18:1_20:1)	(38:2)	A	1.8812	0.7078	0.0001	0.2134	72529	85169	85872	161550	152600	159640	141980	94970	105760	100500	82519	92565	771.578	14.7018	C43 H82 N1 O8 P1	M+H	2.9856	9.2483	9.8078	21.555
PE(38:2)	PE	diacyl	(18:1_20:1)	(38:2)	A	0.6967	0.3065	0.0506	0.0948	73423	91446	91929	9592	64046	42461	159650	50460	114770	48926	28302	36845	771.578	14.7779	C43 H82 N1 O8 P1	M+H	70.856	12.3223	27.2526	50.6788
PE(38:2)	PE	diacyl	(19:1_19:1)	(38:2)	A	3.2236	0.4559	0.0004	0.0672	111200	151570	126320	474000	399950	488610	388050	210630	253160	176930	95471	142080	771.578	15.4385	C43 H82 N1 O8 P1	M+H	10.4658	15.7272	29.5821	32.622
PE(40:5)	PE	diacyl	(40:5)	(40:5)	C	1.2411	0.6228	0.1761	0.2984	10197	12161	11052	15094	11479	12754	21318	11218	14868	13276	9734.5	13048	793.562	14.7171	C45 H80 N1 O8 P1	M+H	13.9866	8.8447	16.4907	32.3675
PE(40:5)	PE	diacyl	(40:5)	(40:5)	C	3.2114	0.4915	0.0007	0.0541	21292	29938	25864	96145	75561	85658	69873	40165	49321	34342	19012	26322	793.562	15.4553	C45 H80 N1 O8 P1	M+H	11.9974	16.8315	28.8705	28.6408
PE(O-44:8)	PE	alkyl-acyl	(O-28:7_16:1)	(O-44:8)	C	0.3223	0.1029	0.2327	0.0101	99851	106030	264560	81402	85273	76292	700740	344600	585490	72092	35705	67562	829.598	10.2006	C49 H84 N1 O7 P1	M+H	5.5622	59.538	33.9253	33.4302
PE(30:2)	PE	diacyl	(14:1_16:1)	(30:2)	A	0.1635	0.1507	0.0001	0.0119	18740	21199	22255	3638.3	2844.5	2081.3	118670	65852	76959	16109	16114	17884	659.453	7.1816	C35 H66 N1 O8 P1	M-H	27.2717	8.6993	6.127	31.9474
PE(30:1)	PE	diacyl	(14:0_16:1)	(30:1)	A	0.4993	0.3997	0.016	0.0494	715110	844440	1050000	419150	524220	422720	1374300	745460	940160	549350	454050	483680	661.468	8.385	C35 H68 N1 O8 P1	M-H	13.1014	19.4131	9.8396	31.5636
PE(30:1)	PE	diacyl	(16:0_14:1)	(30:1)	A	1.5296	1.2622	0.0236	0.0759	18466	24537	33876	39454	46967	51817	58319	33780	39060	73612	61674	58479	661.468	9.4006	C35 H68 N1 O8 P1	M-H	13.5185	30.2925	12.3498	29.5432
PE(30:0)	PE	diacyl	(14:0_16:0)	(30:0)	A	2.2545	0.9675	0.0003	0.5026	2370800	2885600	3309900	6641200	7242700	7462000	7651800	4536900	5182300	7402800	5988200	6281500	663.484	10.0674	C35 H70 N1 O8 P1	M+H	5.9724	16.4686	11.3851	28.3928
PE(31:2)	PE	diacyl	(15:1_16:1)	(31:2)	A	0.217	0.6197	0.001	0.3541	14435	17598	19641	4261.1	2287.3	3565.2	12312	7134.2	6836.6	7629.5	5410.4	7256.7	673.468	7.8841	C36 H68 N1 O8 P1	M-H	29.6965	15.2262	17.5634	35.1426
PE(31:1)	PE	diacyl	(15:0_16:1)	(31:1)	A	1.3437	0.6662	0.0393	0.7383	225340	240870	307420	329460	352000	413080	195270	118910	99199	127430	130080	124340	675.484	9.3191	C36 H70 N1 O8 P1	M-H	11.8588	16.9085	2.2568	36.8237
PE(31:1)	PE	diacyl	(14:0_17:1)	(31:1)	A	1.072	1.266	0.405	0.8675	222810	29350	284420	219570	238370	304920	101120	72857	66659	128020	56855	40340	675.484	9.4253	C36 H70 N1 O8 P1	M-H	17.6358	74.4125	62.0623	22.9034
PE(34:3)	PE	diacyl	(18:1_16:2)	(34:3)	A	0.2194	0.1153	0.0002	0.0573	259550	320440	305930	70299	57807	58093	1227500	462600	591020	141500	128180	134590	713.5	9.7058	C39 H72 N1 O8 P1	M-H	11.4898	10.7699	4.9424	53.8713
PE(34:3)	PE	diacyl	(16:2_18:1)	(34:3)	B	2.6181	1.6988	0	0.0019	173520	165170	180420	425540	472370	461370	606110	395380	542670	954230	1029700	1005100	713.5	12.229	C39 H72 N1 O8 P1	M+H	5.4048	4.4135	3.8612	21.0029
PE(34:3)	PE	diacyl	(34:3)	(34:3)	C	17.0103	2.9773	0.0023	0.024	144.96	8151.6	7410.8	87126	138680	105720	86962	45335	71544	258920	137520	201300	713.5	12.4943	C39 H72 N1 O8 P1	M+H	23.6244	84.5015	30.4781	30.9732
PE(P-47:15)	PE	alkenyl-acyl	(P-47:15)	(P-47:15)	C	3.0736	1.7216	0.0008	0.0015	115480	130470	149240	414900	458700	357660	255030	164900	203900	439050	405200	433830	855.52	14.7219	C52 H74 N1 O7 P1	M-H	12.3454	12.8399	4.2781	21.7367
PE(P-47:15)	PE	alkenyl-acyl	(P-47:15)	(P-47:15)	C	1.8745	1.657	0.2645	0.0301	124530	140450	161390	302520	301320	94568	269290	170650	215090	440530	304830	446190	855.52	14.825	C52 H74 N1 O7 P1	M-H	51.424	13.0087	20.1503	22.6253
PG(32:1)	PG	diacyl	(14:0_18:1)	(32:1)	A	2.9137	0.4479	0	0.5556	1034100	1183100	1246200	3433000	3631100	3365100	13688000	1303700	1922800	1306300	6130500	1090400	720.494	8.6021	C38 H73 O10 P1	M-H	3.9762	9.4338	100.256	123.767
PE(O-35:1)	PE	alkyl-acyl	(O-19:1_16:0)	(O-35:1)	C	1.4897	0.5897	0.0067	0.2163	22081	26829	25126	39968	33531	36499	29460	15311	17107	17373	13278	8874.4	717.567	15.3694	C40 H80 N1 O7 P1	M+H	8.7863	9.7481	32.2593	37.3455
PE(36:0)	PE	diacyl	(18:0_18:0)	(36:0)	A	12.3601	6.1637	0.0001	0	1673	3076.8	4929.3	50197	58363	60937	11952	9775.6	9921	71766	65951	73676	747.578	16.6159	C41 H82 N1 O8 P1	M+H	9.9251	50.6234	5.7101	11.5359
PE(38:3)	PE	diacyl	(38:3)	(38:3)	C	33.2744	9.0608	0.0003	0	259.77	NaN	319.57	9467.8	10645	10666	1373	735.82	0	12448	11198	12211	769.562	16.6427	C43 H80 N1 O8 P1	M+H	6.6833	14.5976	5.5556	97.7447
PE(39:5)	PE	diacyl	(39:5)	(39:5)	C	0.9957	0.2725	0.4815	0.0159	261960	304490	290750	283430	169170	303180	401020	220250	296250	109270	69571	91901	779.547	13.9792	C44 H78 N1 O8 P1	M+H	28.7171	7.5952	22.0504	29.677
PE(39:5)	PE	diacyl	(39:5)	(39:5)	C	0.0392	1.0873	0.3983	0.8954	2685.6	174790	1091.6	3860	6857	4468.3	2405.5	1839.1	6249.5	6795	770.42	1960.7	779.547	14.2354	C44 H78 N1 O8 P1	M+H	31.2979	167.715	100.482	68.599
PE(39:4)	PE	diacyl	(39:4)	(39:4)	C	10.9343	0.7651	0	0.1272	3136.6	4422.1	4218.2	47442	45587	48363	19241	14948	13300	14721	4728.4	8367.6	781.562	16.0528	C44 H80 N1 O8 P1	M+H	3.0001	17.6001	54.5419	19.3775
PE(42:8)	PE	diacyl	(21:4_21:4)	(42:8)	A	0.3827	0.7751	0.0545	0.009	4669.9	11198	7989.9	829.18	4285.3	1045.1	12604	12782	12190	8889.7	7180.4	9907.8	815.547	15.4449	C47 H78 N1 O8 P1	M+H	94.2964	41.0472	15.9159	2.4267
PE(28:0)	PE	diacyl	(12:0_16:0)	(28:0)	A	1.4854	0.9871	0.0026	0.474	23900	25242	34248	49180	50872	49555	60293	32303	42253	59517	48204	48444	635.453	8.2344	C33 H66 N1 O8 P1	M-H	1.7825	20.2448	12.4163	31.5652
PG(32:1)	PG	diacyl	(16:0_16:1)	(32:1)	A	0.4954	0.4975	0.0489	0.0561	8147000	7901700	12056000	5154400	5972800	5502300	33252000	21047000	22384000	16542000	14257000	14428000	720.494	8.7343	C38 H73 O10 P1	M+NH4	7.4096	24.8833	8.4439	26.1881
PE(37:1)	PE	diacyl	(18:0_19:1)	(37:1)	A	4.3488	0.7195	0.0001	0.137	69196	83411	91188	343070	358330	396560	276110	188520	205210	198670	139700	151360	759.578	16.0058	C42 H82 N1 O8 P1	M+H	7.5284	13.7229	19.1303	20.8291
PE(P-41:2)	PE	alkenyl-acyl	(P-22:1_19:1)	(P-41:2)	C	1.8914	0.7865	0.0006	0.08	118510	134200	136310	224660	253000	257820	215470	201310	165120	151020	131730	169470	797.63	18.7452	C46 H88 N1 O7 P1	M+H	7.3069	7.4985	12.5197	13.3881
PE(37:3)	PE	diacyl	(37:3)	(37:3)	C	3.1711	0.4735	0	0.1957	15259	20442	20119	62352	64828	64030	74079	34204	40199	35079	25970	28261	755.547	13.1987	C42 H78 N1 O8 P1	M+H	1.9832	15.6063	15.9163	43.4417
PE(37:3)	PE	diacyl	(37:3)	(37:3)	C	5785.85	13.8709	0.0017	0.0043	0.0036589	0.0062982	0.0045407	4036.8	3920.7	5821.3	562.03	0.0031914	0.0017057	5408.9	4589.8	7808.7	755.547	15.4256	C42 H78 N1 O8 P1	M+H	23.1958	27.8042	28.1838	173.203
PE(37:3)	PE	diacyl	(37:3)	(37:3)	C	9872.95	4348.35	0.0001	0.0038	0.0036589	0.0062982	0.0045407	7922.3	9570.2	9934.1	0.39136	0.0031914	0.0017057	4258.9	3478.6	6049.1	755.547	15.7731	C42 H78 N1 O8 P1	M+H	11.726	27.8042	28.6778	169.995
PE(O-47:4)	PE	alkyl-acyl	(O-27:4_20:0)	(O-47:4)	C	14.1267	2.4417	0.0025	0.032	0.0031745	12.652	546.57	7734.3	4995.1	5443.9	4134.2	3435.9	2648.3	10096	8252.5	5490.8	879.708	23.2572	C52 H98 N1 O7 P1	M+H	24.2519	167.36	29.1672	21.8261
PE(26:0)	PE	diacyl	(26:0)	(26:0)	C	5.9662	2.1614	0.0051	0.0407	0.0029118	1306.5	1038.9	4645.5	7799.9	6854.8	2269.9	2099.7	1447	4907.4	3851.3	2842.9	607.421	6.8858	C31 H62 N1 O8 P1	M+H	25.1635	88.2772	26.6949	22.4047
PE(O-41:3)	PE	alkyl-acyl	(O-23:3_18:0)	(O-41:3)	C	0.849	0.3669	0.5928	0.0626	14439	15001	19017	15197	14466	16145	5394.3	2470.1	4071.5	1978.6	1437	1898.7	797.63	15.6873	C46 H88 N1 O7 P1	M+H	5.5118	15.4555	16.5051	36.804
PE(O-42:7)	PE	alkyl-acyl	(O-26:7_16:0)	(O-42:7)	C	0.2807	0.1143	0.083	0.0787	10900	33849	37737	7381	6010.2	10594	212040	132390	45010	24241	9563.5	14541	803.583	10.1491	C47 H82 N1 O7 P1	M+H	29.4281	52.746	46.3171	64.3567
PG(32:1)	PG	diacyl	(16:0_16:1)	(32:1)	B	0.6214	0.4138	0.143	0.1215	5322900	3648200	6279000	3902000	3756000	3268000	4474000	9456100	12091000	4808700	5003700	860860	720.494	8.8004	C38 H73 O10 P1	M-H	9.1157	26.1961	65.7046	44.5988
PE(O-44:7)	PE	alkyl-acyl	(O-28:7_16:0)	(O-44:7)	C	1.057	0.1867	0.1492	0	113880	108780	244170	258090	223590	228920	537510	474110	537690	83696	73775	100390	831.614	12.218	C49 H86 N1 O7 P1	M+H	7.8394	49.3128	15.6459	7.0979
PE(31:3)	PE	diacyl	(31:3)	(31:3)	C	8.9618	NaN	0.0003	0	595.18	0.0018579	492.94	4268.8	5341.9	4682.6	NaN	NaN	NaN	771.83	1125.6	1909.6	671.453	9.0632	C36 H66 N1 O8 P1	M+H	11.3589	87.7416	45.8836	NaN
PE(O-43:3)	PE	alkyl-acyl	(O-29:1_14:2)	(O-43:3)	C	1.1053	2.0036	0.8262	0.2047	484130	321910	225630	368370	212440	535120	212070	243230	223100	487340	389570	194500	825.661	19.6355	C48 H92 N1 O7 P1	M+H	43.3814	37.9904	41.7463	6.9872
PG(32:1)	PG	diacyl	(16:0_16:1)	(32:1)	A	0.1716	0.0893	0.3513	0.1215	239130	322180	1770800	226250	227350	303810	5258800	3634100	538860	469700	417470	401110	720.494	9.0445	C38 H73 O10 P1	M-H	17.6128	110.801	8.3421	76.2694
PS(26:0)	PS	diacyl	(10:0_16:0)	(26:0)	B	1.2978	0.9049	0.1596	0.9908	1319.4	2538.1	3862.9	3388.2	5013.8	3865.5	11773	4464.9	8840.1	6219.5	8114	10653	651.411	4.4903	C32 H62 N1 O10 P1	M+H	20.4326	49.433	26.7116	43.9964
PS(26:0)	PS	diacyl	(10:0_16:0)	(26:0)	C	2.2749	1255.74	0.0026	0.3739	1287.1	2416.5	1841.4	5498.5	5075.7	4345	0.0016539	0.0014933	0.0042309	1260	0.0020355	0.0018648	651.411	8.6192	C32 H62 N1 O10 P1	M-H	11.7345	30.5515	173.204	62.4688
PG(32:1)	PG	diacyl	(16:0_16:1)	(32:1)	A	1.0338	0.6491	0.6357	0.3524	239130	186830	317570	223470	266500	328310	723670	357020	538860	469700	407880	401110	720.494	9.069	C38 H73 O10 P1	M-H	19.3225	26.5502	8.868	33.9584
PS(26:0)	PS	diacyl	(10:0_16:0)	(26:0)	C	2.4323	8.7243	0.2127	0.374	1276.8	11.519	1835.2	2010.4	4465.1	1427.9	0.0016539	0.0014933	0.0042309	7.7613	0.0020355	0.0018648	651.411	8.7256	C32 H62 N1 O10 P1	M-H	61.1872	89.7443	173.075	62.4688
PS(26:0)	PS	diacyl	(10:0_16:0)	(26:0)	C	2.0493	1.0805	0.0009	0.9297	9072.7	8905.7	10890	19494	19070	22317	11041	5148.2	8206.5	11930	5101.7	8098.7	651.411	9.1071	C32 H62 N1 O10 P1	M-H	8.6981	11.4358	40.8585	36.2408
PG(32:1)	PG	diacyl	(16:0_16:1)	(32:1)	B	0.4321	1.2488	0.0741	0.6685	57665	37189	76706	27168	33148	27843	108670	75099	90502	135710	77599	88991	720.494	9.1882	C38 H73 O10 P1	M+Na	11.1449	34.5586	30.5603	18.3812
PG(32:1)	PG	diacyl	(16:0_16:1)	(32:1)	B	1.3156	2.4235	0.2839	0.2963	30185	29386	42050	43023	32273	55321	74583	53936	53205	180760	62710	75341	720.494	9.3761	C38 H73 O10 P1	M-H	26.4878	20.9364	60.9923	20.0369
PG(32:1)	PG	diacyl	(16:0_16:1)	(32:1)	A	2.1414	1.237	0.0029	0.2545	28664	14509	25284	51098	61380	59211	67234	50727	44480	83167	51682	73564	720.494	9.6905	C38 H73 O10 P1	M-H	9.4701	32.3951	23.2279	21.7122
PS(27:0)	PS	diacyl	(11:0_16:0)	(27:0)	C	1.2037	0.6581	0.1372	0.3039	57229	32802	37707	68886	52676	55983	91036	41601	73074	59906	42120	49440	665.427	5.0947	C33 H64 N1 O10 P1	M-H	14.4733	30.3481	17.7062	36.4929
PS(O-33:2)	PS	alkyl-acyl	(O-17:1_16:1)	(O-33:2)	C	0.4675	0.2635	0.0001	0.0205	68042	73051	66580	34154	33625	34045	238420	134430	156190	62819	55410	56610	731.51	7.936	C39 H74 N1 O9 P1	M-H	0.8233	4.9024	6.8234	31.1002
PS(O-33:2)	PS	alkyl-acyl	(O-17:1_16:1)	(O-33:2)	C	0.2737	0.7796	0.0482	0.4913	315860	409620	147580	112110	38165	46650	108.82	133370	15532	51510	96010	103980	731.51	10.4104	C39 H74 N1 O9 P1	M-H	61.6457	45.6228	33.7276	146.757
PS(O-33:2)	PS	alkyl-acyl	(O-17:1_16:1)	(O-33:2)	C	0.4399	0.5461	0.0108	0.7926	328160	316500	220360	144350	64173	53518	6667.2	155460	8269.5	53602	74226	84889	731.51	10.5235	C39 H74 N1 O9 P1	M-H	56.8447	20.5176	22.4319	150.437
PS(O-33:2)	PS	alkyl-acyl	(O-17:1_16:1)	(O-33:2)	C	0.2506	0.2763	0.0058	0.6782	88020	89334	130790	32772	17196	15755	6558.4	61179	1123.2	16903	15968	10133	731.51	10.7477	C39 H74 N1 O9 P1	M-H	43.0742	23.6798	25.5899	144.708
PE(32:1)	PE	diacyl	(32:1)	(32:1)	C	0.655	1.1126	0.2327	0.6046	9160.9	5755	5682.2	6000.3	4712.1	4724.2	1957.4	14706	7647.7	16362	8051	7719.7	689.5	0.9059	C37 H72 N1 O8 P1	M+H	14.3869	28.9502	45.7166	78.8089
PE(32:1)	PE	diacyl	(32:1)	(32:1)	C	0.8695	0.8106	0.1383	0.8482	9160.4	8582.5	7155.6	7964.7	5840.2	6156	2311.2	21696	7638.8	17587	10276	7758.4	689.5	0.9386	C37 H72 N1 O8 P1	M+H	17.2288	12.4336	42.9961	94.9384
PE(32:1)	PE	diacyl	(32:1)	(32:1)	C	0.6514	0.6513	0.2736	0.8908	11211	11158	5313.7	7303	6612.9	6227.4	2119.6	25912	5702.4	16876	7128	6151.2	689.5	1.0286	C37 H72 N1 O8 P1	M+H	8.116	36.7333	58.9975	114.08
PE(32:1)	PE	diacyl	(32:1)	(32:1)	C	1.4672	0.9833	0.597	0.55	3797.1	3024.4	5294.6	7768.5	6202.5	1554.5	0.427	9499.3	1133.4	9341.1	4701.7	3423.3	689.5	7.4769	C37 H72 N1 O8 P1	M+H	62.449	28.5795	53.4846	146.376
PE(32:1)	PE	diacyl	(32:1)	(32:1)	C	1.6482	1.0309	0.686	0.4823	4713	3024.4	4442.7	7768.5	5881.5	1177.2	5.1673	8491.4	1133.4	8753.8	4701.7	3396.2	689.5	7.5042	C37 H72 N1 O8 P1	M+H	68.6812	22.3405	49.7336	143.566
PE(32:1)	PE	diacyl	(14:0_18:1)	(32:1)	A	0.6278	0.6424	0.0007	0.1705	32814000	35761000	37103000	22686000	22884000	23292000	92301000	59708000	58205000	59292000	49487000	18829000	689.5	10.1197	C37 H72 N1 O8 P1	M+H	1.3472	6.2283	49.6244	27.4954
PS(O-33:1)	PS	alkyl-acyl	(O-17:1_16:0)	(O-33:1)	C	1.2641	0.5784	0.0866	0.1435	94532	121110	93005	122290	124600	153090	221270	121130	164640	127990	95351	117280	733.526	9.4098	C39 H76 N1 O9 P1	M-H	12.868	15.3595	14.6548	29.7102
PS(O-33:1)	PS	alkyl-acyl	(O-17:1_16:0)	(O-33:1)	C	0.323	2.7431	0.0155	0.0688	110070	166740	102020	23441	29743	53848	0.0024024	32876	11486	33790	60697	90185	733.526	12.3028	C39 H76 N1 O9 P1	M-H	44.983	27.9313	45.8228	112.831
PS(O-33:1)	PS	alkyl-acyl	(O-17:1_16:0)	(O-33:1)	C	0.4707	3.0207	0.0369	0.0709	226780	260310	139300	53356	30363	122520	0.0054735	48876	16743	68041	69490	147640	733.526	12.4703	C39 H76 N1 O9 P1	M-H	69.7749	29.922	47.913	113.557
PS(O-33:1)	PS	alkyl-acyl	(O-17:1_16:0)	(O-33:1)	C	0.4378	0.7449	0.0594	0.348	233680	191390	117760	102300	67296	95100	0.067052	90999	14484	67782	62109	65700	733.526	12.5001	C39 H76 N1 O9 P1	M-H	20.9494	32.4214	4.4018	139.064
PS(O-33:1)	PS	alkyl-acyl	(O-17:1_16:0)	(O-33:1)	C	0.4832	3.1025	0.0024	0.2132	213760	207200	183600	92348	54903	103300	16.09	34240	6347.1	29059	28801	106230	733.526	12.5836	C39 H76 N1 O9 P1	M-H	30.3863	7.8702	81.596	134.538
PS(O-33:1)	PS	alkyl-acyl	(O-17:1_16:0)	(O-33:1)	C	0.6531	2.1868	0.3057	0.0074	86441	120090	38314	43300	20844	78427	870.9	14264	6271.5	29055	31195	25251	733.526	12.6835	C39 H76 N1 O9 P1	M-H	61.0714	50.3606	10.5632	94.4342
PE(32:1)	PE	diacyl	(16:0_16:1)	(32:1)	A	0.7353	0.4414	0.0151	0.0368	75447000	84021000	90603000	61287000	66618000	65060000	226170000	134310000	165640000	99827000	80073000	91209000	689.5	10.2991	C37 H72 N1 O8 P1	M+H	4.2614	9.1172	10.9592	26.627
PG(P-33:4)	PG	alkenyl-acyl	(P-15:2_18:2)	(P-33:4)	C	0.6551	0.7354	0.1829	0.966	2661.1	4527	1878.5	2965.3	9.1161	11.29	6812.8	1280.5	4895.3	2990.6	4751	5010.2	712.468	5.7631	C39 H69 O9 P1	M+NH4	171.429	45.0224	25.852	64.8854
PG(P-33:4)	PG	alkenyl-acyl	(P-15:2_18:2)	(P-33:4)	A	0.3722	0.3316	0.0193	0.0422	60959	47142	34418	22686	11155	8848.3	200300	96905	148690	58092	56300	66418	712.468	5.9378	C39 H69 O9 P1	M+NH4	52.099	27.9417	8.9581	34.7828
Co(Q9)	Co	Coenzyme Q	(Q9)	(Q9)	A	2.1437	1.8278	0.0004	0.1367	66252	72447	74604	142530	139890	159930	17505	10273	10449	31996	14489	22895	794.621	17.9371	C54 H82 O4	M+H	7.3842	6.0976	37.8613	32.3739
Co(Q9)	Co	Coenzyme Q	(Q9)	(Q9)	A	1.2713	0.9503	0.0211	0.4495	2044900	2442700	2303400	2664400	2941400	3105500	1200400	1272300	1056300	1209100	924640	1129400	794.621	18.5332	C54 H82 O4	M+NH4	7.6769	8.9189	13.4891	9.3494
Co(Q9)	Co	Coenzyme Q	(Q9)	(Q9)	A	1.1756	0.9033	0.04	0.4071	12806000	15703000	14273000	18460000	17106000	16443000	14843000	16249000	13215000	14678000	11343000	14437000	794.621	19.2556	C54 H82 O4	M+NH4	5.931	10.1578	13.7891	10.2806
PG(P-33:4)	PG	alkenyl-acyl	(P-15:2_18:2)	(P-33:4)	C	0.258	0.3344	0.0283	0.0803	18953	11880	9972.4	4889.2	4791.3	2248.8	55000	21823	37946	18394	13127	15460	712.468	6.1358	C39 H69 O9 P1	M+NH4	37.6463	34.7856	16.8512	43.3664
Co(Q9)	Co	Coenzyme Q	(Q9)	(Q9)	A	1.1175	0.8426	0.085	0.1178	234510000	254050000	267860000	299340000	267450000	281050000	293270000	261730000	239490000	247120000	208170000	224340000	794.621	19.5939	C54 H82 O4	M+NH4	5.6641	6.646	8.6373	10.2043
PG(P-33:4)	PG	alkenyl-acyl	(P-15:2_18:2)	(P-33:4)	C	0.3619	0.3106	0.0043	0.0442	53030	49232	37287	19193	10569	8226	224520	104890	161430	56399	62352	69730	712.468	6.3005	C39 H69 O9 P1	M+NH4	45.611	17.6614	10.63	36.5766
PG(P-33:4)	PG	alkenyl-acyl	(P-15:2_18:2)	(P-33:4)	C	0.2983	0.3872	0.0007	0.0623	12557	10868	9828	3646.5	3610	3744.9	56876	26618	40734	22024	12210	19099	712.468	6.4926	C39 H69 O9 P1	M+NH4	1.903	12.4251	28.3418	36.5626
PG(P-33:4)	PG	alkenyl-acyl	(P-15:2_18:2)	(P-33:4)	C	0.4109	0.7587	0.0205	0.7742	36462	25538	24301	14983	9664.9	2403	45.941	17597	2418.3	11831	13351	1068	712.468	10.59	C39 H69 O9 P1	M+NH4	70.0351	23.2652	76.5274	142.401
PG(P-33:4)	PG	alkenyl-acyl	(P-15:2_18:2)	(P-33:4)	C	0.5862	0.9526	0.0254	0.4045	36595	28170	32947	21453	10963	2400.1	2542	21936	3049.1	20895	18921	8516.2	712.468	10.7141	C39 H69 O9 P1	M+NH4	82.227	12.9709	41.2818	120.467
PE(32:1)	PE	diacyl	(16:0_16:1)	(32:1)	A	0.494	0.0135	0.2104	0.3465	535990	1828500	1019600	230540	903230	318040	32630000	1512000	714160	434320	374630	441490	689.5	10.6475	C37 H72 N1 O8 P1	M-H	75.5768	57.8925	8.8063	156.65
PE(32:1)	PE	diacyl	(16:0_16:1)	(32:1)	A	0.8548	0.4533	0.0942	0.0372	1521200	1842300	1901800	1082900	1250400	1625600	5099700	2986900	3872500	2076500	1660700	2311700	689.5	10.9405	C37 H72 N1 O8 P1	M-H	21.0596	11.6661	16.3478	26.6161
Ch-D7	Ch-D7	Dlabeled Ch			B	3.2607	0.4503	0.1565	0.3803	24222	18970	4492.5	78984	24608	35950	58183	7778.7	42242	10210	25248	26198	393.399	8.9416	C27 H39 D7 O1	M+H	61.6706	64.2848	43.6419	71.4298
PE(32:1)	PE	diacyl	(16:0_16:1)	(32:1)	A	0.8548	0.4533	0.0942	0.0372	1521200	1842300	1901800	1082900	1250400	1625600	5099700	2986900	3872500	2076500	1660700	2311700	689.5	10.9745	C37 H72 N1 O8 P1	M-H	21.0596	11.6661	16.3478	26.6161
PE(32:1)	PE	diacyl	(16:1_16:0)	(32:1)	C	0.7461	1.2091	0.0525	0.5061	339900	338770	421780	251180	243410	314680	758920	787900	694480	952670	395790	518090	689.5	11.1528	C37 H72 N1 O8 P1	M+H	14.4925	12.9775	47.0386	6.4007
PE(32:1)	PE	diacyl	(16:0_16:1)	(32:1)	A	2.2035	0.9059	0.0024	0.8662	375910	578470	572140	1037600	1173600	1274700	994020	762860	647850	900480	615480	817460	689.5	11.4266	C37 H72 N1 O8 P1	M+H	10.2359	22.6328	18.8456	21.9945
PS(O-34:3)	PS	alkyl-acyl	(O-18:2_16:1)	(O-34:3)	C	0.9402	0.5458	0.9565	0.0399	522200	265220	223960	490990	253020	245890	810270	499850	694500	442210	360590	337960	743.51	8.8673	C40 H74 N1 O9 P1	M-H	42.2761	47.935	14.4213	23.4762
PE(32:1)	PE	diacyl	(16:0_16:1)	(32:1)	A	1.1966	1.2728	0.4229	0.6947	130980	207030	223360	221070	267280	176530	225830	201200	176890	287450	234800	139380	689.5	11.6485	C37 H72 N1 O8 P1	M+H	20.4749	26.3487	34.033	12.1546
PE(32:1)	PE	diacyl	(32:1)	(32:1)	C	0.6624	0.6493	0.0199	0.0936	98185	81678	79720	55804	65035	64620	135210	125730	78956	87797	62272	62920	689.5	12.0049	C37 H72 N1 O8 P1	M+H	8.434	11.7217	20.4986	26.5813
PE(32:1)	PE	diacyl	(16:1_16:0)	(32:1)	B	0.6618	0.4184	0.2713	0.0112	81192	60302	108980	72128	58968	63459	173070	155090	112530	55845	72408	64424	689.5	12.1414	C37 H72 N1 O8 P1	M+H	10.3155	29.2509	12.8965	21.1637
PE(32:1)	PE	diacyl	(32:1)	(32:1)	C	0.6813	0.4884	0.0087	0.0755	46634	48816	43322	33256	24280	19745	117570	90482	54464	26221	57422	30624	689.5	12.22	C37 H72 N1 O8 P1	M+H	26.6921	5.9809	44.3354	36.177
PE(32:1)	PE	diacyl	(16:0_16:1)	(32:1)	B	0.9318	3.3764	0.1679	0.2459	6589.7	6681	4384.8	1.2799	955.23	6225	5545.2	9451.4	5644.9	6579.5	13426	31914	689.5	12.3576	C37 H72 N1 O8 P1	M-H	140.026	22.0923	75.7259	32.367
PE(32:1)	PE	diacyl	(32:1)	(32:1)	C	0.0003	3.1746	0.0431	0.0731	26148	11723	8931.2	6.2431	4.4851	0.40514	7679.1	14871	17273	18976	51060	54837	689.5	12.5959	C37 H72 N1 O8 P1	M+H	80.7025	59.2294	47.3386	37.6086
PE(32:1)	PE	diacyl	(16:1_16:0)	(32:1)	B	0.4224	0.6349	0.0021	0.258	37697	47935	43131	20247	13626	19065	115710	64463	67412	35287	59713	73466	689.5	12.7542	C37 H72 N1 O8 P1	M+H	20.0106	11.9332	34.4334	34.8643
PE(32:1)	PE	diacyl	(16:1_16:0)	(32:1)	B	0.5163	1.3623	0.0515	0.4618	30589	53094	47625	18118	25285	27414	49037	55852	48451	39398	76089	64979	689.5	12.8785	C37 H72 N1 O8 P1	M+H	20.6319	26.8174	31.2778	8.0493
PS(O-34:2)	PS	alkyl-acyl	(O-18:2_16:0)	(O-34:2)	C	2.129	0.9742	0.0486	0.5567	225150	134420	147910	479350	284810	309700	359000	206550	315340	349750	334180	290480	745.526	10.5223	C40 H76 N1 O9 P1	M-H	29.5753	28.9418	9.4613	26.7371
PE(32:1)	PE	diacyl	(16:1_16:0)	(32:1)	B	0.4262	0.6136	0.004	0.3568	20757	27193	21450	8682.8	11590	8324.5	19361	45981	20968	11698	15265	28212	689.5	13.8801	C37 H72 N1 O8 P1	M+H	18.7859	15.2718	47.2455	51.8831
PE(32:1)	PE	diacyl	(32:1)	(32:1)	C	0.5659	0.4973	0.0243	0.4156	17599	23960	24146	13543	7749	13664	25248	49620	19023	20363	24674	23214	689.5	13.9498	C37 H72 N1 O8 P1	M+H	29.0136	17.0197	9.6369	51.6679
PS(O-34:2)	PS	alkyl-acyl	(O-18:2_16:0)	(O-34:2)	C	1.8528	0.625	0.0751	0.3428	168850	142210	138160	312840	200350	206720	439180	211880	330840	274500	241830	251560	745.526	10.9493	C40 H76 N1 O9 P1	M-H	26.3331	11.1336	6.5517	34.7363
PE(32:1)	PE	diacyl	(32:1)	(32:1)	C	0.5709	0.3899	0.025	0.3584	22584	26660	18360	6497.9	6899.4	15219	19245	68028	23379	17526	17098	26524	689.5	14.0464	C37 H72 N1 O8 P1	M+H	51.6154	18.4183	26.114	73.3394
PS(O-34:2)	PS	alkyl-acyl	(O-17:1_17:1)	(O-34:2)	C	1.091	0.6756	0.8564	0.5382	34425	50219	31282	54788	32063	22586	695.49	8907.2	773.88	6017.7	5471	4459.3	745.526	11.8481	C40 H76 N1 O9 P1	M-H	45.3657	26.2623	14.8728	136.42
PE(32:1)	PE	diacyl	(32:1)	(32:1)	C	0.8484	0.8766	0.6024	0.6559	9870	16369	17652	14406	14975	9468	30591	38454	14859	33709	16961	20856	689.5	14.7424	C37 H72 N1 O8 P1	M+H	23.387	28.5178	36.7598	42.9562
PE(32:1)	PE	diacyl	(32:1)	(32:1)	C	0.9882	1.165	0.8771	0.7851	11258	15910	12062	15722	10602	11865	31590	35652	20551	41535	17816	20819	689.5	14.8302	C37 H72 N1 O8 P1	M+H	20.9535	19.016	48.3271	26.7045
PE(32:1)	PE	diacyl	(32:1)	(32:1)	C	1.7884	0.6015	0.2519	0.2544	10547	12508	10556	12159	22369	12670	16357	22941	9692.5	13800	7829	10626	689.5	15.3611	C37 H72 N1 O8 P1	M+H	36.5674	10.0818	27.7852	40.5646
PG(P-33:3)	PG	alkenyl-acyl	(P-15:2_18:1)	(P-33:3)	C	0.5134	0.3193	0.1592	0.1173	61190	65638	115040	59062	38462	49759	366080	114530	305100	101440	116880	114030	714.484	6.8848	C39 H71 O9 P1	M+NH4	21.0125	37.0731	7.4148	50.1036
PE(32:1)	PE	diacyl	(32:1)	(32:1)	C	1.8256	0.8788	0.2464	0.5216	12026	10446	10894	10305	21955	15008	11997	18727	11080	16456	8312	9701.4	689.5	15.4117	C37 H72 N1 O8 P1	M+H	37.1973	7.3177	37.9185	29.9663
PG(P-33:3)	PG	alkenyl-acyl	(P-15:2_18:1)	(P-33:3)	C	1.1047	0.5797	0.4705	0.0983	41813	51792	44262	57214	32241	22937	215260	111600	177800	124780	74138	87451	714.484	7.4305	C39 H71 O9 P1	M+NH4	47.3131	11.3163	27.5024	31.2003
DG(30:0)	DG	diacyl	(7:0_23:0)	(30:0)	C	0.8222	0.5818	0.0711	0.0741	42367	37944	36104	34835	19614	13408	70925	41281	63391	41263	34513	33227	540.475	11.9371	C33 H64 O5	M+Na	48.74	8.2945	11.8808	26.3236
PE(32:1)	PE	diacyl	(32:1)	(32:1)	C	0.528	0.6893	0.1032	0.1811	16077	8704.3	11820	4968.8	7978.1	8488.7	12957	16002	8745	11029	5691.1	8330.8	689.5	15.8726	C37 H72 N1 O8 P1	M+H	26.6198	30.3343	31.9641	28.9958
PE(32:1)	PE	diacyl	(32:1)	(32:1)	C	0.8472	0.9825	0.2268	0.7127	9683.3	7113.2	10162	2830.3	8609.2	7082.2	10845	14468	5211.5	14214	5095.2	6585.3	689.5	15.971	C37 H72 N1 O8 P1	M+H	48.5039	18.2466	56.6739	45.8435
PE(32:1)	PE	diacyl	(32:1)	(32:1)	C	1.3144	0.6244	0.921	0.1843	5447.8	5037.8	5852.4	3814.6	7692.9	5197.6	9877.7	14275	6164.6	8912.8	3818.8	3524.9	689.5	16.0873	C37 H72 N1 O8 P1	M+H	35.2984	7.4793	55.9056	40.1757
PE(32:1)	PE	diacyl	(32:1)	(32:1)	C	1.0588	0.4476	0.6542	0.0988	7517.4	6455.8	7433.4	5385.9	7959.2	6873	12935	16636	29255	13093	4635.4	4431	689.5	16.1883	C37 H72 N1 O8 P1	M+H	19.1688	8.2705	66.9212	43.6358
PS(O-35:2)	PS	alkyl-acyl	(O-19:2_16:0)	(O-35:2)	C	1.203	0.4316	0.0688	0.0524	54221	58882	73889	71260	88169	88891	156250	88439	178700	63796	52741	77133	759.541	10.6988	C41 H78 N1 O9 P1	M-H	12.0542	16.4885	18.9195	33.2961
PS(O-35:2)	PS	alkyl-acyl	(O-19:2_16:0)	(O-35:2)	C	1.1273	0.3766	0.2943	0.0242	102340	90778	118340	102540	118820	133400	334860	191850	348950	107550	90994	131410	759.541	10.9396	C41 H78 N1 O9 P1	M-H	13.0541	13.3295	18.4731	29.778
PE(32:1)	PE	diacyl	(32:1)	(32:1)	C	1.1957	1.1327	0.6526	0.4986	9534.2	4322.5	6077.2	5365.7	11400	6650.7	11891	10251	7192.3	13468	5096.3	3009.7	689.5	16.9364	C37 H72 N1 O8 P1	M+H	40.7238	39.9087	76.9693	24.3876
PE(32:1)	PE	diacyl	(32:1)	(32:1)	C	1.7899	1.2293	0.2534	0.6214	6368.8	3119.4	5032.9	5365.7	11400	6195.4	10956	9993.3	6185.4	13468	4653.2	3432.1	689.5	16.9755	C37 H72 N1 O8 P1	M+H	42.7361	33.7421	76.2201	27.8912
PS(O-35:2)	PS	alkyl-acyl	(O-17:1_18:1)	(O-35:2)	C	0.1093	0.3472	0	0.719	48670	47624	43122	5187.2	1176.2	5320.5	0.0047502	18417	1972.9	2908.5	6392.9	4223.1	759.541	12.603	C41 H78 N1 O9 P1	M-H	60.4716	6.3438	39.0315	148.776
Ch-D7	Ch-D7	Dlabeled Ch			B	1.2019	0.5511	0.4903	0.1115	6200.5	2819.6	3692.4	7452.4	3820.3	4816.5	5362.8	9193.6	9917.7	5283.1	5465.1	5067.5	393.399	9.3212	C27 H39 D7 O1	M+H	34.9936	41.4189	3.7752	30.0032
LPC(18:0)	LPC	monoacyl	(18:0)	(18:0)	C	0.2467	0.6249	0.3591	0.809	1825.6	11932	1358.7	2943.3	1136.8	0.0027458	2299.2	0.002368	0.0026201	393.04	1436.4	1109.7	523.364	4.5755	C26 H54 N1 O7 P1	M+H	109.137	118.567	54.4731	173.204
PE(28:1)	PE	diacyl	(16:0_12:1)	(28:1)	A	0.7311	0.6354	0.2771	0.6276	13939	14108	19706	10610	14209	14406	65266	32168	39349	40247	39215	41467	633.437	6.9328	C33 H64 N1 O8 P1	M+H	16.3449	20.6168	2.7968	38.1858
PE(28:1)	PE	diacyl	(12:1_16:0)	(28:1)	B	0.6917	0.0584	0.8746	0.2782	0.0047378	7.7245	502.01	18.922	240.86	346.91	13921	1158.2	1713.9	291.63	811.91	0.0044678	633.437	7.2977	C33 H64 N1 O8 P1	M+H	82.7632	169.281	111.808	128.867
PE(32:1)	PE	diacyl	(16:1_16:0)	(32:1)	B	0.4493	1.0541	0.4871	0.842	24964	16271	1090.7	3692	10495	11217	27025	12448	11717	3525.5	28487	25090	689.5	26.9446	C37 H72 N1 O8 P1	M+H	49.0289	85.6402	71.1242	50.6048
PS(O-36:3)	PS	alkyl-acyl	(O-18:2_18:1)	(O-36:3)	C	0.8321	0.5011	0.678	0.1262	28164	12248	12330	23434	9967.2	10043	38695	24092	51292	25701	22156	19670	771.541	10.6601	C42 H78 N1 O9 P1	M-H	53.5414	52.1348	13.4652	35.7964
PS(O-36:3)	PS	alkyl-acyl	(O-18:2_18:1)	(O-36:3)	C	0.7734	0.3648	0.1601	0.0416	34791	26547	22597	26909	9841	15210	80225	38995	68914	29262	19063	27180	771.541	10.9347	C42 H78 N1 O9 P1	M-H	50.3879	22.237	21.4107	33.9701
PG(33:2)	PG	diacyl	(15:1_18:1)	(33:2)	A	0.2515	0.9512	0.0033	0.6329	267730	269640	369920	93042	93024	88010	189700	103060	118280	180460	136760	34.598	732.494	8.118	C39 H73 O10 P1	M-H	3.1743	19.3269	89.0046	33.7638
PG(33:2)	PG	diacyl	(16:1_17:1)	(33:2)	A	0.8604	0.531	0.5133	0.1268	162300	177960	209640	165970	180370	172310	359640	177720	207010	97815	61305	190960	732.494	8.3417	C39 H73 O10 P1	M-H	4.1736	13.1581	57.294	39.3678
PE(28:1)	PE	diacyl	(12:1_16:0)	(28:1)	B	9.7167	0.0096	0.0215	0.0066	0.0047378	0.0025452	333.52	1858.6	1417.6	3249.5	31197	16792	20036	297.96	18.763	0.0044678	633.437	7.4445	C33 H64 N1 O8 P1	M+H	43.9533	173.199	158.061	33.3256
PS(35:1)	PS	diacyl	(16:0_19:1)	(35:1)	B	1.0452	0.3666	0.3361	0.046	10029000	10042000	11535000	12056000	11430000	10398000	25959000	13204000	18471000	9517800	6886500	8789800	775.536	10.933	C41 H78 N1 O10 P1	M-H	7.4151	8.2191	16.1786	33.364
PG(33:2)	PG	diacyl	(16:1_17:1)	(33:2)	B	0.753	9.3059	0.7971	0.4171	5800.1	23345	10184	10941	15445	17578	10530	8314.7	7499.3	3370.8	8388.4	97996	732.494	8.5706	C39 H73 O10 P1	M-H	23.1231	69.652	145.531	17.8576
PS(36:3)	PS	diacyl	(18:1_18:2)	(36:3)	B	0.4565	0.2177	0.1821	0.0127	4541.4	1907.4	3147.2	2072.6	1789	2028.6	11844	6587.5	7901.3	1275.2	5.5247	2577	785.521	9.1134	C42 H76 N1 O10 P1	M-H	7.7727	41.1976	99.9897	31.1646
PS(36:2)	PS	diacyl	(20:1_16:1)	(36:2)	C	0.5632	0.2453	0.0009	0.0076	570720	542760	619230	348750	284620	283700	1660600	1008300	1307600	407300	362090	383810	787.536	9.7539	C42 H78 N1 O10 P1	M-H	12.1995	6.699	5.8827	24.6358
PS(36:1)	PS	diacyl	(20:1_16:0)	(36:1)	C	3.5405	1.4906	0.0313	0.1445	14624	5589.7	18636	65983	34316	40438	10936	10430	20031	21060	17076	29859	789.552	10.9666	C42 H80 N1 O10 P1	M-H	35.8049	51.6012	28.8567	39.1559
PS(36:1)	PS	diacyl	(20:1_16:0)	(36:1)	C	3.5405	1.1494	0.0313	0.523	14624	5589.7	18636	65983	34316	40438	25976	10430	20031	21060	17688	29859	789.552	11.0337	C42 H80 N1 O10 P1	M-H	35.8049	51.6012	27.4765	41.6989
PS(36:1)	PS	diacyl	(20:1_16:0)	(36:1)	C	1.7038	0.5564	0.0026	0.0634	641910	652170	730040	1209500	1027900	1243800	1339100	811580	1183200	745160	648530	723420	789.552	11.3688	C42 H80 N1 O10 P1	M-H	10.0008	7.1425	7.1832	24.3889
PS(36:1)	PS	diacyl	(18:0_18:1)	(36:1)	C	1.2001	0.508	0.5552	0.1652	26490	8747.6	38546	46259	25061	24199	61742	59349	25307	27666	27135	31366	789.552	11.6922	C42 H80 N1 O10 P1	M-H	39.2426	60.946	8.0237	41.7638
PS(36:1)	PS	diacyl	(20:1_16:0)	(36:1)	C	15.1032	0.2583	0.0078	0.1039	0.016748	2684.5	5760.9	87023	43310	78815	13824	5743	21790	4609.5	0.031653	5627.9	789.552	12.5149	C42 H80 N1 O10 P1	M-H	33.3254	102.398	87.8778	58.202
LPE(16:0)	LPE	monoacyl	(16:0)	(16:0)	A	0.4889	0.3522	0.2999	0.0304	106760	42977	63808	44857	52193	49037	89332	46453	73877	31466	21078	29597	453.286	3.3828	C21 H44 N1 O7 P1	M+H	7.5564	45.6923	20.2238	31.0726
PS(36:1)	PS	diacyl	(20:1_16:0)	(36:1)	C	11.8019	0.3275	0.0086	0.0481	0.016748	2555.5	7513.9	76568	43310	88689	13824	8561.5	19368	4609.5	0.64954	6341.9	789.552	12.5298	C42 H80 N1 O10 P1	M-H	33.7953	113.822	89.779	38.8266
PS(36:1)	PS	diacyl	(18:0_18:1)	(36:1)	C	28.8333	0.3026	0.0134	0.2045	0.016748	2646	2078.3	60355	32144	76320	14058	3705.1	5271.5	2877	392.67	4253.7	789.552	12.6294	C42 H80 N1 O10 P1	M-H	39.7507	88.4576	78.0298	72.6761
PG(O-33:3)	PG	alkyl-acyl	(O-13:0_20:3)	(O-33:3)	C	1.1559	0.4057	0.0279	0.0305	587150	661830	683110	789600	734550	747400	2069700	1156200	1581300	839720	578130	688250	716.499	9.8225	C39 H73 O9 P1	M+NH4	3.8035	7.8248	18.7087	28.5267
PG(32:0)	PG	diacyl	(16:0_16:0)	(32:0)	A	52021.3	5690.09	0	0.0011	0.070558	0.011877	0.12002	58264	54745	55217	1.8621	0.6546	3.7345	26939	18238	26339	722.51	10.1551	C38 H75 O10 P1	M+NH4	3.4068	80.2215	20.3852	74.475
PG(32:0)	PG	diacyl	(16:0_16:0)	(32:0)	A	12.6614	5.6711	0.0015	0.0006	175460	199220	294250	2461200	3725700	3401200	519660	385700	460680	2947100	2204500	2617600	722.51	10.4011	C38 H75 O10 P1	M+NH4	20.5476	28.1912	14.3671	14.7445
PS(37:2)	PS	diacyl	(18:1_19:1)	(37:2)	A	0.8469	0.238	0.0499	0.0165	1780200	1614700	1886300	1597500	1198300	1223000	3985700	2058500	3129900	948750	664660	841690	801.552	10.9759	C43 H80 N1 O10 P1	M-H	16.6991	7.7736	17.5315	31.5761
PS(30:0)	PS	diacyl	(30:0)	(30:0)	C	3.4986	1.4055	0.1769	0.0681	0	0.0030685	610.32	0.0027798	2033.5	2137.8	6857.4	6123.4	6842.6	7806.6	9638.6	7568.7	707.474	8.4237	C36 H70 N1 O10 P1	M+H	86.6834	173.204	13.5837	6.3492
PG(32:0)	PG	diacyl	(16:0_16:0)	(32:0)	A	14.8091	8.6097	0.0305	0.0014	9528.8	6990.5	63.356	46334	141130	100650	31995	7575.9	4889.4	186060	223350	275480	722.51	10.6016	C38 H75 O10 P1	M+H	49.5271	88.6353	19.6747	100.772
PG(32:0)	PG	diacyl	(16:0_16:0)	(32:0)	C	12.1047	13.046	0.003	0.4121	8106.4	6903	9121.9	67387	87049	110430	30661	42218	6334.4	550780	8119.9	14615	722.51	10.6837	C38 H75 O10 P1	M-H	24.4061	13.8093	162.915	69.3687
LPE(16:0)	LPE	monoacyl	(16:0)	(16:0)	A	1.0389	0.295	0.8447	0.0342	45685	27842	43739	34923	47461	39110	120230	56673	97059	35464	25690	34294	453.286	3.6166	C21 H44 N1 O7 P1	M+H	15.7621	25.0405	16.776	35.2223
PG(32:0)	PG	diacyl	(16:0_16:0)	(32:0)	A	31247	19.0236	0.0404	0.0651	0.13235	0.021958	0.010787	8975.4	24265	35381	1079	1194.7	1122.7	12607	22746	5639.6	722.51	10.7358	C38 H75 O10 P1	M+H	57.9605	122.097	62.9526	5.1607
PG(32:0)	PG	diacyl	(16:0_16:0)	(32:0)	A	6.6886	2.9259	0.0073	0.0133	43274	63781	70095	276660	320420	468840	239600	145240	174800	544450	416650	701060	722.51	10.8758	C38 H75 O10 P1	M-H	28.3496	23.746	25.7103	25.8718
PG(32:0)	PG	diacyl	(16:0_16:0)	(32:0)	A	7.0181	4.281	0.0025	0.0041	41465	67184	70095	316970	421940	491940	88383	145240	174800	593340	487520	748330	722.51	10.9393	C38 H75 O10 P1	M-H	21.4644	26.4447	21.5132	32.2619
PS(32:0)	PS	diacyl	(16:0_16:0)	(32:0)	A	16.8443	5.4872	0.0324	0.0002	NaN	152.26	4198.9	35077	70743	66609	31987	0	17806	152920	175520	160410	735.505	10.2527	C38 H74 N1 O10 P1	M+H	33.9408	131.524	7.0664	96.5664
PG(32:0)	PG	diacyl	(16:0_16:0)	(32:0)	A	11.2001	4.0653	0.0094	0.0157	40989	41034	41117	230510	387200	460530	138920	117280	144990	589450	500150	310650	722.51	11.0179	C38 H75 O10 P1	M-H	32.6917	0.159	30.5028	10.8913
PS(33:3)	PS	diacyl	(17:2_16:1)	(33:3)	C	1.9126	0.8405	0.4959	0.4118	30429	16463	22828	25661	58200	15939	68080	37445	68070	49471	57219	32380	743.474	8.8148	C39 H70 N1 O10 P1	M+H	66.5319	30.087	27.4152	30.5608
PS(34:4)	PS	diacyl	(34:4)	(34:4)	C	1.4328	0.4754	0.042	0.0005	8525.9	3748.1	7340.9	12216	11687	9877.4	46757	44455	39663	21777	22227	21489	755.474	8.5086	C40 H70 N1 O10 P1	M+H	10.8908	38.0515	1.7041	8.296
PS(34:4)	PS	diacyl	(34:4)	(34:4)	C	1.8008	0.5097	0.0285	0.0022	7535.2	8069.3	5629.3	12284	14532	9870.7	28063	35081	33062	15794	17005	17881	755.474	8.6374	C40 H70 N1 O10 P1	M+H	19.0629	18.1223	6.2037	11.2667
PS(P-26:1)	PS	alkenyl-acyl	(P-10:0_16:1)	(P-26:1)	C	0.3692	0.2845	0.0019	0.0434	50700	38094	44447	18719	16374	15454	92123	39323	75495	26208	20763	22853	633.401	4.1858	C32 H60 N1 O9 P1	M-H	9.991	14.1916	11.8028	39.1361
LPE(16:0)	LPE	monoacyl	(16:0)	(16:0)	C	0.8462	2.9599	0.168	0.5333	4736.4	5308.7	2865.1	0.0051706	0.001727	4491.8	0.0024418	4233.5	0.0033108	0.016489	539.98	12533	453.286	12.3243	C21 H44 N1 O7 P1	M-H	173.205	29.6983	162.591	173.205
PS(P-26:0)	PS	alkenyl-acyl	(P-10:0_16:0)	(P-26:0)	C	1.2719	0.4495	0.0707	0.1039	71250	55273	67861	90620	75704	77620	112520	53382	88507	50208	44972	50576	635.416	4.7718	C32 H62 N1 O9 P1	M-H	9.9804	12.9922	6.4522	35.0715
Co(Q10)	Co	Coenzyme Q	(Q10)	(Q10)	A	3.371	1.6317	0.0502	0.0081	35265	89504	57272	301720	112960	273060	134800	219860	103560	358750	308060	350380	862.684	20.5758	C59 H90 O4	M+NH4	44.3731	44.9565	8.0137	39.4053
Co(Q10)	Co	Coenzyme Q	(Q10)	(Q10)	A	3.371	1.6317	0.0502	0.0081	35265	89504	57272	301720	112960	273060	134800	219860	103560	358750	308060	350380	862.684	20.6595	C59 H90 O4	M+NH4	44.3731	44.9565	8.0137	39.4053
Co(Q10)	Co	Coenzyme Q	(Q10)	(Q10)	A	2.7763	1.5226	0.0005	0.0075	2528300	2734200	3164900	8786800	7170900	7813400	8725700	7235100	5748900	13286000	11676000	11796000	862.684	20.7772	C59 H90 O4	M+NH4	10.2674	11.5637	7.3206	20.5679
Co(Q10)	Co	Coenzyme Q	(Q10)	(Q10)	A	95.3028	0.9524	0.3643	0.8984	78056	51943	91065	8678800	195890	80693	270800	114560	160360	257920	223370	29829	862.684	20.9763	C59 H90 O4	M+NH4	165.192	27.0373	72.156	44.1542
PS(O-33:3)	PS	alkyl-acyl	(O-17:2_16:1)	(O-33:3)	C	0.4047	0.2453	0.0091	0.0784	9198.9	9673.5	6483.4	3914	1825.1	1096.8	49308	20661	26147	11325	10714	12093	729.495	5.931	C39 H72 N1 O9 P1	M-H	64.175	20.3647	6.0732	47.4578
PS(34:2)	PS	diacyl	(16:1_18:1)	(34:2)	A	0.2253	0.1328	0.0001	0.0044	166330	158270	186900	36091	42102	40038	1824900	1156600	1272100	242270	198230	224790	759.505	8.6962	C40 H74 N1 O10 P1	M+H	7.7498	8.6583	9.9998	25.1936
PS(34:2)	PS	diacyl	(16:1_18:1)	(34:2)	A	0.1815	0.2106	0.004	0.011	5782.2	8905.5	6442.6	18.896	1615.9	14.991	105600	60137	70626	22234	12492	11464	759.505	8.8912	C40 H74 N1 O10 P1	M-H	167.869	23.3695	38.6009	30.2118
Co(Q7)	Co	Coenzyme Q	(Q7)	(Q7)	A	0.8681	0.566	0.4977	0.3618	112450	105520	147610	116910	128140	72959	211470	81461	110020	119690	81171	72354	658.496	19.6612	C44 H66 O4	M+H	27.5112	18.5204	27.643	50.8671
PS(34:0)	PS	diacyl	(16:0_18:0)	(34:0)	B	0.0002	0.7821	0.0023	0.8885	4369.3	2866.2	4784.2	0.074872	0.18681	0.17553	47460	0.0015819	0.0046286	0.099224	18903	37118	763.536	12.5414	C40 H78 N1 O10 P1	M+H	42.2889	25.1875	99.3912	173.205
PC(30:1)	PC	diacyl	(14:0_16:1)	(30:1)	B	0.1595	0.2134	0.3826	0.2929	6.0561	0.0019041	0.017068	0.0086496	0.014849	0.12538	4735	791.57	1403.9	1009.6	983.83	438.8	703.515	8.386	C38 H74 N1 O8 P1	M+HCOO	132.345	172.394	39.7618	91.863
PC(30:1)	PC	diacyl	(16:1_14:0)	(30:1)	A	0.6052	0.2244	0.5434	0.0281	14578	41741	51810	31355	31117	22838	263540	121630	185490	59141	48847	46300	703.515	8.8342	C38 H74 N1 O8 P1	M+H	17.0568	53.4323	13.2203	37.364
PC(30:1)	PC	diacyl	(30:1)	(30:1)	A	1.1872	0.4034	0.5269	0.2178	2867.1	3132.3	3923	4233.3	4657.7	2532.1	16675	5823.2	10405	5943.4	6410.2	6726.2	703.515	8.9237	C38 H74 N1 O8 P1	M+Na	29.5436	16.6093	6.1927	49.6689
PC(30:1)	PC	diacyl	(14:0_16:1)	(30:1)	C	0.5048	0.2803	0.1419	0.0091	37182	18186	24059	18769	16579	2342.4	156320	91770	135920	43823	32403	31513	703.515	9.0463	C38 H74 N1 O8 P1	M+H	70.9934	36.7365	19.1145	25.7767
PC(30:1)	PC	diacyl	(14:0_16:1)	(30:1)	C	0.3001	0.3436	0.304	0.0068	26644	4819.7	9619.6	7882.1	7994.1	0.030982	48671	33427	40064	16452	16724	8133.9	703.515	9.1576	C38 H74 N1 O8 P1	M+H	86.6085	83.7456	35.4604	18.77
PC(30:1)	PC	diacyl	(30:1)	(30:1)	C	0.2881	0.5573	0.1997	0.6465	13810	3403.9	4462	3977.8	1359	314.62	178.31	15969	16365	7301.2	9119.5	8135.3	703.515	9.2631	C38 H74 N1 O8 P1	M+H	100.176	79.265	11.1193	85.1972
PS(38:2)	PS	diacyl	(18:1_20:1)	(38:2)	A	0.6587	0.2696	0.0029	0.0058	76213	70829	79468	52343	39129	41176	162990	103680	140440	43937	40978	42701	815.568	11.4472	C44 H82 N1 O10 P1	M-H	16.0853	5.7785	3.4929	22.0633
LPC(15:2)	LPC	monoacyl	(15:2)	(15:2)	C	1.6244	0.3576	0.9784	0.0873	575.76	490.04	854.36	1388.4	0.0033325	567.87	2190.5	945.96	2494.1	872.68	891.24	603.49	477.286	5.2723	C23 H44 N1 O7 P1	M+H	107.044	29.7599	20.407	43.7082
PC(30:1)	PC	diacyl	(14:0_16:1)	(30:1)	C	0.5963	0.666	0.0054	0.0308	6354	6528.4	7534.5	4492.2	3643.2	3022.7	18342	14134	15690	12216	5823.3	8213.5	703.515	9.5654	C38 H74 N1 O8 P1	M+HCOO	19.8345	9.3632	36.9106	13.2512
PC(30:1)	PC	diacyl	(30:1)	(30:1)	C	126.76	0.4819	0.1415	0.2978	13.752	13.904	0.0033633	1888.2	1153.5	0.052955	8672.1	4528.2	3874	3877	3596.6	4178.4	703.515	9.774	C38 H74 N1 O8 P1	M+H	93.8715	86.5749	7.4911	45.717
PC(30:1)	PC	diacyl	(14:0_16:1)	(30:1)	C	1.2621	1.9119	0.6487	0.7473	92671	140790	62691	12352	177690	19814	0.0034839	3359.3	5542	846.95	1166.6	10597	703.515	10.3165	C38 H74 N1 O8 P1	M+H	133.488	39.9115	131.776	94.0899
PC(30:1)	PC	diacyl	(30:1)	(30:1)	C	1.2771	1.544	0.9943	0.8597	279.63	133430	62691	12351	170390	12152	0.0034839	3328.5	5498.7	845.8	1166.6	8490.7	703.515	10.4171	C38 H74 N1 O8 P1	M+H	140.541	101.758	123.511	94.1275
PC(30:1)	PC	diacyl	(14:0_16:1)	(30:1)	B	0.6587	0.5483	0.1153	0.1454	7947800	11943000	9511700	7329000	7866500	7071700	32338000	19337000	17931000	12721000	17732000	12728000	703.515	10.8157	C38 H74 N1 O8 P1	M-CH3	5.4636	20.5393	20.0858	34.2347
PC(30:1)	PC	diacyl	(16:0_14:1)	(30:1)	C	1.1303	1.753	0.0245	0.0352	1524400	1412700	1491100	1597200	1723000	1634200	655620	392570	551010	989860	754410	1149300	703.515	11.6095	C38 H74 N1 O8 P1	M+Na	3.9144	3.8836	20.5973	24.845
PC(30:1)	PC	diacyl	(15:0_15:1)	(30:1)	C	3.7236	0.5764	0	0.1275	361080	457760	432080	1607900	1696500	1704500	939750	504840	688740	541700	334730	453640	703.515	12.0347	C38 H74 N1 O8 P1	M+Na	3.2118	12.0106	23.4277	30.7004
PS(O-32:2)	PS	alkyl-acyl	(O-16:1_16:1)	(O-32:2)	C	2.3454	0.998	0.0712	0.8102	37284	21676	17507	87448	44024	52096	121820	67281	95943	121570	92174	86059	717.495	8.8857	C38 H72 N1 O9 P1	M-H	37.7451	40.9012	18.9977	28.7109
PS(36:0)	PS	diacyl	(20:0_16:0)	(36:0)	C	14.0475	3.0299	0.0004	0.0003	844.08	1286	1485.9	20886	16610	16107	5233.8	2700.9	4371.9	15860	14173	14771	791.568	13.6875	C42 H82 N1 O10 P1	M-H	14.696	27.247	5.7261	31.3926
PS(O-31:1)	PS	alkyl-acyl	(O-17:1_14:0)	(O-31:1)	C	0.3303	0.8316	0.0023	0.4237	35196	47185	44290	15582	6334.8	6210.7	0.0039107	20629	0.20239	8059.8	17154	15205	705.495	10.1331	C37 H72 N1 O9 P1	M-H	57.3304	14.8169	35.5399	173.202
PS(33:1)	PS	diacyl	(15:0_18:1)	(33:1)	B	0.2771	0.2049	0.0143	0.3728	22500	29181	15620	8084.9	1589.4	8.0294	19.205	10475	3994.5	1564.3	1596	2145.7	747.505	10.6563	C39 H74 N1 O10 P1	M-H	132.623	30.2268	18.4829	109.278
PS(O-35:3)	PS	alkyl-acyl	(O-19:2_16:1)	(O-35:3)	C	0.5845	0.2241	0.0936	0.085	56097	95626	103360	51327	38367	60414	314360	104010	394910	74620	53534	88516	757.526	9.0887	C41 H76 N1 O9 P1	M-H	22.1436	29.8166	24.3881	55.4058
PS(O-37:3)	PS	alkyl-acyl	(O-19:2_18:1)	(O-37:3)	C	0.56	0.2886	0.0545	0.0072	37448	45242	59525	33334	25594	13860	119190	96720	154810	24737	20340	44673	785.557	10.9457	C43 H80 N1 O9 P1	M-H	40.4109	23.6184	43.3445	23.702
PG(34:2)	PG	diacyl	(16:1_18:1)	(34:2)	A	0.3898	0.3476	0.0015	0.017	108270000	125510000	140430000	52139000	54744000	52094000	244710000	145060000	192620000	85051000	75548000	80284000	746.51	8.8243	C40 H75 O10 P1	M+NH4	2.8636	12.9032	5.9179	25.6749
PS(33:2)	PS	diacyl	(15:1_18:1)	(33:2)	C	0.5294	0.8133	0.9703	0.1233	7482	0.0037783	0.0027609	3960.2	3856	0	13325	13732	17784	14464	1645.3	4614.3	745.489	8.7664	C39 H72 N1 O10 P1	M+H	86.6256	173.205	97.136	16.4951
PS(37:1)	PS	diacyl	(21:1_16:0)	(37:1)	C	11.0473	0.3897	0.0005	0.0773	8709	8581.6	7762.3	96221	71587	82158	33467	15043	27381	13041	11531	12735	803.568	12.9126	C43 H82 N1 O10 P1	M-H	14.832	6.1525	6.4188	37.1092
PS(36:4)	PS	diacyl	(19:3_17:1)	(36:4)	C	0.2536	0.2143	0.0276	0.0297	8176.7	4916.6	4366.8	1776.4	1321.1	2072.9	14117	5888.2	10723	3024	1630.4	2017.1	783.505	8.1388	C42 H74 N1 O10 P1	M+H	21.9732	35.3842	32.3522	40.3729
PS(36:4)	PS	diacyl	(36:4)	(36:4)	C	10.5015	1.0058	0.0218	0.6371	4926.8	0.0017886	6593	26485	55410	69246	867.8	4213.2	22.288	0.0018372	3688	4237.5	783.505	10.2911	C42 H74 N1 O10 P1	M+H	43.3099	89.2786	87.2246	130.283
PS(36:4)	PS	diacyl	(18:2_18:2)	(36:4)	C	0.5261	0.2789	0	0.0171	149110	155370	150090	74263	81738	75182	403910	233550	285930	112630	106290	110390	783.505	11.1065	C42 H74 N1 O10 P1	M-H	5.2895	2.2235	2.9274	28.35
PG(34:2)	PG	diacyl	(16:1_18:1)	(34:2)	A	0.674	0.3799	0.0057	0.0331	3573800	4044400	4193400	2437900	2145900	2826400	8311100	4699300	5908700	3157400	2663500	2829800	746.51	9.0729	C40 H75 O10 P1	M-H	13.8209	8.2145	8.7138	29.1526
PG(34:2)	PG	diacyl	(17:1_17:1)	(34:2)	A	1.6693	0.7013	0.5132	0.0332	412210	451030	465490	397610	420410	777040	771710	627690	626920	541170	312650	369450	746.51	9.3858	C40 H75 O10 P1	M-H	40.0206	6.2208	29.1792	12.3439
PG(34:2)	PG	diacyl	(16:1_18:1)	(34:2)	B	1.4804	0.5636	0.6937	0.1185	545850	477890	465490	393770	454540	808090	1054200	621270	626920	594150	272400	419430	746.51	9.4633	C40 H75 O10 P1	M-H	40.5223	8.7146	37.5753	32.3602
PG(34:2)	PG	diacyl	(16:0_18:2)	(34:2)	B	0.6496	0.4918	0.042	0.0797	257240	253430	325070	211180	210130	208320	399400	291830	227470	172410	196430	194310	746.51	9.8474	C40 H75 O10 P1	M-H	0.6896	14.4697	7.0815	28.3652
PG(34:2)	PG	diacyl	(16:0_18:2)	(34:2)	A	0.6618	0.4086	0.0514	0.0604	253590	282940	338660	222060	223130	224130	520610	292890	325740	212700	172200	193580	746.51	9.9172	C40 H75 O10 P1	M-H	0.4636	14.8128	10.5064	32.4148
PG(34:2)	PG	diacyl	(34:2)	(34:2)	C	0.0001	0.0795	0.0143	0.0046	56315	52313	105960	9.1705	14.029	8.5291	80950	62719	110840	106.48	8813.4	151.94	746.51	10.3915	C40 H75 O10 P1	M+NH4	28.4335	41.779	165.806	28.6364
PG(34:2)	PG	diacyl	(16:1_18:1)	(34:2)	B	0.2966	0.8609	0.0443	0.3696	354540	816110	613080	210830	142670	242020	764760	461820	427730	306120	96475	658350	746.51	10.9711	C40 H75 O10 P1	M-H	25.5973	38.9081	80.288	33.6445
PG(34:2)	PG	diacyl	(17:1_17:1)	(34:2)	C	0.3248	1.7218	0.0037	0.389	6812.5	7197.4	8814.4	6.3691	968.03	2862.4	5398.4	6309.3	5976.4	4173.6	10864	8350.7	746.51	13.2544	C40 H75 O10 P1	M-H	113.624	13.9624	43.3489	7.8198
PS(33:0)	PS	diacyl	(17:0_16:0)	(33:0)	C	1.089	2.3486	0.4477	0.6273	12191	14153	13673	13185	13681	15412	3567.9	1580	1990.4	8380.8	2757.5	0.0012628	749.521	6.6353	C39 H76 N1 O10 P1	M-H	8.2956	7.6676	115.043	44.1064
PS(35:3)	PS	diacyl	(18:1_17:2)	(35:3)	B	3.7811	2.4908	0.0881	0.0025	2149.5	762.93	1930.4	2381.5	8130.4	5998.9	3440.9	2124.3	2849.3	7411.9	6568.6	8572.1	771.505	10.8178	C41 H74 N1 O10 P1	M-H	52.8064	46.1749	13.3804	23.5103
PA(34:1)	PA	diacyl	(34:1)	(34:1)	C	1.26	0.7715	0.2761	0.4726	9081.7	8526.8	6966.1	7365.8	11443	11423	7317	17465	6101.2	13129	13474	12852	674.489	0.9061	C37 H71 O8 P1	M+NH4	23.3022	13.3913	2.3693	60.6117
PA(34:1)	PA	diacyl	(34:1)	(34:1)	C	0.9083	0.8757	0.9254	0.5633	7842.7	5119.9	3192.8	4093.5	7123.6	5419.1	4384	10014	2818.4	6095.9	8768.7	6746.9	674.489	1.0544	C37 H71 O8 P1	M+NH4	27.3923	43.3839	19.3471	65.9412
PA(34:1)	PA	diacyl	(34:1)	(34:1)	C	2.7911	0.8074	0.3324	0.3286	592.32	795.2	606.42	4.9319	2216.2	2221.3	0.006543	5291.2	0.0050997	4213.3	2879.5	4271.9	674.489	3.4047	C37 H71 O8 P1	M+NH4	86.3143	17.0441	20.7882	173.204
PA(34:1)	PA	diacyl	(34:1)	(34:1)	C	2.3865	0.9804	0.253	0.2155	349.86	420.3	1140.4	203.03	2234.8	2722.9	0.006543	4269.6	0.0050997	4186	3086.5	3434.2	674.489	3.5246	C37 H71 O8 P1	M+NH4	77.6881	68.6969	15.7465	173.204
PA(34:1)	PA	diacyl	(34:1)	(34:1)	C	11.0752	0.8805	0.2149	0.6036	1.2039	0.022905	200	262.91	474.9	2225.1	0.006543	6455	0.0050997	5683.3	2654.7	2193	674.489	3.7336	C37 H71 O8 P1	M+NH4	109.038	171.623	54.0108	173.205
PA(34:1)	PA	diacyl	(34:1)	(34:1)	C	2.7982	0.7865	0.2944	0.5416	7.9294	0.022905	671.5	6.0909	909.44	1880.8	0.006543	5944	0.0050997	4674.9	3576.5	1956.4	674.489	3.815	C37 H71 O8 P1	M+NH4	100.585	170.173	40.1909	173.205
PA(34:1)	PA	diacyl	(34:1)	(34:1)	C	0.7639	0.5607	0.6596	0.0188	7188.3	2503.6	4628.8	2692.7	5491.2	3887.7	5988.4	6958.6	4867.3	3901.5	2506.5	3081.3	674.489	7.7293	C37 H71 O8 P1	M+NH4	34.8972	49.1398	22.1646	17.6237
PA(34:1)	PA	diacyl	(16:0_18:1)	(34:1)	A	5.6985	1.8459	0.0239	0.7165	35.38	4549.8	3185.7	10834	25223	25931	104.84	2504.1	52.162	20.681	42.236	4623.2	674.489	12.4516	C37 H71 O8 P1	M-H	41.2294	89.3857	169.718	157.905
PA(34:1)	PA	diacyl	(16:0_18:1)	(34:1)	A	2.716	0.616	0.0284	0.1589	4458.1	7141.1	10276	17191	27910	16928	11531	7167.9	6531	3031.9	4913.8	7102.8	674.489	12.5372	C37 H71 O8 P1	M-H	30.3051	39.9315	40.6152	32.3596
PA(34:1)	PA	diacyl	(34:1)	(34:1)	C	4.0602	2.7868	0.0253	0.0254	1661.1	2546	1782	5249.1	10340	6580.1	1387.5	2428.8	3247.4	9051.6	5319.1	5958.1	674.489	15.9486	C37 H71 O8 P1	M+NH4	35.7309	24.0344	29.4592	39.5889
PC(30:0)	PC	diacyl	(14:0_16:0)	(30:0)	A	2.5425	0.9365	0.0002	0.4156	157400	201300	256730	610230	652760	651620	880130	436700	578210	665940	824240	783440	705.531	10.0242	C38 H76 N1 O8 P1	M+H	3.7969	24.2662	10.8446	35.8565
PC(30:0)	PC	diacyl	(14:0_16:0)	(30:0)	A	1.9947	1.3833	0.0009	0.132	13598	15879	19353	38604	33888	34788	74796	33091	43759	103460	91883	59345	705.531	10.0893	C38 H76 N1 O8 P1	M+Na	7.0015	17.8036	26.9432	42.861
PC(30:0)	PC	diacyl	(14:0_16:0)	(30:0)	A	2.278	1.5803	0.0023	0.2589	113730	120890	111740	270250	214050	275380	399720	178450	262060	631680	293640	386930	705.531	10.1654	C38 H76 N1 O8 P1	M+H	13.437	4.1669	39.9127	39.8935
PC(30:0)	PC	diacyl	(16:0_14:0)	(30:0)	C	2.2759	0.9679	0.0023	0.4775	113730	121010	111860	270320	214160	275420	399880	184650	262310	306470	313040	387050	705.531	10.2076	C38 H76 N1 O8 P1	M+H	13.4198	4.1849	13.3365	38.6114
PC(30:0)	PC	diacyl	(14:0_16:0)	(30:0)	B	95.4505	44.4214	0.0001	0.0045	35.238	46.559	46.668	4257.2	3775.8	4548.9	5.4193	24.607	64.545	1609.3	2910.6	2812.3	705.531	10.2843	C38 H76 N1 O8 P1	M+HCOO	9.3096	15.3381	29.6468	95.6845
PC(30:0)	PC	diacyl	(14:0_16:0)	(30:0)	C	1.5614	3.0655	0.6605	0.1036	3958.9	9861.8	9324.5	15399	119.07	15328	168.99	25481	13125	42796	78115	25612	705.531	10.3832	C38 H76 N1 O8 P1	M+H	85.6004	42.3066	54.808	97.9277
PC(30:0)	PC	diacyl	(30:0)	(30:0)	C	2.9511	2.5761	0.0576	0.0529	0.0025376	2315.8	18.42	6836.3	5960.6	2242.4	5533.9	6242	10945	12821	28197	20495	705.531	10.6848	C38 H76 N1 O8 P1	M+H	48.6548	171.159	37.4928	38.8318
PC(30:0)	PC	diacyl	(14:0_16:0)	(30:0)	A	2.8059	3.2771	0.2934	0.1288	134220	120080	80336	46851	376610	267750	0.0026812	1178.6	0.0013713	3864.7	414.9	3833.7	705.531	11.8148	C38 H76 N1 O8 P1	M+H	72.9249	25.0464	73.3188	173.204
PC(30:0)	PC	diacyl	(14:0_16:0)	(30:0)	A	2.8059	3.2771	0.2934	0.1288	134220	120080	80336	46851	376610	267750	0.0026812	1178.6	0.0013713	3864.7	414.9	3833.7	705.531	11.8561	C38 H76 N1 O8 P1	M+H	72.9249	25.0464	73.3188	173.204
PC(30:0)	PC	diacyl	(14:0_16:0)	(30:0)	C	3.5768	1.0928	0.1604	0.1951	578680	962060	2511800	2632800	3286200	8984200	7526200	2641300	3183000	8224400	5439100	8018200	705.531	12.3782	C38 H76 N1 O8 P1	M-CH3	70.3263	75.7691	21.4747	60.1699
PC(31:0)	PC	diacyl	(31:0)	(31:0)	C	11.8483	161.012	0.0006	0.0173	1901.6	31.82	1.1564	16792	22542	17634	31.187	24.252	49.424	7910.5	3144.9	8117.9	719.547	10.9718	C39 H78 N1 O8 P1	M+H	16.3535	168.793	44.0171	37.1975
PC(31:0)	PC	diacyl	(31:0)	(31:0)	C	5.5089	4.297	0.0007	0.0091	13550	14772	10294	80227	81381	61924	15132	8726.7	9882.9	65024	36456	53054	719.547	11.1188	C39 H78 N1 O8 P1	M+H	14.6495	17.9805	27.851	30.3491
PC(31:0)	PC	diacyl	(31:0)	(31:0)	C	6.079	5.6013	0	0.0147	19078	17638	10790	115980	106710	111310	15132	14463	15009	44516	59960	84761	719.547	11.1917	C39 H78 N1 O8 P1	M+H	4.1625	27.9644	32.1866	2.3948
PC(32:2)	PC	diacyl	(16:1_16:1)	(32:2)	C	1.095	0.2488	0.6153	0.2461	3452.7	1621.4	2639.8	1628.3	3780.7	518.86	1272.5	2143.6	8202.5	2040.4	332.51	3.952	729.531	7.2327	C40 H76 N1 O8 P1	M-CH3	83.9334	35.6853	137.994	97.467
PC(32:2)	PC	diacyl	(16:1_16:1)	(32:2)	C	0.3536	1.1823	0.0092	0.5164	7694.4	11102	7962.8	3925.4	3117.8	3837.9	1030.6	3984.8	4067.3	4726.3	2305	4808.9	729.531	8.7603	C40 H76 N1 O8 P1	M-CH3	12.2173	21.2422	36.0397	57.1401
PC(32:2)	PC	diacyl	(32:2)	(32:2)	C	0.2673	0.1369	0.0008	0.0071	178830	169040	216640	52202	57912	54145	2198700	1342100	1428400	301070	271740	238260	729.531	8.8841	C40 H76 N1 O8 P1	M+H	5.3017	13.3592	11.6251	28.4727
PC(32:2)	PC	diacyl	(16:1_16:1)	(32:2)	A	0.1876	0.1775	0.0017	0.009	19480	17348	24768	3011	3452	4646	219980	129770	146900	39056	33325	28497	729.531	9.0024	C40 H76 N1 O8 P1	M+Na	22.8444	18.6069	15.7199	28.9389
PC(32:2)	PC	diacyl	(16:1_16:1)	(32:2)	A	0.3421	0.331	0.0973	0.0004	117680	50139	138030	41800	47215	44681	616710	544900	640780	149010	122940	212090	729.531	9.1017	C40 H76 N1 O8 P1	M+H	6.079	45.1281	28.4094	8.3025
MG(P-15:2)	MG	monoalkenyl	(P-15:2)	(P-15:2)	C	0.9693	0.4077	0.2435	0.0816	64882	52065	52844	62894	20547	31660	125000	63229	66508	8793.2	31934	50963	296.235	1.884	C18 H32 O3	M+H	57.2255	12.6964	69.0964	40.933
PC(32:2)	PC	diacyl	(14:1_18:1)	(32:2)	C	0.1465	0.1017	0.0942	0.0101	6711.4	4411.7	14825	1070.3	1892.7	2171.3	114240	59739	75493	7243.9	6378.2	11612	729.531	9.3252	C40 H76 N1 O8 P1	M+H	33.447	63.2469	33.3502	33.7261
PC(32:2)	PC	diacyl	(14:1_18:1)	(32:2)	C	0.184	0.1149	0.0262	0.0113	9971.6	7117.8	15652	1392.7	2878.5	2171.3	114240	59739	74306	7230.8	9831.7	13125	729.531	9.3354	C40 H76 N1 O8 P1	M+H	34.6067	39.8051	29.3544	34.093
PC(32:2)	PC	diacyl	(14:1_18:1)	(32:2)	C	0.3911	0.3024	0.0056	0.0108	7935.8	10311	7391.3	2911.3	4032.5	2913	34020	20344	34328	5431.4	10379	7650.5	729.531	9.5136	C40 H76 N1 O8 P1	M+H	19.6876	18.168	31.6896	27.0132
PC(32:2)	PC	diacyl	(32:2)	(32:2)	C	0.456	0.3576	0.0017	0.0385	7646.6	9471.1	8672.3	3166.5	4091	4318.4	24255	14350	29605	9082.2	10587	6063.9	729.531	9.6861	C40 H76 N1 O8 P1	M+H	15.8115	10.639	26.853	34.0411
PC(32:2)	PC	diacyl	(32:2)	(32:2)	C	0.5506	0.1853	0.0552	0.0108	21660	24760	32849	17957	15653	18087	173990	97495	121230	32243	29832	23734	729.531	9.9071	C40 H76 N1 O8 P1	M+H	7.9477	21.8648	15.3333	29.9114
PC(32:2)	PC	diacyl	(32:2)	(32:2)	C	0.546	0.1853	0.0149	0.0108	24296	23838	31183	16935	14776	17025	173990	97495	121230	32243	29832	23734	729.531	9.9826	C40 H76 N1 O8 P1	M+H	7.8368	15.5626	15.3333	29.9114
MG(P-15:2)	MG	monoalkenyl	(P-15:2)	(P-15:2)	C	0.8327	0.6946	0.1206	0.0695	82109	81981	99969	83245	45017	61590	130750	92204	120990	90819	67551	85530	296.235	1.9858	C18 H32 O3	M+H	30.292	11.7571	15.0028	17.481
PC(32:2)	PC	diacyl	(16:1_16:1)	(32:2)	B	0.6698	0.3601	0.0441	0.011	43494000	55473000	53325000	3377800	21040000	37156000	73654000	73129000	50559000	2591.4	26522000	21415000	729.531	10.0464	C40 H76 N1 O8 P1	M-CH3	82.316	12.5815	88.0507	20.044
PC(32:2)	PC	diacyl	(16:1_16:1)	(32:2)	C	0.4659	0.3516	0	0.0185	80199000	86401000	84280000	40253000	39643000	39318000	147700000	87007000	116860000	50105000	47149000	51934000	729.531	10.16	C40 H76 N1 O8 P1	M-CH3	1.1938	3.7693	4.8554	25.8946
PC(32:2)	PC	diacyl	(32:2)	(32:2)	C	0.1268	0.1809	0.0073	0.0073	5707	7776.9	10517	817.29	1332.2	12.56	34471	19549	27047	4892.8	4474	6234.1	729.531	10.3512	C40 H76 N1 O8 P1	M+H	92.2882	30.1598	17.6813	27.6115
PC(32:2)	PC	diacyl	(16:2_16:0)	(32:2)	C	1.0764	0.3708	0.0842	0.0517	11501000	11240000	13495000	14526000	13752000	13371000	30490000	15197000	21696000	11305000	8336800	10534000	729.531	10.9347	C40 H76 N1 O8 P1	M+HCOO	4.2411	10.211	15.3123	34.1719
PC(32:2)	PC	diacyl	(14:1_18:1)	(32:2)	C	0.8488	1.0364	0.385	0.9228	197010	286790	241610	201040	243430	192210	65632	37605	54829	68019	28856	65863	729.531	11.1136	C40 H76 N1 O8 P1	M+H	12.9	18.5652	40.5835	26.8288
PC(32:2)	PC	diacyl	(14:1_18:1)	(32:2)	C	1.0764	0.3708	0.0842	0.0517	11501000	11240000	13495000	14526000	13752000	13371000	30490000	15197000	21696000	11305000	8336800	10534000	729.531	11.2201	C40 H76 N1 O8 P1	M+HCOO	4.2411	10.211	15.3123	34.1719
PC(32:2)	PC	diacyl	(16:1_16:1)	(32:2)	C	0.0039	0.2098	0.1282	0.4062	426.64	647.93	6.6444	1.9404e-05	1.5167	0.0026267	1427.4	1639.7	9793.9	2054	1886.5	1225.6	729.531	22.7812	C40 H76 N1 O8 P1	M-CH3	172.753	90.3796	25.4338	111.272
PC(32:2)	PC	diacyl	(16:1_16:1)	(32:2)	C	0.1913	1.6654	0.1836	0.8694	1.8499	2015.5	1264.5	0.00021316	0.77048	384.75	1417.3	529.86	1553.1	1.0499	460.53	2587.2	729.531	24.9183	C40 H76 N1 O8 P1	M-CH3	172.686	93.0202	135.765	47.6303
MG(P-15:2)	MG	monoalkenyl	(P-15:2)	(P-15:2)	C	0.547	0.9927	0.0309	0.7251	6447.7	5591.4	8255.4	4515.2	929.04	1542.2	6842.6	3053.5	7073.4	7022.1	2747.9	5165.2	296.235	2.0622	C18 H32 O3	M+NH4	82.3654	20.1042	43.0507	39.9052
PA(40:5)	PA	diacyl	(24:4_16:1)	(40:5)	C	0.794	0.4431	0.0471	0.0715	269150	290880	237360	230970	214270	203650	504150	260830	388700	223400	191340	220050	750.52	8.8719	C43 H75 O8 P1	M-H	6.3671	10.1262	8.3296	31.6498
PA(40:4)	PA	diacyl	(24:4_16:0)	(40:4)	C	1.5122	0.738	0.0015	0.4327	124080	138200	146380	197600	212080	221360	162680	94487	137630	120060	104750	116540	752.536	10.4676	C43 H77 O8 P1	M-H	5.6933	8.2815	7.0447	26.2127
PA(46:7)	PA	diacyl	(28:3_18:4)	(46:7)	C	0.526	1.7035	0.9351	0.4065	10162	2105.4	31.371	5344.6	2573.5	5217.6	16.77	1174.1	17.42	2000.8	2.2965	1138.6	830.583	18.412	C49 H83 O8 P1	M+NH4	35.7315	130.542	95.7166	165.854
PA(31:2)	PA	diacyl	(15:2_16:0)	(31:2)	C	0.5733	0.6878	0.0826	0.5797	4924.1	5025.5	7427.4	3085.4	3893.3	4258.1	9505.4	4451.4	5946.3	5379.4	5172.4	6537.7	630.426	8.1449	C34 H63 O8 P1	M+NH4	16.0217	24.4623	12.9169	39.1349
PA(36:2)	PA	diacyl	(18:1_18:1)	(36:2)	C	0.238	0.6902	0.4476	0.9838	15651	6956.6	72081	14466	11385	17155	5172.4	22493	6555.8	15523	11701	7388	700.504	2.6555	C39 H73 O8 P1	M+NH4	20.1419	112.024	35.2774	84.3812
PA(36:2)	PA	diacyl	(18:1_18:1)	(36:2)	C	1.189	0.5651	0.705	0.3863	15158	13151	30551	14245	18883	36326	38448	12790	20688	15245	11069	21725	700.504	24.0821	C39 H73 O8 P1	M+NH4	50.2911	48.5223	33.5318	54.8106
PG(33:3)	PG	diacyl	(17:3_16:0)	(33:3)	C	0.5147	0.4145	0.098	0.5742	49821	30669	22433	25644	3513.9	1346.8	NaN	9934	0.001574	2004.2	4117.5	1534	730.479	10.5856	C39 H71 O10 P1	M+NH4	132.237	40.9583	53.9236	141.421
PG(34:1)	PG	diacyl	(34:1)	(34:1)	C	2.7681	2124.48	0.0039	0.0087	11069	6477.5	9898.7	27759	21859	30642	7.4249	1.146	0.8064	17898	8596.7	12342	748.525	10.0609	C40 H77 O10 P1	M+Na	16.7339	26.0797	36.149	119.236
PG(34:1)	PG	diacyl	(34:1)	(34:1)	C	1.1536	1.6356	0.6037	0.0066	1675700	1577900	1583500	1933000	252900	1750900	1293700	904700	1723800	2484400	2600900	2819400	748.525	10.2865	C40 H77 O10 P1	M+Na	70.2561	3.4055	6.4534	31.3389
PG(34:1)	PG	diacyl	(16:0_18:1)	(34:1)	A	2.2299	1.2161	0.0009	0.0638	54073000	58554000	61856000	112860000	137930000	131350000	56591000	39983000	58947000	67638000	64441000	71688000	748.525	10.4833	C40 H77 O10 P1	M+NH4	10.2028	6.7164	5.3474	19.9379
PA(O-38:7)	PA	alkyl-acyl	(O-15:0_23:7)	(O-38:7)	C	0.8524	0.8906	0.2876	0.9316	1487.9	4516.8	5121	0.012684	4364.8	2.4247	0.0032148	1953.8	24.407	1739.8	0.010126	0	704.478	19.3401	C41 H69 O7 P1	M+NH4	173.06	52.4937	173.204	170.009
PA(O-38:7)	PA	alkyl-acyl	(O-15:0_23:7)	(O-38:7)	C	1.329	1.19	0.2013	0.582	5480.3	2088.5	4291.4	6394.7	7283.6	4288.8	2814.9	4448.4	3033	2415.1	5293.8	4365.2	704.478	23.8854	C41 H69 O7 P1	M+NH4	25.6811	43.531	36.506	25.84
PA(O-38:7)	PA	alkyl-acyl	(O-15:0_23:7)	(O-38:7)	C	1.1013	0.7604	0.9596	0.1806	1005	7398.1	6296.5	3772.7	8147.4	3186.7	4655.4	5542.4	7370.6	3290.2	3255.5	5604.7	704.478	24.3961	C41 H69 O7 P1	M+NH4	53.8324	69.7519	33.2437	23.6422
PA(O-38:7)	PA	alkyl-acyl	(O-15:0_23:7)	(O-38:7)	C	0.7054	0.5966	0.689	0.0069	4791.3	1944.7	7935.4	3423.4	5597.3	3208.4	8582.2	8635.1	10276	4248.6	6129.8	5169.6	704.478	26.4117	C41 H69 O7 P1	M+NH4	32.4191	61.2749	18.1499	10.5076
PG(34:1)	PG	diacyl	(16:0_18:1)	(34:1)	A	1.3606	1.2183	0.0636	0.1582	33495000	40543000	29220000	39775000	55163000	52454000	6477200	27201000	36307000	43324000	32388000	44233000	748.525	10.5929	C40 H77 O10 P1	M+NH4	16.7202	16.6125	16.4876	65.5311
PG(34:1)	PG	diacyl	(16:0_18:1)	(34:1)	A	2.0983	1.3162	0.0664	0.1018	3219100	2680700	2843700	6754600	4242200	4202700	1461100	2697900	4824500	6350000	4233600	5831700	748.525	10.6898	C40 H77 O10 P1	M+H	28.8576	9.4741	20.1609	56.812
PG(34:1)	PG	diacyl	(16:0_18:1)	(34:1)	B	1.4715	0.6768	0.0002	0.1832	36778000	40129000	40497000	56368000	59592000	58993000	49694000	31551000	41789000	33635000	29990000	33441000	748.525	10.8028	C40 H77 O10 P1	M-H	2.9398	5.2355	6.337	22.1811
PG(34:1)	PG	diacyl	(16:0_18:1)	(34:1)	A	1.2157	0.5889	0.0698	0.2421	15757000	21911000	22146000	24264000	25105000	26922000	28992000	15226000	19138000	15705000	13032000	17075000	748.525	10.9825	C40 H77 O10 P1	M-H	5.3422	18.1703	13.4641	33.588
PG(34:1)	PG	diacyl	(34:1)	(34:1)	C	4.3424	0.9387	0.0955	0.3612	59237	67225	66442	88233	196600	291920	64332	60066	67745	63275	47287	63590	748.525	11.0577	C40 H77 O10 P1	M+Na	53.0102	6.847	16.0603	6.007
PG(34:1)	PG	diacyl	(16:0_18:1)	(34:1)	A	2.8389	1.1314	0.216	0.5555	692160	2500400	186080	6605900	90725	7098300	4241300	104250	87305	3387000	49935	4798800	748.525	11.2267	C40 H77 O10 P1	M-H	85.0625	108.033	88.8303	161.979
PG(34:1)	PG	diacyl	(34:1)	(34:1)	C	1.1973	0.7746	0.1965	0.3751	58402	77926	80161	84894	95980	76806	65491	49624	47007	49929	42489	50729	748.525	11.3167	C40 H77 O10 P1	M+Na	11.2068	16.5867	9.5229	18.5088
PG(34:1)	PG	diacyl	(34:1)	(34:1)	C	1.4844	1.1901	0.0217	0.2381	19989	24718	26058	30140	38680	37471	17462	15729	16175	20781	18246	16227	748.525	11.503	C40 H77 O10 P1	M+Na	13.0444	13.5161	12.3902	5.4693
PG(34:1)	PG	diacyl	(34:1)	(34:1)	C	1.1892	1.094	0.1277	0.7776	19687	22268	26867	24207	31456	31952	21617	17584	23244	25429	17505	22092	748.525	11.5414	C40 H77 O10 P1	M+Na	14.8436	15.8538	18.3562	13.9991
PG(34:1)	PG	diacyl	(34:1)	(34:1)	C	0.827	1.0187	0.3548	0.658	40830	37531	56599	37191	46810	20931	34356	28536	26758	34998	26855	32565	748.525	11.6506	C40 H77 O10 P1	M+Na	37.3975	22.6536	13.2802	13.2999
PG(34:1)	PG	diacyl	(34:1)	(34:1)	C	0.7953	1.2165	0.5144	0.1917	22132	35750	51490	25099	40951	20931	28769	13134	26758	34998	26855	32565	748.525	11.696	C40 H77 O10 P1	M+Na	36.4319	40.2982	13.2802	37.1661
PG(34:1)	PG	diacyl	(18:1_16:0)	(34:1)	C	1.4588	2.059	0.1972	0.108	19290	30864	27225	45024	26002	36360	5474.1	9315.8	3786.8	7117.8	18821	19183	748.525	12.4649	C40 H77 O10 P1	M-H	26.6056	22.9453	45.6344	45.7612
PG(34:1)	PG	diacyl	(34:1)	(34:1)	C	1.9629	0.6753	0.0007	0.1142	18753	22507	19507	44181	42166	37704	31641	29990	20483	20723	11440	21365	748.525	13.8284	C40 H77 O10 P1	M+Na	8.0157	9.8024	31.1282	22.0027
PG(34:1)	PG	diacyl	(34:1)	(34:1)	C	1.8926	1.0521	0.0002	0.9122	27746	33808	32207	63439	58592	63987	35866	31919	23649	28763	22962	37736	748.525	13.9742	C40 H77 O10 P1	M+Na	4.7883	10.0505	24.9616	20.4552
PA(35:2)	PA	diacyl	(19:1_16:1)	(35:2)	C	1.1688	0.657	0.7699	0.221	58599	57911	37784	19570	68492	51324	12489	5573.4	8535.3	4325.1	3071.9	8205.7	686.489	9.8226	C38 H71 O8 P1	M-H	53.4218	22.9904	51.4644	39.1363
PA(P-38:6)	PA	alkenyl-acyl	(P-16:3_22:3)	(P-38:6)	C	0.8178	0.5337	0.0481	0.1696	13576	13117	12667	11101	10484	7133.2	9473.3	10229	16867	8217.5	7304.6	9001	704.478	26.2409	C41 H69 O7 P1	M+NH4	22.3043	3.4636	10.3863	33.3758
PA(45:3)	PA	diacyl	(45:3)	(45:3)	C	0.4023	0.1161	0.0081	0.0055	12991	9453.7	13281	5342.6	3933.9	1276.6	46856	26331	37904	3214.1	4793.5	5437.9	824.63	9.6295	C48 H89 O8 P1	M+Na	58.6947	17.8957	25.5295	27.7881
PA(35:1)	PA	diacyl	(19:1_16:0)	(35:1)	C	4.019	1.842	0.0985	0.3607	54652	59181	36321	66672	237850	168720	5711.9	3266.1	6215.3	8574.4	3179.6	11449	688.504	11.7131	C38 H73 O8 P1	M-H	54.5904	24.1839	54.2812	31.1512
PA(O-39:2)	PA	alkyl-acyl	(O-39:2)	(O-39:2)	C	1.8492	1.3768	0.0475	0.4001	307760	492250	427560	542190	910250	903540	10913	13606	12416	16937	18733	9521.3	728.572	16.5044	C42 H81 O7 P1	M+Na	26.8154	22.8755	32.4162	10.9597
PA(37:1)	PA	diacyl	(21:1_16:0)	(37:1)	C	0.9209	3.0419	0.9581	0.0014	77206	14108	83208	76623	32438	61168	52195	111410	234940	607350	714660	603390	716.536	12.5795	C40 H77 O8 P1	M+NH4	39.5156	65.8033	9.836	70.1847
PA(44:3)	PA	diacyl	(27:1_17:2)	(44:3)	C	1.2085	0.8727	0.4452	0.5706	7387.5	9768	8189.5	7089.7	11805	10421	4287.1	4807.7	835.13	4184.9	3865.6	4195.8	810.614	4.7345	C47 H87 O8 P1	M+NH4	24.8027	14.3361	4.5946	65.2279
PA(41:2)	PA	diacyl	(41:2)	(41:2)	C	15.5589	2.3248	0.0015	0.3488	5144	2013.3	0.0091893	80050	54902	58126	9762.1	0.0096371	0.0044057	10360	22696	0.0028416	770.583	10.3514	C44 H83 O8 P1	M+Na	21.2608	108.651	103.118	173.205
PA(37:0)	PA	diacyl	(37:0)	(37:0)	C	0.2713	0.3123	0.5132	0.0345	33341	3784.8	201.15	9043.9	2175.1	3060.5	54830	37310	25692	17121	4891.7	8866.7	718.551	8.9141	C40 H79 O8 P1	M+Na	78.4995	146.173	60.604	37.3453
SM(d38:1)	SM	acyl	(d38:1)	(d38:1)	C	0.6834	1.2224	0.8441	0.4553	5620	2097.1	2310.1	3238.9	2166.8	3840.6	1617.7	2566.8	2544.6	3137.9	3062	1832.7	758.63	17.2592	C43 H87 N2 O6 P1	M+H	27.5085	59.1002	27.3629	24.1481
SM(d38:0)	SM	acyl	(d38:0)	(d38:0)	C	1.5745	1.3283	0.0287	0.9304	1821.8	1965.7	3235.7	4871.1	5095.1	3586	8421.4	6155.6	6238.3	11187	3086.7	5847.6	760.646	19.9888	C43 H89 N2 O6 P1	M+H	18.0269	33.2366	61.3951	18.5191
SM(d43:6)	SM	acyl	(d43:6)	(d43:6)	C	6.653	0.9096	0.2835	0	1853.6	6054.4	1502.3	13433	40285	0	13401	NaN	NaN	7614.1	12190	NaN	818.63	12.15	C48 H87 N2 O6 P1	M+H	114.553	80.7465	32.6774	NaN
SM(d34:1)	SM	acyl	(d34:1)	(d34:1)	A	NaN	NaN	0	0	978.56	60334	NaN	NaN	NaN	NaN	NaN	NaN	NaN	NaN	NaN	NaN	702.568	9.6272	C39 H79 N2 O6 P1	M+H	NaN	136.907	NaN	NaN
SM(d40:7)	SM	acyl	(d40:7)	(d40:7)	C	0.7782	1.175	0.0444	0.2477	16803	13928	15309	13028	11616	13076	13001	13405	13003	15752	13208	13670	774.568	18.31	C45 H79 N2 O6 P1	M+H	6.5937	9.3683	9.5371	1.7726
SM(d42:2)	SM	acyl	(d42:2)	(d42:2)	C	NaN	NaN	0	0	NaN	17172	NaN	NaN	NaN	NaN	NaN	NaN	NaN	NaN	NaN	NaN	812.677	16.5319	C47 H93 N2 O6 P1	M+H	NaN	NaN	NaN	NaN
SM(d43:7)	SM	acyl	(d43:7)	(d43:7)	C	0.0002	0.3638	0	0.0244	4232.9	NaN	NaN	NaN	0	NaN	21845	18942	14997	3484.8	NaN	7947.5	816.615	10.2668	C48 H85 N2 O6 P1	M+H	NaN	NaN	55.2059	18.4856
FA(16:0)	FA	Straight chain fatty acids	(16:0)	(16:0)	C	2.2501	0.8809	0.0813	0.1052	5472.8	4839.2	5826.6	6643.7	9544.5	13112	12490	11440	11008	10136	8583.1	11003	256.24	0.8635	C16 H32 O2	M-H	33.1723	9.2993	12.3733	6.5434
FA(16:0)	FA	Straight chain fatty acids	(16:0)	(16:0)	C	4.2617	3.2497	0.1056	0.0014	327.6	1.3307	2.675	1399.4	189.36	1139.8	3.8289	488.81	1.6805	1413	1516.4	1590.8	256.24	1.2564	C16 H32 O2	M-H	70.0411	170.068	5.9258	170.311
FA(16:0)	FA	Straight chain fatty acids	(16:0)	(16:0)	C	0.8311	0.6277	0.2356	0.0653	15000	10562	12053	12466	8650.9	9058.2	25085	17037	19411	15745	13586	13160	256.24	5.3536	C16 H32 O2	M-H	20.8287	18.0126	9.7877	20.1603
FA(16:0)	FA	Straight chain fatty acids	(16:0)	(16:0)	C	0.5345	0.88	0.2661	0.1985	3208.7	1178.1	2380.8	1714.7	976.42	1621.5	3780.7	3203.6	3490.3	3220.5	2491.9	3326.8	256.24	5.6016	C16 H32 O2	M-H	27.9686	45.2626	15.0818	8.2636
FA(16:0)	FA	Straight chain fatty acids	(16:0)	(16:0)	C	1.3647	0.9425	0.2087	0.9129	8503.8	9791.2	13659	10662	15141	18641	22661	10756	13795	7913.9	16090	21358	256.24	12.3929	C16 H32 O2	M-H	26.9967	25.1909	44.8017	39.3067
FA(16:0)	FA	Straight chain fatty acids	(16:0)	(16:0)	C	1.377	0.9425	0.2638	0.9136	8503.8	9791.2	13659	9824.4	15141	18809	22661	10756	13781	7913.9	16090	21358	256.24	12.4545	C16 H32 O2	M-H	30.9608	25.1909	44.8017	39.3328
FA(16:0)	FA	Straight chain fatty acids	(16:0)	(16:0)	C	1.342	0.9425	0.3239	0.92	10032	9791.2	14016	9824.4	15141	18809	22661	11215	13806	8583.3	16113	21358	256.24	12.5196	C16 H32 O2	M-H	30.9608	21.0348	41.8291	37.7621
FA(16:0)	FA	Straight chain fatty acids	(16:0)	(16:0)	C	1.5912	0.6587	0.1038	0.9404	1026.7	4043.5	3718.7	6434.6	5930.6	4019	5092.3	1232.5	818.67	2260.3	1171	3353.9	256.24	12.5841	C16 H32 O2	M-H	23.3334	56.5249	48.2575	98.9872
FA(16:0)	FA	Straight chain fatty acids	(16:0)	(16:0)	C	2.189	1.2205	0.1219	0.8338	1387.6	1447.1	2031.9	2809.1	4449	2003.4	100.85	1192.5	797.85	3.8803	262.56	1455.6	256.24	12.6693	C16 H32 O2	M-H	40.3703	21.9471	134.903	79.2978
FA(16:0)+OX:(s)	FA	Straight chain fatty acids	(16:0)+OX:(s)	(16:0)+OX:(s)	C	1.0775	0.7495	0.1409	0.7394	17336	22249	22005	22990	23973	23550	28543	25631	46592	32368	34919	25901	270.219	0.8658	C16 H30 O3	M-H	2.0979	13.4877	14.9659	33.8054
FA(18:1)	FA	Unsaturated fatty acids	(18:1)	(18:1)	C	1.6844	1.0532	0.0165	0.9221	10120	10090	12325	18004	15117	20761	19641	34066	24565	35878	22374	17873	282.256	0.8779	C18 H34 O2	M-H	15.7132	11.8215	36.9271	28.1043
FA(18:1)	FA	Unsaturated fatty acids	(18:1)	(18:1)	C	1.7764	0.7624	0.0635	0.5191	2707.5	3905.7	4530.9	6016.9	5020.7	8049.6	8051.6	14183	10475	10813	10547	6596.7	282.256	1.0451	C18 H34 O2	M-H	24.2634	24.943	25.3376	28.3232
FA(18:1)	FA	Unsaturated fatty acids	(18:1)	(18:1)	C	2.3776	1.3659	0.0233	0.5702	1950.1	1285.4	2061.9	4903.6	2989.5	3881.2	2315.9	5612.9	3324.7	7667.3	4213.3	2658.2	282.256	1.175	C18 H34 O2	M-H	24.4039	23.7707	52.9036	45.0354
FA(18:1)	FA	Unsaturated fatty acids	(18:1)	(18:1)	C	7.4562	1.7217	0.0197	0.207	2.1045	494.55	3.0175	3693.9	2013.8	1799.6	699.38	2970.1	1208.5	5114.2	3246.4	1821.8	282.256	1.2682	C18 H34 O2	M-H	41.4554	170.542	48.648	73.2809
FA(18:1)	FA	Unsaturated fatty acids	(18:1)	(18:1)	C	0.2756	0.3123	0.1624	0.0158	4247.5	903.89	2690.8	715.85	1170.1	955.23	5993	3843.5	3818.2	1870.8	1102.3	1575.9	282.256	5.4434	C18 H34 O2	M-H	23.992	64.0049	25.5692	27.427
FA(18:1)	FA	Unsaturated fatty acids	(18:1)	(18:1)	C	0.9356	0.539	0.7177	0.0265	2044.5	1084.5	1068.4	1066.4	1912.7	644.14	2490.9	3295.5	2294.8	1524.6	1220.3	1776	282.256	6.6115	C18 H34 O2	M-H	53.4878	39.9505	18.464	19.687
FA(18:1)	FA	Unsaturated fatty acids	(18:1)	(18:1)	C	0.5109	0.5978	0.0248	0.1725	2487.1	2828.6	3613.8	1845.7	1754.7	1809.9	2306.3	3675.2	1740.3	1102.2	2196.7	972.15	282.256	10.6761	C18 H34 O2	M-H	2.5424	19.4086	47.2433	38.6504
FA(18:1)	FA	Unsaturated fatty acids	(18:1)	(18:1)	C	0.5594	0.544	0.0023	0.0586	2840.3	3301.3	3453.5	1722.4	1931.6	1584.1	2724.8	4309.4	2997.3	2343.7	1788.1	1045.1	282.256	10.7595	C18 H34 O2	M-H	10.02	9.983	37.7554	25.3371
FA(18:1)	FA	Unsaturated fatty acids	(18:1)	(18:1)	C	0.1477	0.3095	0.0759	0.1266	2192.6	2392	392.66	6.338	352.51	0.031597	2870	1861.5	716.36	517.29	887.72	326.29	282.256	11.1157	C18 H34 O2	M-H	168.614	66.3784	49.4627	59.3383
FA(18:1)	FA	Unsaturated fatty acids	(18:1)	(18:1)	C	0.593	0.9983	0.6088	0.6716	45.111	426.07	2358.9	3.7843	1398.4	8.2544	2414.4	47.203	2021.8	613.58	63.075	2410.4	282.256	12.3234	C18 H34 O2	M-H	170.988	131.509	119.295	84.8899
FA(18:1)	FA	Unsaturated fatty acids	(18:1)	(18:1)	C	0.7157	0.6368	0.2066	0.017	9277.3	14001	17548	12559	7050.1	7925.4	17196	15794	13207	6723.7	6398.3	10950	282.256	12.5495	C18 H34 O2	M-H	32.2557	30.4907	31.6448	13.1414
FA(18:1)	FA	Unsaturated fatty acids	(18:1)	(18:1)	C	0.6661	0.4425	0.1156	0.0005	12074	11471	17548	11689	7050.1	7925.4	17196	15794	15040	5315	5803.2	7608	282.256	12.6374	C18 H34 O2	M-H	27.7327	24.4434	19.35	6.8329
FA(18:1)	FA	Unsaturated fatty acids	(18:1)	(18:1)	C	0.958	0.4265	0.596	0.1073	1785.4	3764.1	7725.2	4568.2	4712.4	7400.9	9216.9	5058.8	4175.3	3930.3	1884.4	2214.9	282.256	12.6804	C18 H34 O2	M-H	28.6928	68.3535	41.0344	43.7729
FA(18:1)	FA	Unsaturated fatty acids	(18:1)	(18:1)	C	1.0674	0.7479	0.7048	0.2409	3134	4370	3766.7	4664.9	2826.9	4640.8	2214	4079	3854.6	2384	1950.4	3050.6	282.256	12.7584	C18 H34 O2	M-H	26.0691	16.4511	22.5142	30.1017
TG(34:1)	TG	triacyl	(17:0_17:1)	(34:1)	B	0.9888	1.459	0.228	0.061	10154	9381.4	9374.9	10040	6902.9	7853.7	5797.6	7131.3	9389.2	12921	9197.1	13700	608.502	6.1327	C37 H68 O6	M+Na	19.462	4.6481	20.156	24.4046
PE(29:1)	PE	diacyl	(29:1)	(29:1)	C	7.3376	0.7186	0.0008	0.6196	540.62	194.87	589.86	3405.3	4334.5	3305.6	4225	1842.4	2532.6	2240.3	2088.7	3035.8	647.453	7.7501	C34 H66 N1 O8 P1	M+H	15.4123	48.7227	20.7222	42.7651
PE(29:1)	PE	diacyl	(13:1_16:0)	(29:1)	B	0.4461	0.846	0.0842	0.9374	6197.7	5052.9	9549.4	3091.1	3897.5	4259	9576	4786.9	5972.4	8101.2	5264.9	6553.4	647.453	8.1274	C34 H66 N1 O8 P1	M+H	15.947	33.703	21.3879	36.7963
TG(34:1)	TG	triacyl	(14:1_20:0)	(34:1)	B	1.7219	2.5219	0.2855	0.0031	2644.2	3553.1	1887	6118.9	2562.1	3674.1	979.66	1713.8	1821.5	3662.9	4595.1	3796.7	608.502	8.0348	C37 H68 O6	M+Na	44.1818	30.9561	12.5443	30.44
FA(18:0)	FA	Straight chain fatty acids	(18:0)	(18:0)	C	0.7574	0.9486	0.1133	0.5539	12808	9483.1	9605	9700.1	5153.6	6551.4	22026	10074	16852	20893	9145.5	8680.7	284.272	6.6422	C18 H36 O2	M-H	32.6386	17.7318	53.6207	36.7325
FA(18:0)	FA	Straight chain fatty acids	(18:0)	(18:0)	C	0.4166	2.1577	0.5278	0.8318	3564.1	1844.5	15.566	1249.4	475.92	1484.2	4652.4	3578.9	4452	10040	941.17	3555.2	284.272	6.7505	C18 H36 O2	M-H	49.3134	98.1478	96.6799	13.5002
FA(18:0)	FA	Straight chain fatty acids	(18:0)	(18:0)	C	0.5789	1.9434	0.4395	0.8352	4270.1	3404.4	834.87	1890.2	1371.1	2471.6	5909.2	5285.5	5393.1	11485	1448.6	5597.2	284.272	6.813	C18 H36 O2	M-H	28.8093	62.989	81.6472	6.0297
FA(18:0)	FA	Straight chain fatty acids	(18:0)	(18:0)	C	0.7221	2.0719	0.3097	0.3019	1616.9	1899.1	834.87	660.71	1371.1	998.54	2856.2	1728.3	976.18	5918.8	1448.6	3203.4	284.272	6.8379	C18 H36 O2	M-H	35.1788	38.0148	63.9182	51.0502
FA(18:0)	FA	Straight chain fatty acids	(18:0)	(18:0)	C	0.7263	0.6047	0.9004	0.514	241.91	1266.1	781.27	612.24	632.96	919.37	1189	863.14	3036	1036.3	1835.4	559.69	284.272	7.0549	C18 H36 O2	M-H	23.7899	67.1406	56.3567	69.0902
FA(18:0)+CHO:(s)	FA	Straight chain fatty acids	(18:0)+CHO:(s)	(18:0)+CHO:(s)	C	1.1874	0.9031	0.029	0.8501	33985	31913	38949	41186	43002	46249	49111	55007	65075	58370	58772	54963	298.251	0.861	C18 H34 O3	M-H	5.8986	10.3464	3.6476	14.3134
FA(18:0)+CHO:(s)	FA	Straight chain fatty acids	(18:0)+CHO:(s)	(18:0)+CHO:(s)	C	0.2786	0.2642	0.0072	0.0103	25355	36979	42140	6479.3	11741	5227	73071	42356	63159	18190	19303	16465	298.251	2.8137	C18 H34 O3	M-H	44.2238	24.6887	7.9511	26.3339
FA(18:0)+COOH:(s)	FA	Straight chain fatty acids	(18:0)+COOH:(s)	(18:0)+COOH:(s)	C	0.1047	0.2586	0.066	0.0008	29314	46818	94103	9849.5	6537.5	7930.2	177370	194860	223000	56044	27919	57671	314.246	1.8533	C18 H34 O4	M-H	20.5159	59.064	35.4317	11.6041
FA(28:7)	FA	Unsaturated fatty acids	(28:7)	(28:7)	C	0.9775	0.5302	0.369	0.0115	31583	28556	36154	35342	23340	24040	54154	39695	45871	26612	28260	28711	410.318	6.5767	C28 H42 O2	M-H	24.4298	11.9175	3.9641	15.5779
FA(29:7)	FA	Unsaturated fatty acids	(29:7)	(29:7)	C	0.1659	0.1944	0.2996	0.4431	12852	8587.9	56170	9315.9	7269.9	6645.8	145980	15425	13222	27791	28372	4780.5	424.334	5.173	C29 H44 O2	M-H	18.0363	101.767	66.2384	130.598
FA(16:1)	FA	Unsaturated fatty acids	(16:1)	(16:1)	C	1.0747	1.0182	0.3229	0.8936	2407.9	2712.9	3504.8	3766.8	2884	3376.8	2731	9557.8	7545.8	9732	5884.9	5269.3	254.225	0.8732	C16 H30 O2	M-H	13.2345	19.6914	34.7379	53.0585
FA(16:1)	FA	Unsaturated fatty acids	(16:1)	(16:1)	C	0.1495	0.13	0.0142	0.0002	1285.9	617.19	1356.9	202.04	0.0015287	0.00060704	2606.5	2114.9	2375.4	257.64	0.00061864	338.03	254.225	4.4945	C16 H30 O2	M-H	173.202	37.5564	88.9368	10.3962
FA(16:1)	FA	Unsaturated fatty acids	(16:1)	(16:1)	C	0.4798	0.4667	0.4526	0.0212	15539	3850.4	3756.8	0.0014613	7455.2	4537.9	23475	14992	22401	10954	0.00095364	0.0013506	254.225	8.8575	C16 H30 O2	M-H	93.9752	87.8206	173.205	22.7668
FA(16:1)	FA	Unsaturated fatty acids	(16:1)	(16:1)	C	0.4082	0.2542	0.0741	0.1564	5312.8	8848.6	13228	1936.3	5399.1	0.001893	34438	4329.6	20619	8754.4	1116.8	2381.2	254.225	10.4402	C16 H30 O2	M-H	111.866	43.4292	100.235	76.134
FA(16:1)	FA	Unsaturated fatty acids	(16:1)	(16:1)	C	0.0008	0.3065	0.0359	0.2881	1038.8	1587.5	447.06	0.0010609	0.16086	0.30824	2960.5	610.19	1066.3	906.74	566.75	478.24	254.225	10.6713	C16 H30 O2	M-H	98.028	55.6752	34.7719	80.6333
PC(32:1)	PC	diacyl	(16:0_16:1)	(32:1)	B	0.9297	0.3926	0.6013	0.6667	2410	1428	3480.5	2437.1	2728.4	3235.7	334.29	6809.3	877.75	2672.5	1323.5	1055.3	731.547	7.6375	C40 H78 N1 O8 P1	M-CH3	14.4318	42.0806	51.4726	134.333
PC(32:1)	PC	diacyl	(16:0_16:1)	(32:1)	B	1.2192	0.8488	0.3959	0.7493	391.44	2867.1	4061.4	4322.8	4952	2031	863.1	7247.8	2300.7	6151.5	695.85	855.89	731.547	7.7424	C40 H78 N1 O8 P1	M-CH3	40.7928	76.7175	120.91	96.5062
PC(32:1)	PC	diacyl	(16:0_16:1)	(32:1)	C	0.9021	0.6795	0.7657	0.1808	5240.4	2431.6	6302.9	3214.4	5685.5	3757.2	3179	4728.9	6790.9	4613.9	1652	1068	731.547	7.8927	C40 H78 N1 O8 P1	M-CH3	30.7818	42.9386	77.7699	36.9823
PC(32:1)	PC	diacyl	(16:0_16:1)	(32:1)	C	1.0334	0.4625	0.9857	0.045	4483.4	1957.5	3593.5	2704.3	4633.1	2752.7	3586.7	5647.2	6609.5	3056.6	2644.5	1745.7	731.547	8.0203	C40 H78 N1 O8 P1	M-CH3	32.7017	38.3037	27.0043	29.2416
PC(32:1)	PC	diacyl	(16:0_16:1)	(32:1)	C	0.927	0.6303	0.5509	0.9757	3333.4	2326	3915.2	904.83	3165.3	3629.3	1386	5963.7	279.1	2921.7	3758.6	1133.8	731.547	8.29	C40 H78 N1 O8 P1	M-CH3	56.7941	25.1925	51.4755	118.514
PC(32:1)	PC	diacyl	(16:0_16:1)	(32:1)	C	0.6378	0.6255	0.9382	0.6766	5299.9	1994.4	2376.9	2863.3	3166.6	3380.2	1477.8	5261.3	908.19	3290.6	2100.2	7.2109	731.547	8.504	C40 H78 N1 O8 P1	M-CH3	8.2804	56.0889	92.3813	92.8185
PC(32:1)	PC	diacyl	(16:0_16:1)	(32:1)	C	0.8022	0.3125	0.6127	0.5613	4366.8	1441.4	2350.6	1400.7	1430.2	3502.9	618.88	7237	559.3	2260.9	1501.8	310.27	731.547	8.6549	C40 H78 N1 O8 P1	M-CH3	57.0874	55.054	72.4245	136.835
PC(32:1)	PC	diacyl	(14:0_18:1)	(32:1)	C	3.391	0.3922	0.5261	0.4479	2955.8	5887	1789.2	2061.3	19965	1481.4	1865.8	4729.6	679.6	1854.5	1304.5	1022.6	731.547	8.9393	C40 H78 N1 O8 P1	M-CH3	134.103	59.5729	30.3566	85.8595
PC(32:1)	PC	diacyl	(14:0_18:1)	(32:1)	C	3.6399	0.5145	0.3009	0.6436	1332.9	5349.6	1780.1	6993.3	19475	1481.6	1833.8	4707.8	669.58	1856.3	2421.8	1036.3	731.547	9.0064	C40 H78 N1 O8 P1	M-CH3	98.9509	78.0388	39.3252	86.4731
PC(32:1)	PC	diacyl	(16:0_16:1)	(32:1)	C	3.3987	0.3044	0.0461	0.243	1.2493	1245.4	1898.1	6453.3	2658.8	4564.1	2187.2	4072.3	60.072	1238.8	31.35	8.0539	731.547	9.2367	C40 H78 N1 O8 P1	M-CH3	41.6183	91.9311	165.219	95.2908
PC(32:1)	PC	diacyl	(16:0_16:1)	(32:1)	C	0.9661	1.3148	0.2983	0.4261	10060	9698.1	12027	7441.3	6556.7	11620	5572.7	6978.9	3968	7674.2	4207.1	9176.4	731.547	9.3266	C40 H78 N1 O8 P1	M-CH3	31.6704	11.8316	36.3079	27.3586
PC(32:1)	PC	diacyl	(16:0_16:1)	(32:1)	C	0.9783	1.207	0.8473	0.3375	5046	8061	7753.4	7885.9	4267.6	7767.3	48.077	2232.1	0.5894	2694.4	2246.4	552.37	731.547	9.6182	C40 H78 N1 O8 P1	M-CH3	30.9574	23.8594	61.7019	167.69
PC(32:1)	PC	diacyl	(16:0_16:1)	(32:1)	C	1.3932	3.1352	0.5785	0.3924	5026.6	7476	4777.6	7491.1	3384	10416	1225	4576.6	415.52	14351	2295.2	1879.2	731.547	9.7051	C40 H78 N1 O8 P1	M-CH3	49.7761	25.8894	114.711	106.455
PC(32:1)	PC	diacyl	(14:0_18:1)	(32:1)	A	0.2292	0.2601	0.0019	0.0205	68477	82204	60489	10019	236.54	18844	670090	397570	402520	174300	157240	114450	731.547	9.9129	C40 H78 N1 O8 P1	M+Na	95.9581	15.6035	20.7424	31.8191
FA(18:1)+OX:(s)	FA	Unsaturated fatty acids	(18:1)+OX:(s)	(18:1)+OX:(s)	C	1.117	1.0293	0.3698	0.2859	5993.9	5924.4	7317.4	8173.9	7885.5	5813.3	8237.6	11513	10778	10808	11730	11851	296.235	0.878	C18 H32 O3	M-H	17.6623	12.2424	4.9761	16.8896
PC(32:1)	PC	diacyl	(14:0_18:1)	(32:1)	A	1.3591	0.2036	0.517	0.0323	68477	82204	60489	10019	111730	18844	856160	515230	402520	174300	157220	114450	731.547	9.9467	C40 H78 N1 O8 P1	M+Na	120.236	15.6035	20.7423	39.9445
FA(18:1)+OX:(s)	FA	Unsaturated fatty acids	(18:1)+OX:(s)	(18:1)+OX:(s)	C	1.1613	0.6487	0.1328	0.22	1523.6	4322.1	3103.6	4425.9	4261.8	5019.3	8237.1	4605.3	6833.8	4558.2	5059.6	5343.2	296.235	0.9847	C18 H32 O3	M-H	8.7224	47.0362	7.9704	27.9235
FA(18:1)+OX:(s)	FA	Unsaturated fatty acids	(18:1)+OX:(s)	(18:1)+OX:(s)	C	1.1596	1.1154	0.0503	0.2706	2899.7	2279.1	3835.4	4235.9	4447.6	4157.9	2117.9	5982.6	5013.6	5248	6673.2	5912.6	296.235	1.0388	C18 H32 O3	M-H	3.502	26.0751	11.9965	45.9989
FA(18:1)+OX:(s)	FA	Unsaturated fatty acids	(18:1)+OX:(s)	(18:1)+OX:(s)	C	0.2239	0.4706	0.0149	0.137	4394.5	7758.6	8951.2	2003	930.57	604.79	10011	4685.8	10985	5169.1	4493.9	5054.2	296.235	2.8948	C18 H32 O3	M-H	62.0283	33.5902	7.3638	39.611
PC(32:1)	PC	diacyl	(16:0_16:1)	(32:1)	A	0.9595	0.6012	0.4825	0.0719	238740	224280	213100	203150	229060	219330	1303900	840890	1078000	783860	771060	620080	731.547	10.0875	C40 H78 N1 O8 P1	M+Na	6.0257	5.704	12.5644	21.5501
PC(32:1)	PC	diacyl	(16:0_16:1)	(32:1)	A	0.9631	0.4073	0.7769	0.0285	4157700	4575700	5004300	4529900	4819500	4623700	28771000	17737000	19590000	11719000	9843800	9553400	731.547	10.1302	C40 H78 N1 O8 P1	M+H	3.1727	9.2443	11.3338	26.8174
PC(32:1)	PC	diacyl	(16:0_16:1)	(32:1)	A	0.9631	0.4073	0.7769	0.0285	4157700	4575700	5004300	4529900	4819500	4623700	28771000	17737000	19590000	11719000	9843800	9553400	731.547	10.1903	C40 H78 N1 O8 P1	M+H	3.1727	9.2443	11.3338	26.8174
PC(32:1)	PC	diacyl	(14:0_18:1)	(32:1)	C	2.73	3.1796	0.0229	0.0725	142110	133280	144170	232290	393570	299260	265790	311870	288630	538370	991610	494920	731.547	10.5299	C40 H78 N1 O8 P1	M+H	26.276	4.1361	40.7546	7.9786
PC(32:1)	PC	diacyl	(16:0_16:1)	(32:1)	A	1.1865	0.865	0.2085	0.8582	403480	413140	430470	401090	491020	510740	1411400	1008000	1729400	1363300	1410900	1496000	731.547	10.6081	C40 H78 N1 O8 P1	M+H	12.4995	3.29	4.7223	26.1416
PC(32:1)	PC	diacyl	(16:1_16:0)	(32:1)	A	1.1865	0.9132	0.2085	0.7907	403480	413140	430470	401090	491020	510740	1411400	1008000	1375300	1231600	1288900	1160000	731.547	10.7092	C40 H78 N1 O8 P1	M+H	12.4995	3.29	5.2668	17.6442
PC(32:1)	PC	diacyl	(14:0_18:1)	(32:1)	C	0.8822	0.5909	0.2586	0.0127	29279	37062	39086	29401	34482	10885	138280	111530	132070	81711	46360	77083	731.547	11.1008	C40 H78 N1 O8 P1	M+H	49.8308	14.733	28.0961	10.9955
PC(32:1)	PC	diacyl	(32:1)	(32:1)	C	0.7878	0.4224	0.1089	0.0749	21857	22845	21768	17997	14454	4.9504	168970	153790	76085	49147	66221	71379	731.547	11.2821	C40 H78 N1 O8 P1	M+H	88.0982	2.699	18.6927	37.4783
PC(32:1)	PC	diacyl	(32:1)	(32:1)	C	2.4711	1.0788	0.0066	0.5371	26358	22486	29853	69263	73770	50629	17332	8398.3	11228	10895	14384	18697	731.547	12.7225	C40 H78 N1 O8 P1	M+Na	19.0048	14.0466	26.6623	37.0617
PC(32:1)	PC	diacyl	(16:0_16:1)	(32:1)	A	1.172	0.574	0.0163	0.0792	113440000	133660000	98298000	154890000	156650000	156570000	189790000	119530000	148500000	108310000	92344000	108940000	731.547	12.7923	C40 H78 N1 O8 P1	M-CH3	0.6362	15.4117	9.1139	23.1359
PC(32:1)	PC	diacyl	(16:0_16:1)	(32:1)	B	0.001	2.6387	0.3739	0.0022	0	0	1059.5	0	0	0.046999	3951.6	1560.9	1053.6	10429	9592.6	8517.1	731.547	13.1639	C40 H78 N1 O8 P1	M+HCOO	173.205	173.205	10.0737	70.7104
PC(32:1)	PC	diacyl	(16:0_16:1)	(32:1)	C	0.5857	3.9246	0.7385	0.002	0	0	1063.5	0	0	622.48	4386.2	2086.2	1059.6	17217	12499	14257	731.547	13.2249	C40 H78 N1 O8 P1	M+HCOO	173.205	173.205	16.2692	67.8476
FA(16:0)+CHO:(s)	FA	Straight chain fatty acids	(16:0)+CHO:(s)	(16:0)+CHO:(s)	C	1.3055	0.8034	0.1411	0.7052	18514	24168	21951	22909	26621	31551	31423	25526	46295	30870	37194	26792	270.219	0.8678	C16 H30 O3	M-H	16.041	13.2235	16.5773	31.0991
FA(16:0)+CHO:(s)	FA	Straight chain fatty acids	(16:0)+CHO:(s)	(16:0)+CHO:(s)	C	1.4136	0.9223	0.0539	0.4781	11228	11076	9022.2	12240	13574	15872	7093.1	7886.5	16722	15003	15422	9702.7	270.219	1.0091	C16 H30 O3	M-H	13.2193	11.7986	23.8334	50.5805
FA(16:0)+COOH:(s)	FA	Straight chain fatty acids	(16:0)+COOH:(s)	(16:0)+COOH:(s)	C	0.2935	0.3395	0.1785	0.0052	7344	7543.5	19239	5646.5	4612.7	4563.3	56345	40559	57974	16392	6855.9	19682	286.214	1.6489	C16 H30 O4	M-H	12.3785	59.8724	46.5532	18.6319
FA(24:0)+OX:(s)	FA	Straight chain fatty acids	(24:0)+OX:(s)	(24:0)+OX:(s)	C	0.9201	0.518	0.102	0.108	2640.7	2431.8	2527.1	2429.6	1876.2	1442.7	5457.1	2720.5	5916.5	3064.5	2119.4	2504.9	382.345	4.4317	C24 H46 O3	M-H	25.8137	4.1287	18.5422	36.7806
FA(18:0)+OX:(s)	FA	Straight chain fatty acids	(18:0)+OX:(s)	(18:0)+OX:(s)	C	1.2566	0.8651	0.0132	0.9077	35694	32280	37968	43455	43089	47711	51880	53521	67701	58569	57271	55372	298.251	0.8606	C18 H34 O3	M-H	5.7409	8.1067	2.8172	15.0763
FA(18:0)+OX:(s)	FA	Straight chain fatty acids	(18:0)+OX:(s)	(18:0)+OX:(s)	C	0.3707	0.2746	0.0121	0.0137	26028	37510	42230	15656	11486	6122.7	77133	42788	61970	17510	21184	17012	298.251	2.809	C18 H34 O3	M-H	43.0989	23.6354	12.2698	28.3879
FA(24:0)+CHO:(s)	FA	Straight chain fatty acids	(24:0)+CHO:(s)	(24:0)+CHO:(s)	C	0.8797	0.5234	0.0859	0.0905	2631.1	2430.1	2660.5	2340.4	2066.9	1443.9	5640.8	2862.8	5848.3	3060.5	2121	2504.2	382.345	4.4268	C24 H46 O3	M-H	23.5561	4.873	18.4395	34.8461
LPG(18:1)	LPG	monoacyl	(18:1)	(18:1)	C	0.3143	0.3304	0.1138	0.0315	46573	11172	32039	3325.2	14638	6362.7	22702	12076	15002	5822.2	2744.7	7499.1	510.296	3.1429	C24 H47 O9 P1	M-H	72.2051	59.4592	45.0271	33.0775
PG(33:1)	PG	diacyl	(15:0_18:1)	(33:1)	A	1.3078	2.1683	0.0013	0.0162	1035800	1052700	1148500	1428600	1404700	1502000	566510	277730	430330	1128700	791110	1228300	734.51	9.5596	C39 H75 O10 P1	M+NH4	3.509	5.6325	21.8371	34.0045
LPG(18:1)	LPG	monoacyl	(18:1)	(18:1)	A	0.1502	0.3989	0.0959	0.0324	487800	89308	316400	24996	73279	38431	247730	138220	178440	70713	28357	98815	510.296	3.3323	C24 H47 O9 P1	M-H	54.6875	67.1152	53.7717	29.4439
LPG(18:1)	LPG	monoacyl	(18:1)	(18:1)	A	2.605	7.597	0.9755	0.4945	12068	13475	8594.9	68.639	35104	116.18	8492.5	2337.8	6828.7	715.21	564.46	64525	510.296	3.5368	C24 H47 O9 P1	M-H	171.845	22.0749	168.153	54.0864
PG(33:1)	PG	diacyl	(17:0_16:1)	(33:1)	B	5.2768	0.6817	0.0002	0.8809	101050	208800	173020	942940	941410	1101800	23627	21656	266350	56183	181580	116480	734.51	9.7454	C39 H75 O10 P1	M-H	9.2597	34.0969	53.1099	135.456
PG(33:1)	PG	diacyl	(16:0_17:1)	(33:1)	A	4.3752	0.6711	0	0.3254	1404400	2237400	2046400	9597700	9585400	9789200	1692200	809920	1238500	1135700	721600	937810	734.51	9.9327	C39 H75 O10 P1	M+NH4	1.1829	23.0137	22.229	35.3853
PG(33:1)	PG	diacyl	(16:0_17:1)	(33:1)	C	3.434	1.5209	0.2903	0.3714	4023.6	12871	13303	15747	10379	45685	3569.5	816.34	3161.2	3599	2292	5429.3	734.51	10.3376	C39 H75 O10 P1	M-H	79.4786	52.0293	41.7628	59.0601
LPG(16:1)	LPG	monoacyl	(16:1)	(16:1)	A	0.0962	0.5428	0.1227	0.0236	313550	65422	120660	11678	30172	16178	130120	105560	93149	48966	23750	70629	482.264	2.3231	C22 H43 O9 P1	M-H	49.8612	78.2194	49.1018	17.1639
LPG(16:0)	LPG	monoacyl	(16:0)	(16:0)	A	0.4967	0.7614	0.2879	0.3123	71902	17374	42355	11038	35711	21300	24864	13413	18579	14045	8041.2	18932	484.28	2.9933	C22 H45 O9 P1	M-H	54.6425	62.2092	39.8969	30.2581
LPG(16:0)	LPG	monoacyl	(16:0)	(16:0)	A	0.3561	0.5378	0.2152	0.1495	59677	10087	35127	7062.1	21249	10664	37521	19670	24367	18318	6790.2	20177	484.28	3.1932	C22 H45 O9 P1	M-H	56.7612	70.9177	48.0428	34.0373
PG(P-35:4)	PG	alkenyl-acyl	(P-15:2_20:2)	(P-35:4)	C	0.4225	0.234	0.0091	0.0301	8059.4	9132.7	6443	3858.2	1684.8	619.18	39711	18844	26787	5478.9	9219.8	9292.6	740.499	7.0371	C41 H73 O9 P1	M+NH4	80.366	17.1856	27.2738	37.024
PG(P-35:4)	PG	alkenyl-acyl	(P-15:2_20:2)	(P-35:4)	C	0.019	0.2056	0.1023	0.1654	382.65	1312.2	339.63	23.961	0.37256	0.021494	5876.6	2879.8	15726	909.09	26.61	3233	740.499	7.301	C41 H73 O9 P1	M+NH4	169.015	81.0301	119.197	82.3542
PG(P-35:4)	PG	alkenyl-acyl	(P-15:2_20:2)	(P-35:4)	C	0.3028	0.1942	0.0233	0.0147	3655.9	6678.2	4105.1	2021.3	0.0019677	0.0018069	30494	14768	28419	3266.1	2019.3	5920.4	740.499	7.4894	C41 H73 O9 P1	M+NH4	173.205	33.8829	53.3405	34.7853
PG(P-35:4)	PG	alkenyl-acyl	(P-15:2_20:2)	(P-35:4)	C	0.008	0.2178	0.0246	0.0092	943.8	574.65	339.93	6.5346	0.0019677	0.0018069	6386.6	3494.6	5787	698.63	196.19	1390	740.499	7.7757	C41 H73 O9 P1	M+NH4	173.055	49.1428	78.7009	29.2246
LPG(17:1)	LPG	monoacyl	(17:1)	(17:1)	C	0.5379	0.9936	0.2053	0.7414	15966	4906.9	10306	3047.2	8587.1	2673.2	1870.7	378.95	1555.4	1194.6	0.0029123	1858.8	496.28	2.767	C23 H45 O9 P1	M-H	69.4413	53.2104	92.5458	61.9874
LPG(19:1)	LPG	monoacyl	(19:1)	(19:1)	A	0.8823	0.6368	0.976	0.402	18913	3916.1	9179.2	6069.8	16686	8730.5	4179.8	1190.4	2861.7	2155.7	191.57	2661.5	524.311	4.0398	C25 H49 O9 P1	M-H	52.6312	71.3119	78.1478	54.5994
PI(P-25:1)	PI	alkenyl-acyl	(P-9:0_16:1)	(P-25:1)	C	0.3029	0.3743	0.0175	0.0699	11961	6908	8643.6	3622	3179.5	3275.2	25514	10680	22309	9549.8	6630.6	8513.6	694.406	4.1664	C34 H63 O12 P1	M-H	6.9322	27.9936	17.9788	40.0246
PI(P-25:0)	PI	alkenyl-acyl	(P-9:0_16:0)	(P-25:0)	C	1.4427	0.7429	0.0575	0.4324	13896	7739.2	8160.9	20047	15374	14848	17745	8584	14230	13183	9133	10606	696.421	4.6898	C34 H65 O12 P1	M-H	17.0814	34.6278	18.678	34.1838
PG(35:2)	PG	diacyl	(17:1_18:1)	(35:2)	A	0.2646	0.7042	0.0001	0.5606	897030	975110	1063700	250560	270090	281400	545510	275630	331120	342820	252180	384140	760.525	9.7458	C41 H77 O10 P1	M+NH4	5.8355	8.5188	20.6817	37.1064
PG(35:2)	PG	diacyl	(18:1_17:1)	(35:2)	A	2.3371	0.2757	0.0001	0.0327	6188000	9214600	7767100	21173000	21536000	21533000	8013900	3895800	5113000	2209300	1337800	1420000	760.525	9.9999	C41 H77 O10 P1	M+NH4	0.975	19.6004	29.065	37.2852
PG(35:2)	PG	diacyl	(16:1_19:1)	(35:2)	A	2.1666	0.3934	0.0002	0.0771	6077800	8294000	7591400	17970000	16535000	17946000	10136000	4954100	6503600	3987500	2203400	3788600	760.525	10.1318	C41 H77 O10 P1	M+NH4	4.6991	15.47	29.3917	36.9525
CL(34:2)	CL	monoacyl-monoacyl	(16:1_18:1)	(34:2)	A	0.3883	0.4113	0.0003	0.0876	58063	62829	68529	24830	26606	24285	122570	60315	72693	35851	37062	50409	900.513	7.5862	C43 H82 O15 P2	M-H	4.8086	8.2988	19.6523	38.684
PG(35:2)	PG	diacyl	(16:1_19:1)	(35:2)	B	0.7905	0.1572	0.9547	0.4168	88021	138140	35874	94551	109200	52100	3154.7	18276	101110	8462.9	15293	15897	760.525	10.4825	C41 H77 O10 P1	M-H	34.773	58.5449	31.2375	129.101
PG(35:2)	PG	diacyl	(16:1_19:1)	(35:2)	A	2.0809	0.9129	0.0995	0.2473	36042	53859	40422	112070	63050	64242	10333	7353.8	9425.5	6357.3	3660.2	9433.5	760.525	10.6559	C41 H77 O10 P1	M+NH4	35.0499	21.3721	44.5538	16.8983
PG(35:2)	PG	diacyl	(16:1_19:1)	(35:2)	B	1.4988	0.4198	0.2451	0.3928	200800	358500	269490	353690	291840	537320	214240	59115	79443	80383	34273	89942	760.525	10.9925	C41 H77 O10 P1	M-H	32.3809	28.62	43.6476	71.6917
PG(35:2)	PG	diacyl	(17:1_18:1)	(35:2)	B	2.0294	0.3752	0.0377	0.2574	212100	44229	264760	353690	415920	537320	214240	59115	79443	80383	34273	36471	760.525	11.0139	C41 H77 O10 P1	M-H	21.4371	66.3069	51.6325	71.6917
PG(35:2)	PG	diacyl	(16:1_19:1)	(35:2)	B	2.9792	0.2676	0.0226	0.3041	217130	44229	117180	646870	414700	378000	211040	72398	30460	39166	22325	56465	760.525	11.0988	C41 H77 O10 P1	M-H	30.3838	68.7915	43.4158	90.323
PG(35:2)	PG	diacyl	(16:1_19:1)	(35:2)	A	6.1244	0.5411	0.0389	0.268	46414	116980	129000	332110	443700	790030	36249	12673	16584	6922	19613	6205	760.525	11.21	C41 H77 O10 P1	M-H	45.7476	45.778	69.1145	57.8646
CL(34:1)	CL	monoacyl-monoacyl	(16:0_18:1)	(34:1)	A	2.5836	1.982	0.0041	0.2689	22216	25238	11758	56719	65206	48637	39349	20152	30244	33491	37147	77993	902.529	8.9674	C43 H84 O15 P2	M-H	14.5724	35.837	49.8658	32.0994
Hex1Cer(d28:2)	Hex1Cer	Ceramide monosaccharides	(d14:0_14:2)	(d28:2)	C	0.9249	0.6005	0.1557	0.9297	6734.6	5963.3	6836.6	5180.9	6323.3	5778.1	7813.9	3907.4	1825.2	4471.4	3884.3	4691.9	613.455	0.8802	C34 H63 N1 O8	M+NH4	9.9188	7.3337	9.5975	67.3306
Hex1Cer(d36:6)	Hex1Cer	Ceramide monosaccharides	(d18:2_18:4)	(d36:6)	C	0.4489	0.4093	0.0031	0.027	31109000	36778000	41200000	18494000	15804000	16985000	60154000	38719000	41353000	23861000	22390000	24620000	717.518	10.4088	C42 H71 N1 O8	M+H	7.888	13.9107	4.8002	25.0085
Hex2Cer(d34:1)	Hex2Cer	Ceramide disaccharides	(d18:1_16:0)	(d34:1)	B	NaN	NaN	0	0	NaN	14326	NaN	NaN	NaN	NaN	NaN	NaN	NaN	NaN	NaN	NaN	861.618	9.4405	C46 H87 N1 O13	M+H	NaN	NaN	NaN	NaN
Hex2Cer(d42:2)	Hex2Cer	Ceramide disaccharides	(d18:1_24:1)	(d42:2)	B	0.0205	1.4778	0.4835	0.8137	3.1696	11075	442.74	NaN	226.52	0	0	649.97	NaN	NaN	0	961.02	971.727	15.4591	C54 H101 N1 O13	M+H	141.421	163.249	141.421	141.421
PG(34:0)	PG	diacyl	(34:0)	(34:0)	C	0.821	1.5131	0.8208	0.0616	5060.9	4364.3	1866.8	3807.7	4154.7	4037	32.205	920.25	1981.8	2133.7	2563.9	2999.2	750.541	11.0404	C40 H79 O10 P1	M+Na	4.4118	44.6207	16.8677	99.7959
PG(34:0)	PG	diacyl	(16:0_18:0)	(34:0)	A	9.2454	5.0861	0.0001	0.0005	266010	334240	405960	3033900	3604800	3753200	445920	253320	372290	2268000	1752400	2152900	750.541	12.7385	C40 H79 O10 P1	M+NH4	10.9637	20.8645	13.1535	27.2104
PG(34:0)	PG	diacyl	(16:0_18:0)	(34:0)	C	4.2513	2.3552	0.0028	0.0131	3177.8	1803.5	884.13	13513	12499	9096.7	2062.4	478.67	2433.2	4447.2	5731.9	4341.1	750.541	13.0643	C40 H79 O10 P1	M-H	19.7672	59.0407	15.9949	62.6078
PG(36:2)	PG	diacyl	(20:1_16:1)	(36:2)	C	0.2886	0.3633	0.0003	0.0202	192140	218820	235460	67958	53595	50952	248700	139970	203280	66250	73290	90345	774.541	8.767	C42 H79 O10 P1	M+NH4	15.9143	10.1416	16.1683	27.6767
PG(36:2)	PG	diacyl	(20:1_16:1)	(36:2)	C	0.2975	0.3926	0.0003	0.0636	192140	218210	233360	69435	52098	51601	166100	107970	230110	63233	74706	90345	774.541	8.8241	C42 H79 O10 P1	M+NH4	17.5981	9.7172	17.8848	36.3517
PG(36:2)	PG	diacyl	(18:1_18:1)	(36:2)	A	0.5823	0.5114	0	0.0153	15434000	15597000	14966000	9082500	8930900	8708000	17098000	13153000	19073000	8976600	9193900	9754200	774.541	10.6	C42 H79 O10 P1	M+NH4	2.1151	2.1358	4.3102	18.3327
PG(36:2)	PG	diacyl	(18:1_18:1)	(36:2)	A	0.4973	0.1802	0.1363	0.1846	17366	39226	33814	19443	12602	19507	99530	27942	21667	2997.3	6264.1	17938	774.541	10.89	C42 H79 O10 P1	M+H	23.095	37.7798	86.6363	87.0122
PG(36:2)	PG	diacyl	(18:1_18:1)	(36:2)	A	0.6776	0.2222	0.0597	0.0219	3887300	5325700	4777700	3608900	3396800	2150700	7935000	3886200	5652900	1514100	1315400	1763500	774.541	10.9821	C42 H79 O10 P1	M-H	25.8127	15.5665	14.6651	34.849
PG(36:2)	PG	diacyl	(18:1_18:1)	(36:2)	A	0.6776	0.2222	0.0597	0.0207	3887300	5325700	4777700	3608900	3396800	2150700	7935000	3941700	5652900	1514100	1315400	1763500	774.541	11.0198	C42 H79 O10 P1	M-H	25.8127	15.5665	14.6651	34.2868
PG(36:2)	PG	diacyl	(17:1_19:1)	(36:2)	A	0.7408	0.2259	0.0957	0.0472	3914800	5428000	4777700	3608900	3396800	4021300	7806000	2998400	5652900	1514100	1315400	1763500	774.541	11.0712	C42 H79 O10 P1	M-H	8.6397	16.1269	14.6651	43.8981
PG(36:2)	PG	diacyl	(17:1_19:1)	(36:2)	A	1.1936	0.3752	0.3079	0.0916	112750	79055	67289	134570	97624	93147	111150	157130	60351	58954	10659	49423	774.541	11.1357	C42 H79 O10 P1	M+NH4	20.9652	27.32	64.4668	44.191
PG(36:2)	PG	diacyl	(17:1_19:1)	(36:2)	A	3.1137	0.3119	0.0006	0.0541	921760	1352000	1110000	4209800	3419400	4146400	3003300	1316800	1944400	936710	470620	724600	774.541	11.3636	C42 H79 O10 P1	M+NH4	11.1876	19.1226	32.8374	40.8207
PG(36:2)	PG	diacyl	(17:1_19:1)	(36:2)	B	59.4751	0.4175	0.3733	0.3427	19261	12072	17243	1145600	12251	21266	43112	11765	12850	17999	7289.5	7365	774.541	11.6066	C42 H79 O10 P1	M-H	165.824	22.902	56.6089	78.8151
PG(36:2)	PG	diacyl	(17:1_19:1)	(36:2)	C	1.2333	0.4175	0.6718	0.3944	16718	12072	17243	6068.5	12251	21266	43112	11765	9574.1	17999	7289.5	6395.1	774.541	11.6657	C42 H79 O10 P1	M-H	57.9192	18.5489	61.1387	87.3333
PG(36:2)	PG	diacyl	(17:1_19:1)	(36:2)	C	1.4787	0.497	0.4908	0.2132	12218	11210	12978	19192	16272	8377.6	17303	7205.1	10988	8598.7	6855.2	6696.3	774.541	11.8488	C42 H79 O10 P1	M-H	38.2828	7.3081	14.2952	43.1152
PG(36:2)	PG	diacyl	(36:2)	(36:2)	C	1.0833	0.3164	0.6922	0.0285	25451	25171	23998	27571	26990	14646	39270	20888	25585	12424	6633.4	8653.9	774.541	11.9049	C42 H79 O10 P1	M+NH4	31.6457	3.0987	31.8193	33.4148
PG(36:2)	PG	diacyl	(36:2)	(36:2)	C	1.828	0.9548	0.1836	0.6569	20982	15328	18635	24182	20150	38357	14323	3552.9	10048	13676	2612.4	5037.7	774.541	12.1286	C42 H79 O10 P1	M+NH4	34.6946	15.51	81.8065	58.2634
PG(35:3)	PG	diacyl	(17:2_18:1)	(35:3)	B	0.8683	0.1396	0.8104	0.0377	7382.2	9369.9	14282	10941	9403	12402	25621	9973	14826	3575.6	551.1	3001.4	758.51	9.3672	C41 H75 O10 P1	M+NH4	13.7377	34.3351	67.6046	47.659
PG(35:3)	PG	diacyl	(35:3)	(35:3)	C	2.285	0.2244	0.6046	0.0023	6299.4	6088.6	7109.3	5745.3	3974.9	16246	4417.7	4174.1	5851.7	733.11	546.83	1312.1	758.51	9.5334	C41 H75 O10 P1	M+NH4	76.6329	8.2913	46.1866	18.8276
PG(35:3)	PG	diacyl	(17:2_18:1)	(35:3)	A	1.7718	0.5043	0.0003	0.1003	336330	303510	343770	568600	549630	609080	705200	354800	509810	355630	234830	294490	758.51	10.8734	C41 H75 O10 P1	M+NH4	5.2742	6.5338	20.4765	33.5561
PG(35:1)	PG	diacyl	(17:0_18:1)	(35:1)	A	1.614	6.0638	0.0073	0.0736	294310	338830	335290	506030	546890	438780	70039	30145	29442	372690	89995	424700	762.541	10.9259	C41 H79 O10 P1	M-H	10.979	7.6648	60.8922	53.7819
PG(35:1)	PG	diacyl	(17:0_18:1)	(35:1)	A	3.5917	4.6564	0.0148	0.0008	294310	338830	395400	881910	910500	1420100	91209	35831	35307	372690	321430	424700	762.541	10.9962	C41 H79 O10 P1	M-H	28.28	14.7766	13.8456	59.3637
PG(35:1)	PG	diacyl	(17:0_18:1)	(35:1)	A	3.7803	6.1778	0.0233	0.004	319430	354360	401250	881910	910500	1516800	85079	39774	48871	439250	316680	525600	762.541	11.1082	C41 H79 O10 P1	M-H	32.5097	11.4562	24.5761	41.3868
PG(35:1)	PG	diacyl	(17:0_18:1)	(35:1)	A	3.7803	6.1778	0.0233	0.004	319430	354360	401250	881910	910500	1516800	85079	39774	48871	439250	316680	525600	762.541	11.1216	C41 H79 O10 P1	M-H	32.5097	11.4562	24.5761	41.3868
PG(35:1)	PG	diacyl	(17:0_18:1)	(35:1)	A	6.0356	4.6467	0.0084	0.0035	173720	169670	59730	759450	594530	1048500	78024	41166	48020	315460	231440	362560	762.541	11.1985	C41 H79 O10 P1	M-H	28.6964	48.1313	21.9097	35.1718
PG(35:1)	PG	diacyl	(17:0_18:1)	(35:1)	A	3.5954	3.1714	0.0003	0.0227	387760	439700	525940	1891000	1546300	1730700	97603	55835	74701	274240	157490	309540	762.541	11.6381	C41 H79 O10 P1	M+NH4	10.0126	15.4715	32.2069	27.5052
PG(35:1)	PG	diacyl	(16:0_19:1)	(35:1)	A	11.6269	0.6747	0	0.4026	4420100	7064900	5515400	79727000	74944000	82143000	6374400	2858800	3810500	4300600	2164700	3161500	762.541	12.0216	C41 H79 O10 P1	M+NH4	4.6412	23.4503	33.3063	41.8219
PG(35:1)	PG	diacyl	(16:0_19:1)	(35:1)	C	13.0469	2.1233	0.3408	0.4758	18112	51659	16587	48039	43870	674000	13922	5041.8	8156.7	29561	2316.7	14796	762.541	12.4676	C41 H79 O10 P1	M-H	142.03	68.8637	87.6599	49.8377

## Sheet: Full name
Lipid abbreviation	Lipid name
FA	Fatty Acids and Conjugates
AcCa	Fatty acyl carnitines
MG	Monoradylglycerols
DG	Diradylglycerols
TG	Triradylglycerols
Cer	Ceramides
SM	Phosphosphingolipids
SPH	Sphingoid bases
Hex1Cer	Ceramide monosaccharides
PC	Glycerophosphocholines
LPC	Lyso-glycerophosphocholines
PE	Glycerophosphoethanolamines
LPE	Lyso-glycerophosphoethanolamines
PS	Glycerophosphoserines
LPS	Lyso-glycerophosphoserines
PG	Glycerophosphoglycerols
LPG	Lyso-glycerophosphoglycerols
PA	Glycerophosphoglycerophosphates
LPA	Lyso-glycerophosphoglycerophosphates
PI	Glycerophosphoinositols
LPI	Lyso-glycerophosphoinositols
CL	Cardiolipin
Co	Coenzyme Q
ChE	Cholesterol esters
Ch	Cholesterol
